# Supplementary material for: Mapping model units to visual neurons reveals population code for social behaviour
Source: Nature. 2024 May 22;629(8014):1100–8. doi: 10.1038/s41586-024-07451-8 (PMC11136655; doi:10.1038/s41586-024-07451-8)
Supplement: Supplementary file 5 — Source Data Fig. 1 [file 41586_2024_7451_MOESM5_ESM.csv]

fig1d_control_time	0.0	0.0005550005550005549	0.0011100011100011098	0.0016650016650016648	0.0022200022200022196	0.002775002775002775	0.0033300033300033296	0.003885003885003885	0.004440004440004439	0.004995004995004995	0.00555000555000555	0.006105006105006105	0.006660006660006659	0.007215007215007215	0.00777000777000777	0.008325008325008324	0.008880008880008878	0.009435009435009434	0.00999000999000999	0.010545010545010546	0.0111000111000111	0.011655011655011654	0.01221001221001221	0.012765012765012764	0.013320013320013318	0.013875013875013876	0.01443001443001443	0.014985014985014984	0.01554001554001554	0.016095016095016092	0.01665001665001665	0.017205017205017204	0.017760017760017757	0.018315018315018312	0.01887001887001887	0.019425019425019428	0.01998001998001998	0.020535020535020536	0.021090021090021092	0.021645021645021644	0.0222000222000222	0.022755022755022756	0.02331002331002331	0.023865023865023864	0.02442002442002442	0.024975024975024972	0.02553002553002553	0.026085026085026084	0.026640026640026637
fig1d_control_mf_dists	19.588642494204414	19.451336283854204	19.265469720732792	19.135379568872793	19.30014491101879	19.327464495039504	19.57878456363708	19.841539114063465	19.550541087847016	19.352927610613463	18.964772018890972	18.541616187249474	18.404627019281662	18.497969924303106	18.755525448952234	18.89529783295219	18.738074645060202	18.79762127278694	18.74829462368685	18.26852301619954	17.60971587479458	17.10468616188269	16.882460291549815	16.267707435914044	15.435705686099455	15.288431307037873	15.267313068560671	15.317027631421803	15.063773728055383	14.632666757873386	14.029239479308268	13.720136541315211	13.195331851614318	12.622831409328915	11.92153313545468	11.32147394908684	10.548448440895069	9.862400681956663	9.51859780381109	8.905060289988374	8.221205121807962	7.934751599122773	7.858940660640136	7.026775189700118	6.439018278650138	5.928042232786729	5.696514765392276	4.9459728920213735	4.319581051759644
fig1d_LC10a_time	0.0	0.0005550005550005549	0.0011100011100011098	0.0016650016650016648	0.0022200022200022196	0.002775002775002775	0.0033300033300033296	0.003885003885003885	0.004440004440004439	0.004995004995004995	0.00555000555000555	0.006105006105006105	0.006660006660006659	0.007215007215007215	0.00777000777000777	0.008325008325008324	0.008880008880008878	0.009435009435009434	0.00999000999000999	0.010545010545010546	0.0111000111000111	0.011655011655011654	0.01221001221001221	0.012765012765012764	0.013320013320013318	0.013875013875013876	0.01443001443001443	0.014985014985014984	0.01554001554001554	0.016095016095016092	0.01665001665001665	0.017205017205017204	0.017760017760017757	0.018315018315018312	0.01887001887001887	0.019425019425019428	0.01998001998001998	0.020535020535020536	0.021090021090021092	0.021645021645021644	0.0222000222000222	0.022755022755022756	0.02331002331002331	0.023865023865023864	0.02442002442002442	0.024975024975024972	0.02553002553002553	0.026085026085026084	0.026640026640026637
fig1d_LC10a_mf_dists	10.789698790976514	10.789698790976514	10.789698790976514	10.789698790976514	10.789698790976514	10.789698790976514	10.789698790976514	10.789698790976514	10.789698790976514	10.789698790976514	10.789698790976514	10.789698790976514	10.789698790976514	10.789698790976514	10.789698790976514	10.789698790976514	10.789698790976514	10.789698790976514	10.789698790976514	10.789698790976514	10.789698790976514	10.789698790976514	10.789698790976514	10.789698790976514	10.789698790976514	10.789698790976514	10.789698790976514	10.789698790976514	10.789698790976514	10.789698790976514	10.789698790976514	10.789698790976514	10.789698790976514	10.789698790976514	10.789698790976514	10.789698790976514	10.789698790976514	10.789698790976514	10.789698790976514	10.789698790976514	10.789698790976514	10.789698790976514	10.789698790976514	10.789698790976514	10.789698790976514	10.789698790976514	10.789698790976514	10.789698790976514	10.789698790976514
fig1d_LC6_time	0.0	0.0005550005550005549	0.0011100011100011098	0.0016650016650016648	0.0022200022200022196	0.002775002775002775	0.0033300033300033296	0.003885003885003885	0.004440004440004439	0.004995004995004995	0.00555000555000555	0.006105006105006105	0.006660006660006659	0.007215007215007215	0.00777000777000777	0.008325008325008324	0.008880008880008878	0.009435009435009434	0.00999000999000999	0.010545010545010546	0.0111000111000111	0.011655011655011654	0.01221001221001221	0.012765012765012764	0.013320013320013318	0.013875013875013876	0.01443001443001443	0.014985014985014984	0.01554001554001554	0.016095016095016092	0.01665001665001665	0.017205017205017204	0.017760017760017757	0.018315018315018312	0.01887001887001887	0.019425019425019428	0.01998001998001998	0.020535020535020536	0.021090021090021092	0.021645021645021644	0.0222000222000222	0.022755022755022756	0.02331002331002331	0.023865023865023864	0.02442002442002442	0.024975024975024972	0.02553002553002553	0.026085026085026084	0.026640026640026637
fig1d_LC6_mf_dists	7.445266952903701	7.445266952903701	7.445266952903701	7.445266952903701	7.445266952903701	7.445266952903701	7.445266952903701	7.445266952903701	7.401478268158078	7.553733367846257	7.549024943952171	7.577470535223795	7.723257230467232	7.528305893318981	7.859297000668545	8.19866643223241	7.838148251257681	7.853803498480086	7.465115051047648	7.429866958746825	7.48366198530317	7.623217987104675	8.002611401124284	7.884126792142397	7.59909144926459	7.297916201196151	7.074445078588954	6.5971449551215064	6.092091383528938	5.773215673038478	5.391539187075669	4.939933549239772	4.464387603728013	3.8304241663210976	3.6296504074965963	3.7184452384346587	3.9534452980676544	4.089500688396929	4.138241276072317	4.228856845794398	4.332710748336838	4.386016294859774	4.563760642228375	4.5415402231035955	4.4570331232753695	4.385902946692447	4.3883532678732005	4.354960089948189	3.99881402625488
fig1e_mfdist_LC6	4.055527618507062	2.7592914752000106	5.172518515579081	3.633183998402229	4.4061272155459354	7.3285174772368284	3.1280667051742435	4.549520127893247	2.969191208818299	3.775575015473895	2.954399568648083	3.0849216920980576	4.500974489160082	4.114605999689053	3.9720464745936215	4.072674215863458	8.075592205960335	4.103922430836434
fig1e_mfdist_LC26	2.9742592582662097	2.7545136798534795	3.2028878358347477	3.6245129013754482	2.859125280540492	5.444890041115965	3.508857614712944	4.184770609598127	4.517912461556865	3.732491644659675	3.6181957250185346	3.417829466508703	7.711792798242648	4.679432339704664	6.900201946076678	5.266226235328633	5.19301656855784
fig1e_mfdist_LC15	6.251107954252074	2.9115102672414674	6.629380851485272	3.4197136299054107	3.4095291645184593	4.573242696727811	3.6618178655164972	3.190018992721513	3.085542830995996	4.647356981402962	6.112600223359899	3.920914142787749	4.710344332193511	5.4186672129176845	7.905649976537103
fig1e_mfdist_LC25	3.6788127579601992	3.1125520028626603	4.424622929057052	5.812646740541399	3.8112568261213813	4.068187159198886	2.6468625897723097	3.076723631600194	3.8531638401269923	3.7803960867152044	3.3084796065559243	3.0897011257986517	7.279497834000718	15.717319603394822	3.22557727700322	4.301939582186253
fig1e_mfdist_LC11	5.256636715451139	4.451859732494471	3.430506235198318	5.1824083486493215	5.0833697482055955	5.363844313436894	4.52926669682093	3.315886080868833	3.167978261024761	3.369165816215933	4.180587518162323	7.747565715613134	7.9824063644756995
fig1e_mfdist_LC18	3.85437286580012	3.1175707226898273	4.127893597810048	3.5991474903047034	4.006145064603188	6.452623954706157	3.4185856267783077	4.2534560403318595	5.3794766054351175	8.411713004378402	3.14011326420172	4.756374462292485	6.983067784098632	6.505311066299261
fig1e_mfdist_LPLC1	4.726306572053371	3.0728350418306234	3.7383382436379278	4.4606331870763825	4.314509539182606	5.117699548240077	3.9977420168287727	7.0292652232894515	3.3348592295097417	4.226003347005141	5.845767366989406	8.81974825612621	5.696279815838277	5.193745262522017	5.624082819113838
fig1e_mfdist_LC4	6.999052095250996	5.2687362028197615	3.3383170187157907	3.2069709492100604	4.135657517215188	5.306025890399575	4.159490179597037	3.732527092102137	8.084018438718962	9.987827054954444	6.381783814330644	3.7845514584055477	4.2145053478775125	4.5777577258025826	3.9151746960054887
fig1e_mfdist_LC13	3.9686881878544242	4.381135469214339	2.870729135289269	7.103698212489915	4.636707603567741	4.873077857428265	6.031135269407075	3.4297385523066115	4.109936689584357	5.11928742715581	6.047086492240627	8.668811753961021	11.15566825411609	3.7604188741786175	3.255464845227825	3.900423725396767
fig1e_mfdist_LC31	3.8185408902722737	6.1782021213200595	3.2826435257576136	4.91051648185148	8.629203521305724	3.3916627836380755	6.914320235535169	3.8772583635329756	4.652199379585019	5.171350034736321	3.0965293810343795	3.4781844717128005	9.72383708778058	4.4551297111610255	5.2295747088330895	4.530981959864668	4.446826369805796	6.060900434062416	5.342022594121495	4.574727586141385	6.230345601025345	8.754814233900088	5.361537531792277	3.9798970431740686
fig1e_mfdist_LPLC2	3.0088945162717478	3.077260602365698	3.3628884670531725	3.827823299486922	5.3696941530753	4.30089313294208	3.2539498359852392	2.9700874213902755	3.274725739366561	3.8854099577568344	3.620677550788235	13.637312595565001	13.469041693532729	5.199844851831868	4.665444971950678	8.131028620269229	4.337491885706318
fig1e_mfdist_LC20	5.574572740402923	5.450770218325554	6.250414262781202	4.479954981378561	3.992582835820297	3.6697429534782016	5.824617714405695	13.568362518376816	4.538201088985687	3.3217084446806853	4.262827389225875	3.586124636160843	4.457139414243511
fig1e_mfdist_LC24	3.127378310638536	3.446381205499902	3.5435320437027045	3.9535103112084413	3.629997273595804	6.505378132467056	3.4694791273234267	3.8749549729609285	5.585106101903254	3.9550934512662943	10.362017247079983	7.800335295499387	13.227501372116528	6.680164564411205	4.451766857287554	4.097086610011366	6.327098959198179
fig1e_mfdist_LC10d	5.178112620833898	5.605243844149633	4.013742504431168	5.607846920740416	3.8550031277597325	3.0483848644367733	4.604146042822339	5.506270847747628	4.198313593205384	3.543217644989583	8.825851309035086	7.475195930971503	3.6334459143325786	12.95261480829242	4.79088106665959	6.638936961525097
fig1e_mfdist_LC16	3.909546776448652	3.801567359912163	3.7745191890912326	5.937749803149315	3.340799975194377	4.7857550173391	4.45859502571735	3.2021116879936	4.079341050507073	2.9428983609988673	5.4063396491134155	11.29005677038485	5.54349221251754	9.970818682319392	12.003624306325111	7.750103895771884	3.0518425374423552	7.7672847022601585
fig1e_mfdist_LC10bc	4.035610333875136	5.8233716768651105	3.5508030793810783	3.311362696006325	6.065811871381684	3.869944399371668	5.721683151022875	4.35062440706477	4.126771413668451	10.622123461061188	5.550794854026786	7.942126578363862	6.8300405421850146	8.26351525753555	3.373015480533615	11.148566035015195
fig1e_mfdist_LC22	4.913598251638339	3.6782132662635063	4.919112465890486	3.7116257635093675	6.78616412467679	8.80466743993921	6.611589266030161	4.286599475297829	4.633865314180458	4.503225354168674	4.978069503479058	7.644934842734221	4.365770683769731	3.523612597679163	5.799140169813995	8.821802499366818	12.38037900178183	4.155288985183305	6.644444600752709	7.8010636792358365	4.564778509447935	8.516496952694922
fig1e_mfdist_LC12	5.293395233665655	4.9052769309293245	3.292546643638535	4.51820904131925	4.528514553467673	12.001665307315472	4.640024488596163	6.037237994129082	6.446176995119565	8.318950382036178	6.031250087421969	9.857766047649315	6.625346437449988
fig1e_mfdist_LC21	3.5385584634758285	5.020043920335037	5.62784952498439	3.941951443673293	5.413077051328566	9.115122898963769	7.85774161432974	5.827897343680964	7.129574164974666	9.262759295388348	7.283582900133089	5.776909570310892	6.607926343440383	7.215309461558886
fig1e_mfdist_PDB	10.36485978977992	5.466077780509456	3.7141841732884586	3.7136474196182223	3.0841307309313386	5.749269243655088	9.80457120283397	6.757843791607455	6.033966190760853	4.327799831707391	4.003642742343376	4.009312613096804	4.10560938363836	4.207170987079477	4.351330583365607	4.607978725136674	3.8897648243573992	6.378380796057365	4.411662512869783	4.126714205355212	5.230513883932305	5.445140239406186	3.297782628533034	6.564695284903446	9.146526990179625	2.8706727717862237	5.373157557222998	4.843488230204069	5.009145698753022	10.880280382736396	5.414948833858239	11.329375132956153	7.2669338490200825	11.048487127221916	12.996043201720955	6.073001528440577	4.906535621284883	6.392022585652569	3.5874714934460177	5.279323204474418	6.713344829312502	5.9268247646129515	4.516598257057985	5.592648821951584	5.867162355850232	5.356562555781421	4.491640343259858	9.83125082382097	12.5208019532632
fig1e_mfdist_LC17	3.624535041217054	5.841585459944865	5.044594098029542	3.213631676711744	5.6079208949075765	6.7741184758885975	6.0774643634431005	8.622291409403722	6.255806829457909	11.316688844859328	8.355485843423029	3.471197635780771	6.276375924503491	10.260758812280518
fig1e_mfdist_LC9	3.9282115028813687	4.8749199239965675	6.872436096123312	9.594745734784908	6.180555419463546	7.540848354422203	4.599141292139429	6.787682035842787	5.815739101818005	8.846560574904213	6.201845898783835	6.7857918396766115	7.885892830383733	7.8832290907074505	8.919826207292427	9.617516877567391	12.118794113794609	4.427895755360014
fig1e_mfdist_LC10ad	6.386417430725019	4.007329186730266	8.323791735046443	5.656899222065242	5.191743967486853	5.401439038940673	3.8759809058364803	5.9669107294208406	7.386395634225152	6.188778548818575	10.915633428509182	11.929940462605265	7.074330056157782	10.997658930609433	10.234109777144498
fig1e_mfdist_LC10a	4.622352195213077	7.976701453184242	3.939091536567698	8.282920588536852	6.0616899201142935	6.544791519039275	11.111460422661132	9.023999751995799	10.330551405029233	9.058982705522585	7.77212929930813	6.165289365844726	5.830181152648672
fig1e_sinegivensong_LC6	0.5489254392707628	0.6944436911373728	0.8138070696328851	0.5607677091370623	0.306627346313972	0.5808312131088642	0.6039153801524995	0.4036222385539956	0.5838779176096586	0.5850130902053411	0.6950367952124881	0.5469880609418258	0.502211972482318	0.5894340219681438	0.5267297982090083	0.3375245372303097	0.48767000109021136	0.49943034734104946
fig1e_sinegivensong_LC26	0.5664843037692536	0.49190192948417943	0.5198681656748425	0.5263001733784777	0.5044543755587165	0.5298907546548441	0.5267802331583776	0.49800433615176076	0.4590154819267796	0.4245961155897572	0.56818832651624	0.4873700344397957	0.39618613419664456	0.45327694885159975	0.33299866420456253	0.33377934002917287	0.392518318332032
fig1e_sinegivensong_LC15	0.5726926757329169	0.5452162507181004	0.5634999103888217	0.42848344269087457	0.4492985005189611	0.3286754771754556	0.23991443575962138	0.4967334957965002	0.4410591873972822	0.4834034943002989	0.39453819045220156	0.3479905311465606	0.5333201431424327	0.5378673480265407	0.2148846332839588
fig1e_sinegivensong_LC25	0.49761858885937366	0.5343663714060405	0.5217940315554914	0.41765042891128135	0.31781841477376793	0.5953107834672831	0.41868943780331297	0.41377044763021775	0.38938480128283387	0.5217536649311958	0.8709639236969028	0.2424954694881004	0.35314869942656074	0.5744132749333806	0.25238955237016675	0.3841645921280829
fig1e_sinegivensong_LC11	0.3560443583334446	0.465488856065453	0.3376621401858619	0.6111460578611467	0.888737275303615	0.45495346792020264	0.4201852880929781	0.6084886137042103	0.4921400325960695	0.7846893608349813	0.4750709716818055	0.3559932596838051	0.49558677200537965
fig1e_sinegivensong_LC18	0.4429553986048284	0.5513778009045818	0.4923443239337372	0.5768081577321043	0.6039770221585672	0.3656842212874921	0.5767871819430983	0.3009347096772439	0.39203392171275936	0.3956866758989436	0.5235924834266871	0.376427230051052	0.2611756125517844	0.09415612140784191
fig1e_sinegivensong_LPLC1	0.5165387644579053	0.557887600358589	0.5160785974369809	0.5391601604598388	0.6150688359799605	0.5242120061509133	0.6069533621406352	0.5362597485925371	0.5649281404281196	0.35884455258261116	0.37183007408178165	0.16222722447677856	0.5538631481070522	0.6631692974149063	0.3943703524518138
fig1e_sinegivensong_LC4	0.33551041304928764	0.4884305281763727	0.602145975584192	0.6880574246453941	0.48636584171350183	0.5823141716626102	0.5657877940142775	0.5756953500304383	0.39497524964372027	0.5022462642545923	0.5209558686471767	0.5166867566447999	0.5972176498303419	0.4312707420850971	0.5656314666831586
fig1e_sinegivensong_LC13	0.5236678256213816	0.8249777853765882	0.5648831823226736	0.6317965223713865	0.45716568722070994	0.5296594628686248	0.37643831519214355	0.4559065559451657	0.6224841373403683	0.5148247504071758	0.14381182017884142	0.26004381339415483	0.1685342249014026	0.5295912343037031	0.4751987582991094	0.4716740888541624
fig1e_sinegivensong_LC31	0.5218186575081559	0.4545963285388481	0.4515025895678143	0.049217873293003596	0.4461481216622958	0.6439927089782733	0.4059896368525472	0.6205326634940037	0.4329226624118112	0.48141304169946275	0.5015522932252687	0.5175620985184123	0.12306326735715789	0.4099966192375938	0.4453953094509089	0.22472220210061186	0.4522957512386403	0.4940595483406625	0.04072258607818077	0.49821696153292067	0.16257846763378084	0.2752068274502451	0.47473488647985085	0.5028121759481836
fig1e_sinegivensong_LPLC2	0.5130613072246931	0.5852500420740625	0.552422950654793	0.4941611464839338	0.42294114576695563	0.5961296446155964	0.46709176808246977	0.5208295329901109	0.5124777312390029	0.5988840350584944	0.5582314341456427	0.9795372694086936	0.3820589294639331	0.522410852454479	0.20235627911534096	0.5965715141328822	0.3120471080453633
fig1e_sinegivensong_LC20	0.4388294336847625	0.5206390342237778	0.5866753026077637	0.5524965964411168	0.3996247347819257	0.5736102109173089	0.635939022074269	0.2159685349711623	0.5000911375802293	0.5408714984335001	0.40211290320778886	0.4692047896339123	0.4981605677663398
fig1e_sinegivensong_LC24	0.6011344532138438	0.4613209896506008	0.46024632524584175	0.6263803383352164	0.6058300653165545	0.43043454788803637	0.4891163815592024	0.5644456299557525	0.2623895241288913	0.3601134688525401	0.504154624961263	0.17265273565388478	0.0	0.40797191468439226	0.4523693813053036	0.2982501702622066	0.5444059673757108
fig1e_sinegivensong_LC10d	0.5923256245164158	0.49089482612335333	0.6456351884164535	0.10513736048955657	0.29394620052753273	0.5671384065025792	0.3697712054527998	0.14903787237059934	0.257426620785742	0.5316440974299238	0.26168282769761897	0.22131881347382604	0.6291526186104842	0.5876472507810964	0.3646851453908182	0.6401541294546387
fig1e_sinegivensong_LC16	0.42794409157224694	0.6208564152560141	0.4467144332433727	0.46623537117350916	0.017225112715754765	0.15757690422628085	0.4925672995025448	0.7118897202505972	0.5411665511470573	0.5486575254133002	0.6340449817452212	0.39155193546278755	0.11104228679777335	0.0	0.11504238089410651	0.13647788075690998	0.4615042019074724	0.07858137167808718
fig1e_sinegivensong_LC10bc	0.5074295017768268	0.6039367419898479	0.5240508440854719	0.5817763541429624	0.4381997625927073	0.4470531974754664	0.44511925817814246	0.37347486305605676	0.352401877726132	0.6656869058438969	0.5986545333062601	0.46786101913982836	0.43466622050268156	0.4677224433702247	0.66849768571385	0.4617796362971643
fig1e_sinegivensong_LC22	0.5728151215545623	0.4790453521579144	0.28111502325027815	0.530736335149313	0.48796948805816803	0.15042610728380473	0.376410790612037	0.4581351315398419	0.5584788121814422	0.4423364631032161	0.18575528342932052	0.5455035972184256	0.41111996254102123	0.5371411295831328	0.48345293171577036	0.5157957304818086	0.26141308721624246	0.44643701704341787	0.3333440396908743	0.5500328641517557	0.5175013241762868	0.4827295575092452
fig1e_sinegivensong_LC12	0.5053162118725651	0.911396861216067	0.49809158805762993	0.5842088947707831	0.28336803014498707	0.23163965325673294	0.46513549726609976	0.5015783812303879	0.4081981243913419	0.27907197924954713	0.41224350158615936	0.24533741002650367	0.26229187103833523
fig1e_sinegivensong_LC21	0.3819446212306521	0.5249744904715412	0.5425260110636663	0.3907481237225941	0.20808691149902694	0.24935970548790895	0.4187193601135602	0.1284974552693439	0.9835081914010722	0.15264630435724466	0.1893068871190112	0.42899495954715927	0.26969915574974634	0.7022187395328591
fig1e_sinegivensong_PDB	0.5698213745871151	0.2783097480473543	0.5085349043149722	0.6266162168205242	0.603452952659347	0.435424741306371	0.18810973681079032	0.5987126525208785	0.4607281346137576	0.2782571309598016	0.20307455455814036	0.41690214925011976	0.1393441786552616	0.4191319252489279	0.6108511918351126	0.45089051700298527	0.3655168729344954	0.4499264634175746	0.42386625408058987	0.5539862534137628	0.3792526904238067	0.4070999009820225	0.5066321542780907	0.5018763409771031	0.2058916354984893	0.5633054200626307	0.12474239401372197	0.3612979932969494	0.3458584475132295	0.18141153665270085	0.2567445988458856	0.4731285004809463	0.48171053356374643	0.1653151650964982	0.25652708650644135	0.4597029606929804	0.3064089740541664	0.4767248339612476	0.4794452526978853	0.15400366233358803	0.2536847833455719	0.25057733782924035	0.24711916868858197	0.501938768741388	0.4290900003228486	0.4879495513086891	0.4584525589274962	0.12172641477736929	0.05500588379603672
fig1e_sinegivensong_LC17	0.46557804421742255	0.4567185171890952	0.4655761911454908	0.6752102187188173	0.521665426319818	0.12121165124772218	0.2825046131669025	0.18347468528879127	0.32334552156730306	0.25418919353550196	0.36051029919917515	0.4147613523711848	0.45219913568769265	0.26871514583692535
fig1e_sinegivensong_LC9	0.6888885506458493	0.3277656901485953	0.7310192759958447	0.10846127942789986	0.5887587866834749	0.1534113260503994	0.2633622055348524	0.2043855334931618	0.5021653193687737	0.49682610920569104	0.39529122959607216	0.2813214181098521	0.3151244316755105	0.2876639042511102	0.2757881314503593	0.3330203165997313	0.03379279311955794	0.5299498002485337
fig1e_sinegivensong_LC10ad	0.38847513319685045	0.5191996487957136	0.3850643683224697	0.3935434249131	0.5286518810685515	0.3638288607857721	0.6106909772230176	0.527213414944841	0.385493631408335	0.24941569012944154	0.5240325264378549	0.396859362722385	0.27352336006452493	0.8655042713501294	0.16103009034725504
fig1e_sinegivensong_LC10a	0.5762447845823837	0.48736973582405185	0.6155534683883176	0.7794425385923417	0.579302376895327	0.5687114159511141	0.5023451509697695	0.255917791459814	0.07051313984853204	0.5131883189799854	0.4341999638913133	0.31598940542975773	0.3934528641977861
times	0.0	0.03333333333333333	0.06666666666666667	0.1	0.13333333333333333	0.16666666666666666	0.2	0.23333333333333334	0.26666666666666666	0.3	0.3333333333333333	0.36666666666666664	0.4	0.43333333333333335	0.4666666666666667	0.5	0.5333333333333333	0.5666666666666667	0.6	0.6333333333333333	0.6666666666666666	0.7	0.7333333333333333	0.7666666666666666	0.8	0.8333333333333334	0.8666666666666667	0.9	0.9333333333333333	0.9666666666666667	1.0	1.0333333333333332	1.0666666666666667	1.1	1.1333333333333333	1.1666666666666667	1.2	1.2333333333333334	1.2666666666666666	1.3	1.3333333333333333	1.3666666666666667	1.4	1.4333333333333333	1.4666666666666666	1.5	1.5333333333333332	1.5666666666666667	1.6
fig1f_forward_vel_real	-0.01024833767875738	-0.009167761445056377	-0.026467637350778075	-0.006753092953672227	0.017803981344283876	0.002394736805970965	-0.00046546597818275526	-0.1425211628206816	6.924378469087833e-05	0.0	-6.577662604798085e-06	2.0888619287826038e-05	4.6162468902224973e-05	-6.705098351357519e-05	-0.00022371575669852262	0.00046161119213947166	0.0008881649522220203	-0.0001024434748562314	0.006840520983201134	0.00268481729455608	-0.0017294659684128494	-0.00614602143365145	0.004691495032851101	0.006395141760753564	0.00708465403221295	8.274701430138753e-05	0.03885775673013625	0.01330842460141847	-0.012221951492931704	-0.0012144064636136764	-0.006760301638563115	-0.004909867778792251	0.022325118201211025	-0.009139481575337477	-0.007961788195029115	0.003269022815939604	0.00027221189864305717	0.0032044628599161434	-0.02333982935476167	0.010824302852876153	-0.0004243140788202232	-0.0019150823637893027	-0.0009098196460247121	0.005575528937198093	0.004548216960839971	-0.004915684790591582	0.005307963748965652	4.191128666203303e-05	0.007227776319289961
fig1f_forward_vel_model	[0.01271464]	[0.01271464]	[0.01271464]	[0.01271464]	[0.01271464]	[0.01271464]	[0.01271464]	[0.01271464]	[0.01543291]	[0.0147925]	[0.01335811]	[0.01313928]	[0.01386807]	[0.01302422]	[0.01225324]	[0.01268515]	[0.01369525]	[0.01385403]	[0.01385403]	[0.01385403]	[0.01385403]	[0.01385403]	[0.01401242]	[0.01289896]	[0.01422147]	[0.01632836]	[0.01509271]	[0.01414048]	[0.01481448]	[0.01386853]	[0.01364759]	[0.0120008]	[0.01196304]	[0.01334062]	[0.01430485]	[0.01391158]	[0.01301029]	[0.01278075]	[0.01278075]	[0.01278075]	[0.01278075]	[0.01278075]	[0.01278075]	[0.01278075]	[0.01278075]	[0.01278075]	[0.01278075]	[0.01278075]	[0.01278075]
fig1f_lateral_vel_real	-0.0008488766675009709	-0.0002443207202738279	-0.0007627231548716206	-0.00010093400003331429	0.000420251937460724	-0.00026237704948641567	-0.00035085798473946835	-0.005051106716757153	-1.4570223868511176e-06	0.0	2.7207274797284766e-06	4.212340246618606e-07	-9.7135112128938e-07	5.501332206515105e-07	-2.609139343207967e-06	-9.714223857512898e-06	-4.9170294176103906e-06	-3.916067690855557e-05	-2.94455614331373e-05	-9.600371792862572e-06	-1.8680592281481974e-05	-4.014726717801054e-06	-0.0001299318464306567	-0.0002021463617877127	0.0004448956130362707	0.00041263667523586014	0.0013503947245968233	1.3878466192696146e-05	0.00021301845944153922	-6.91336619835876e-05	-0.00019676782230178573	7.52193939380127e-05	-1.1775711546671086e-05	-0.00010930023594699035	9.343122935486208e-06	0.00035537312222309186	-0.00028330279118777505	0.00013179594185136	-0.00019477560843920603	4.464981444734519e-05	-6.081812074560495e-05	-5.269781513848014e-06	-8.675281292160227e-05	9.603106589178454e-05	-0.00024308071221266461	0.0004619305876781461	-0.0002363458424133448	0.00017955419278432774	-0.00021005918645278427
fig1f_lateral_vel_model	[-0.05521581]	[-0.05521581]	[-0.05521581]	[-0.05521581]	[-0.05521581]	[-0.05521581]	[-0.05521581]	[-0.05521581]	[-0.05836994]	[-0.0564494]	[-0.05100068]	[-0.05123238]	[-0.05611035]	[-0.05308172]	[-0.04920737]	[-0.05080143]	[-0.05579221]	[-0.05765048]	[-0.05765048]	[-0.05765048]	[-0.05765048]	[-0.05765048]	[-0.06720941]	[-0.06381752]	[-0.06774534]	[-0.06607762]	[-0.05957728]	[-0.0564703]	[-0.06922347]	[-0.06853247]	[-0.06503273]	[-0.05393633]	[-0.05263416]	[-0.0585279]	[-0.06442674]	[-0.06335649]	[-0.05835696]	[-0.05556731]	[-0.05556731]	[-0.05556731]	[-0.05556731]	[-0.05556731]	[-0.05556731]	[-0.05556731]	[-0.05556731]	[-0.05556731]	[-0.05556731]	[-0.05556731]	[-0.05556731]
fig1g_LC_names	LC4	LC6	LC9	LC10a	LC10ad	LC10bc	LC10d	LC11	LC12	LC13	LC15	LC16	LC17	LC18	LC20	LC21	LC22	LC24	LC25	LC26	LC31	LPLC1	LPLC2	PDB
fig1g_meanforwardvel_model	0.06614123	0.06779263	0.05030986	0.04895231	0.062003434	0.0530039	0.06279354	0.07374069	0.06127617	0.06806372	0.057583995	0.053605877	0.053340442	0.055047516	0.062106915	0.05391196	0.06921687	0.087804474	0.05487696	0.051782943	0.052633595	0.066014156	0.07877574	0.068823144
fig1g_meanforwardvel_real	0.05840794657885586	0.06256740355376224	0.045717659771320494	0.05048172038217544	0.057765080241567845	0.04535352253366287	0.06046051844674483	0.06824920729489808	0.05955530093597705	0.06075857261273904	0.05634769997741025	0.049521968826602945	0.046082537755323824	0.04554084765931899	0.058042890365937065	0.05007143121045036	0.06524357595813399	0.08028486131677126	0.05352254219872914	0.04769250426235861	0.050650097392168435	0.05948814243838631	0.06648690987601065	0.05863804144626208
fig1g_LC_names	LC4	LC6	LC9	LC10a	LC10ad	LC10bc	LC10d	LC11	LC12	LC13	LC15	LC16	LC17	LC18	LC20	LC21	LC22	LC24	LC25	LC26	LC31	LPLC1	LPLC2	PDB
fig1g_meanforwardvel_model	0.06614123	0.06779263	0.05030986	0.04895231	0.062003434	0.0530039	0.06279354	0.07374069	0.06127617	0.06806372	0.057583995	0.053605877	0.053340442	0.055047516	0.062106915	0.05391196	0.06921687	0.087804474	0.05487696	0.051782943	0.052633595	0.066014156	0.07877574	0.068823144
fig1g_meanforwardvel_real	0.05840794657885586	0.06256740355376224	0.045717659771320494	0.05048172038217544	0.057765080241567845	0.04535352253366287	0.06046051844674483	0.06824920729489808	0.05955530093597705	0.06075857261273904	0.05634769997741025	0.049521968826602945	0.046082537755323824	0.04554084765931899	0.058042890365937065	0.05007143121045036	0.06524357595813399	0.08028486131677126	0.05352254219872914	0.04769250426235861	0.050650097392168435	0.05948814243838631	0.06648690987601065	0.05863804144626208
fig1h_LC_names	LC4	LC6	LC9	LC10a	LC10ad	LC10bc	LC10d	LC11	LC12	LC13	LC15	LC16	LC17	LC18	LC20	LC21	LC22	LC24	LC25	LC26	LC31	LPLC1	LPLC2	PDB
fig1h_probsine_model	0.16544747	0.2559919	0.12480953	0.13419165	0.13634929	0.20228492	0.12628606	0.15600686	0.14090459	0.16216066	0.1521056	0.09869595	0.10655398	0.13733084	0.15898669	0.10751686	0.13359866	0.1700941	0.14600444	0.14398356	0.16116732	0.17446277	0.2318402	0.1264412
fig1h_probsine_real	0.1848559670781893	0.23477366255144033	0.06374485596707818	0.14823045267489712	0.12473251028806584	0.18008230452674898	0.09831275720164609	0.13473251028806585	0.1696707818930041	0.16016460905349794	0.14465020576131687	0.09946502057613169	0.0811522633744856	0.12115226337448559	0.16522633744855966	0.10691358024691358	0.1474897119341564	0.16065843621399176	0.11646090534979424	0.14621399176954733	0.12172839506172839	0.17012345679012345	0.2165432098765432	0.09292181069958848
[truncated: 5,000 more columns]
