# Supplementary material for: Mapping model units to visual neurons reveals population code for social behaviour
Source: Nature. 2024 May 22;629(8014):1100–8. doi: 10.1038/s41586-024-07451-8 (PMC11136655; doi:10.1038/s41586-024-07451-8)
Supplement: Supplementary file 6 — Source Data Fig. 2 [file 41586_2024_7451_MOESM6_ESM.csv]

fig2b_speed0_model_LC11_times	0.0	0.03333333333333333	0.06666666666666667	0.1	0.13333333333333333	0.16666666666666666	0.2	0.23333333333333334	0.26666666666666666	0.3	0.3333333333333333	0.36666666666666664	0.4	0.43333333333333335	0.4666666666666667	0.5	0.5333333333333333	0.5666666666666667	0.6	0.6333333333333333	0.6666666666666666	0.7	0.7333333333333333	0.7666666666666666	0.8	0.8333333333333334	0.8666666666666667	0.9	0.9333333333333333	0.9666666666666667	1.0	1.0333333333333332	1.0666666666666667	1.1	1.1333333333333333	1.1666666666666667	1.2	1.2333333333333334	1.2666666666666666	1.3	1.3333333333333333	1.3666666666666667	1.4	1.4333333333333333	1.4666666666666666	1.5	1.5333333333333332	1.5666666666666667	1.6
fig2b_speed0_model_LC11_responses	0.0	0.0	0.0	0.0	0.0	0.0	0.0	0.0	0.0	0.0	0.0	0.0	0.0	0.0	0.0	0.0	0.0	0.0	0.0	0.0	0.0	0.0	0.0	0.0	0.0	0.0	0.0	0.0	0.0	0.0	0.0	0.0	0.0	0.0	0.0	0.0	0.0	0.0	0.0	0.0	0.0	0.0	0.0	0.0	0.0	0.0	0.0	0.0	0.0
fig2b_speed1_model_LC11_times	0.0	0.03333333333333333	0.06666666666666667	0.1	0.13333333333333333	0.16666666666666666	0.2	0.23333333333333334	0.26666666666666666	0.3	0.3333333333333333	0.36666666666666664	0.4	0.43333333333333335	0.4666666666666667	0.5	0.5333333333333333	0.5666666666666667	0.6	0.6333333333333333	0.6666666666666666	0.7	0.7333333333333333	0.7666666666666666	0.8	0.8333333333333334	0.8666666666666667	0.9	0.9333333333333333	0.9666666666666667	1.0	1.0333333333333332	1.0666666666666667	1.1	1.1333333333333333	1.1666666666666667	1.2	1.2333333333333334	1.2666666666666666	1.3	1.3333333333333333	1.3666666666666667	1.4	1.4333333333333333	1.4666666666666666	1.5	1.5333333333333332	1.5666666666666667	1.6
fig2b_speed1_model_LC11_responses	0.0	0.0	0.0	0.0	0.0	0.0	0.0	0.0	0.0	0.0	0.0	0.0	0.0	0.0	0.0	0.0	0.0	0.0	0.0	0.0	0.0	0.0	0.0	0.0	0.0	0.0	0.0	0.0	0.0	0.0	0.0	0.0	0.0	0.0	0.0	0.0	0.0	0.0	0.0	0.0	0.0	0.0	0.0	0.0	0.0	0.0	0.0	0.0	0.0
fig2b_speed2_model_LC11_times	0.0	0.03333333333333333	0.06666666666666667	0.1	0.13333333333333333	0.16666666666666666	0.2	0.23333333333333334	0.26666666666666666	0.3	0.3333333333333333	0.36666666666666664	0.4	0.43333333333333335	0.4666666666666667	0.5	0.5333333333333333	0.5666666666666667	0.6	0.6333333333333333	0.6666666666666666	0.7	0.7333333333333333	0.7666666666666666	0.8	0.8333333333333334	0.8666666666666667	0.9	0.9333333333333333	0.9666666666666667	1.0	1.0333333333333332	1.0666666666666667	1.1	1.1333333333333333	1.1666666666666667	1.2	1.2333333333333334	1.2666666666666666	1.3	1.3333333333333333	1.3666666666666667	1.4	1.4333333333333333	1.4666666666666666	1.5	1.5333333333333332	1.5666666666666667	1.6
fig2b_speed2_model_LC11_responses	0.0	0.0	0.0	0.0	0.0	0.0	0.0	0.0	0.0	0.0	0.0	0.0	0.0	0.0	0.0	0.0	0.0	0.0	0.0	0.0	0.0	0.0	0.0	0.0	0.0	0.0	0.0	0.0	0.0	0.0	0.0	0.0	0.0	0.0	0.0	0.0	0.0	0.0	0.0	0.0	0.0	0.0	0.0	0.0	0.0	0.0	0.0	0.0	0.0
fig2b_speed3_model_LC11_times	0.0	0.03333333333333333	0.06666666666666667	0.1	0.13333333333333333	0.16666666666666666	0.2	0.23333333333333334	0.26666666666666666	0.3	0.3333333333333333	0.36666666666666664	0.4	0.43333333333333335	0.4666666666666667	0.5	0.5333333333333333	0.5666666666666667	0.6	0.6333333333333333	0.6666666666666666	0.7	0.7333333333333333	0.7666666666666666	0.8	0.8333333333333334	0.8666666666666667	0.9	0.9333333333333333	0.9666666666666667	1.0	1.0333333333333332	1.0666666666666667	1.1	1.1333333333333333	1.1666666666666667	1.2	1.2333333333333334	1.2666666666666666	1.3	1.3333333333333333	1.3666666666666667	1.4	1.4333333333333333	1.4666666666666666	1.5	1.5333333333333332	1.5666666666666667	1.6
fig2b_speed3_model_LC11_responses	0.0	0.0	0.0	0.0	0.0	0.0	0.0	0.0	0.0	0.0	0.0	0.0	0.0	0.0	0.0	0.0	0.0	0.0	0.0	0.0	0.0	0.0	0.0	0.0	0.0	0.0	0.0	0.0	0.0	0.0	0.0	0.0	0.0	0.0	0.0	0.0	0.04423438	0.055656835	0.037143007	0.024438038	0.05215372	0.07569344	0.103187665	0.15861495	0.16848738	0.17162682	0.14204647	0.13435982	0.17333604
fig2b_speed4_model_LC11_times	0.0	0.03333333333333333	0.06666666666666667	0.1	0.13333333333333333	0.16666666666666666	0.2	0.23333333333333334	0.26666666666666666	0.3	0.3333333333333333	0.36666666666666664	0.4	0.43333333333333335	0.4666666666666667	0.5	0.5333333333333333	0.5666666666666667	0.6	0.6333333333333333	0.6666666666666666	0.7	0.7333333333333333	0.7666666666666666	0.8	0.8333333333333334	0.8666666666666667	0.9	0.9333333333333333	0.9666666666666667	1.0	1.0333333333333332	1.0666666666666667	1.1	1.1333333333333333	1.1666666666666667	1.2	1.2333333333333334	1.2666666666666666	1.3	1.3333333333333333	1.3666666666666667	1.4	1.4333333333333333	1.4666666666666666	1.5	1.5333333333333332	1.5666666666666667	1.6
fig2b_speed4_model_LC11_responses	0.0	0.0	0.0	0.0	0.0	0.0	0.0	0.0	0.0	0.0	0.0	0.0	0.0	0.0	0.0	0.0	0.0	0.0	0.0	0.0038975775	0.0	0.0	0.0	0.05183126	0.101235434	0.08268206	0.101024255	0.16147636	0.20620845	0.20109878	0.23398478	0.24905284	0.27596992	0.32474345	0.31542242	0.35527056	0.4089688	0.4280035	0.40688896	0.43283182	0.47846502	0.54091704	0.5079788	0.564486	0.5976558	0.6353649	0.604877	0.6714053	0.6611952
fig2b_speed5_model_LC11_times	0.0	0.03333333333333333	0.06666666666666667	0.1	0.13333333333333333	0.16666666666666666	0.2	0.23333333333333334	0.26666666666666666	0.3	0.3333333333333333	0.36666666666666664	0.4	0.43333333333333335	0.4666666666666667	0.5	0.5333333333333333	0.5666666666666667	0.6	0.6333333333333333	0.6666666666666666	0.7	0.7333333333333333	0.7666666666666666	0.8	0.8333333333333334	0.8666666666666667	0.9	0.9333333333333333	0.9666666666666667	1.0	1.0333333333333332	1.0666666666666667	1.1	1.1333333333333333	1.1666666666666667	1.2	1.2333333333333334	1.2666666666666666	1.3	1.3333333333333333	1.3666666666666667	1.4	1.4333333333333333	1.4666666666666666	1.5	1.5333333333333332	1.5666666666666667	1.6
fig2b_speed5_model_LC11_responses	0.0	0.0	0.0	0.0	0.0	0.0	0.0	0.0	0.0	0.0	0.0	0.0	0.0	0.0	0.0	0.13297392	0.09730829	0.13819306	0.13778539	0.19542654	0.27651757	0.29764342	0.36320436	0.44436514	0.51872456	0.5281895	0.53068775	0.61416346	0.69632655	0.74367493	0.74783	0.79842895	0.79086655	0.8262753	0.9259359	1.0258353	1.0906558	1.055741	1.1639138	1.3244376	1.5037206	1.3407562	1.2862175	1.2068444	1.2125143	1.0508975	0.9000688	0.7701364	0.6464471
fig2b_speed6_model_LC11_times	0.0	0.03333333333333333	0.06666666666666667	0.1	0.13333333333333333	0.16666666666666666	0.2	0.23333333333333334	0.26666666666666666	0.3	0.3333333333333333	0.36666666666666664	0.4	0.43333333333333335	0.4666666666666667	0.5	0.5333333333333333	0.5666666666666667	0.6	0.6333333333333333	0.6666666666666666	0.7	0.7333333333333333	0.7666666666666666	0.8	0.8333333333333334	0.8666666666666667	0.9	0.9333333333333333	0.9666666666666667	1.0	1.0333333333333332	1.0666666666666667	1.1	1.1333333333333333	1.1666666666666667	1.2	1.2333333333333334	1.2666666666666666	1.3	1.3333333333333333	1.3666666666666667	1.4	1.4333333333333333	1.4666666666666666	1.5	1.5333333333333332	1.5666666666666667	1.6
fig2b_speed6_model_LC11_responses	0.0	0.0	0.0	0.0	0.0	0.0	0.0	0.0	0.0	0.0	0.0	0.0	0.0	0.0	0.11967106	0.21482249	0.24323894	0.36130095	0.42779338	0.54303896	0.61485445	0.66277325	0.77983934	0.8270785	0.8376462	0.9223837	0.950841	1.0365002	1.1726044	1.2457902	1.4406619	1.5918028	1.4737792	1.5433652	1.3876141	1.134081	0.9542659	0.8156354	0.6438469	0.531745	0.4342907	0.36175185	0.31775272	0.31243593	0.28119233	0.2530731	0.22776578	0.20498921	0.1844903
fig2c_rv10.0_real_LC15_times	0.0	0.03333333333333333	0.06666666666666667	0.1	0.13333333333333333	0.16666666666666666	0.2	0.23333333333333334	0.26666666666666666	0.3	0.3333333333333333	0.36666666666666664	0.4	0.43333333333333335	0.4666666666666667	0.5	0.5333333333333333	0.5666666666666667	0.6	0.6333333333333333	0.6666666666666666	0.7	0.7333333333333333	0.7666666666666666	0.8	0.8333333333333334	0.8666666666666667	0.9	0.9333333333333333	0.9666666666666667	1.0	1.0333333333333332	1.0666666666666667	1.1	1.1333333333333333	1.1666666666666667	1.2	1.2333333333333334	1.2666666666666666	1.3	1.3333333333333333	1.3666666666666667	1.4	1.4333333333333333	1.4666666666666666	1.5	1.5333333333333332	1.5666666666666667	1.6
fig2c_rv10.0_real_LC15_mean_responses	-0.020647131285857694	-0.024185138979122268	-0.023864012986349055	-0.02155918333113501	-0.01974312694196027	-0.02505403986547054	-0.026344253765864502	-0.025253412364154963	-0.017872268673507368	-0.019380105781663	-0.027352981682261593	-0.033182919422590273	-0.03703616000483947	-0.030589047891997675	-0.02610544020916783	-0.020706282230530657	-0.020498758704137438	-0.02004215288606561	-0.015371184604250047	-0.017071135415811567	-0.020714605034951945	-0.026879364649131852	-0.023905705118605198	-0.023384737067488087	-0.02205328034834558	-0.02334847998597973	-0.0227598396922292	-0.026252067880455216	-0.027700727563761362	-0.03291227036994483	-0.03182411099247849	-0.03171737646527898	-0.014319595978675896	0.01616054989002172	0.05669325646712436	0.09828807169584598	0.13033046875381574	0.14583566688282076	0.1390509799767902	0.12874966752999933	0.12778841143316827	0.1299961651027663	0.1314431332489069	0.12622148207685516	0.1284400117824362	0.12486929243764733	0.11578756246062728	0.10454682853217287	0.10058409182394101
fig2c_rv10.0_real_LC15_low_conf_interval	-0.03933327679672879	-0.045392516079167784	-0.0403366255374137	-0.03827795714702058	-0.0350967379259273	-0.04088900987146175	-0.04473495604613456	-0.0466283089318203	-0.03252849802978743	-0.03582233594293364	-0.04505559026071594	-0.05321229385699413	-0.048342619531959174	-0.04219749708477512	-0.041602911857646654	-0.035864166979526144	-0.035382459894195854	-0.03559568576728846	-0.0322889903985126	-0.03506672594316169	-0.03491646113436072	-0.045383427923434916	-0.04017676868875976	-0.04041463258083297	-0.03894852217243502	-0.042358520755575994	-0.039913052856457784	-0.04385049886807032	-0.04144145404902585	-0.047665301699806574	-0.047400491280996965	-0.045083553275371904	-0.02556702906892582	0.0016015444720966377	0.037029880397510456	0.07658034491180007	0.10380765637067407	0.112271302987384	0.10834274153139695	0.09976542558502502	0.09734477226306808	0.10629559023801367	0.11078318629389491	0.10496167463504552	0.11114213331474879	0.10628897925319783	0.09994293789252612	0.09010770918173057	0.0827041014415745
fig2c_rv10.0_real_LC15_high_conf_interval	-0.0010174787663924498	-0.003965692667154184	-0.007162781120327335	-0.0017588829884518076	-0.0026396299703662497	-0.009950789597359717	-0.011982661709303183	-0.013223466526948946	0.0005965135212591254	-0.004004373147567836	-0.012212067495736417	-0.016862072483027454	-0.019838905652696723	-0.01612656179531825	-0.011388790742227489	-0.005326861866304763	-0.004519115657365968	-0.003232104544917252	-0.0027146636836414928	-0.0037108415732589033	-0.004504192089763634	-0.008664205525610376	-0.00793021342656912	-0.005468254327685697	-0.007812102112094532	-0.007818140367074976	-0.0037234297826835463	-0.010448914246958232	-0.011551585020158154	-0.019085452014128007	-0.015746129146185953	-0.019393819594385825	0.003285626097670085	0.031611900931592676	0.07675564401802691	0.13067152990472594	0.15514528368200556	0.17414693439000112	0.17195974349892731	0.1515356230040124	0.15613073708718972	0.14976524837824784	0.15228697909334166	0.14398124177765564	0.14545177214105787	0.1426635799674075	0.13076381279790628	0.12091494761446643	0.11882069391697268
fig2c_rv20.0_real_LC15_times	0.0	0.03333333333333333	0.06666666666666667	0.1	0.13333333333333333	0.16666666666666666	0.2	0.23333333333333334	0.26666666666666666	0.3	0.3333333333333333	0.36666666666666664	0.4	0.43333333333333335	0.4666666666666667	0.5	0.5333333333333333	0.5666666666666667	0.6	0.6333333333333333	0.6666666666666666	0.7	0.7333333333333333	0.7666666666666666	0.8	0.8333333333333334	0.8666666666666667	0.9	0.9333333333333333	0.9666666666666667	1.0	1.0333333333333332	1.0666666666666667	1.1	1.1333333333333333	1.1666666666666667	1.2	1.2333333333333334	1.2666666666666666	1.3	1.3333333333333333	1.3666666666666667	1.4	1.4333333333333333	1.4666666666666666	1.5	1.5333333333333332	1.5666666666666667	1.6
fig2c_rv20.0_real_LC15_mean_responses	-0.011376059215266144	-0.011792852537774743	-0.012373100144230008	-0.011048511022537707	-0.012167532744308084	-0.013195015354301313	-0.016242887169763683	-0.013169764684533819	-0.011854405076088068	-0.00895892416786374	-0.010509635863584886	-0.006981060095211605	-0.00591038155258769	-0.008254093300401109	-0.009725641120448646	-0.012057506750108485	-0.01038802533644982	-0.01143611890722357	-0.009051360162407518	-0.003710733315151615	-0.001281784208871692	0.0011001532343358445	-5.8352579137160774e-05	0.0029008733126657713	-0.0005486201734388395	-0.003114477718488906	-0.010397636844954617	-0.006177176149823211	-0.0013328513564015727	0.006552189789516518	0.00328250666076455	0.0026370946555398034	0.006501415799661109	0.022637324091987956	0.04052185905958954	0.06762468716880031	0.10333945996763214	0.15057962969708966	0.19972366467093233	0.23370395362011326	0.2548502614920033	0.2644493890437165	0.2731959894114486	0.2702927344373956	0.26427789674949026	0.2512068220824634	0.2391523789467376	0.2237374204922463	0.20708903300247516
fig2c_rv20.0_real_LC15_low_conf_interval	-0.028950737638610786	-0.027936948032898593	-0.027729645362086226	-0.027701890910594554	-0.03037428562327605	-0.02831072949093832	-0.031512140545681015	-0.02765213749118594	-0.02735530024951598	-0.02234562845350871	-0.021165245151422162	-0.022322687778998443	-0.019823688193046134	-0.024393800734041536	-0.020882017895200514	-0.024485239759827717	-0.02198625212101343	-0.022772534123195087	-0.022518819165552144	-0.021230450387063664	-0.015596353237877527	-0.011696827648708774	-0.014305666651378866	-0.012367343648566183	-0.012109361888199865	-0.02010328801077228	-0.024286055151820734	-0.020926073267078727	-0.016367885647179593	-0.006541435081675284	-0.013664515891963505	-0.011301484993512774	-0.007437687857222852	0.007773850287934564	0.030375840850885287	0.0475557513017189	0.08250249240860501	0.12175362106452152	0.1773825738375983	0.20295194853095655	0.22274054972626164	0.23786117038597238	0.24444154593676037	0.24763300015088252	0.2342742810308591	0.22740304331725117	0.2184246804444917	0.20566205063921125	0.18974403060931924
fig2c_rv20.0_real_LC15_high_conf_interval	0.006035387485658576	0.0019321156514116634	0.000849425882369982	0.006473719204734195	0.0038090409320828043	0.005272235970445668	0.0009373349321344203	0.001036023718569276	0.0023372272579412	0.004217174607498946	0.003992561609372835	0.009867568396658534	0.010854835959916969	0.005322412656613779	0.0035835717088114182	-0.0003297272768909298	2.1019907158491104e-05	0.00020184521694986395	0.0016831955784480945	0.012350753254377846	0.012816211350848516	0.015084724855028576	0.012312720300472318	0.01867418605131356	0.012867602590091308	0.00940869296246618	0.0017893037480534353	0.007910552739897221	0.017297415806295794	0.021330720467178474	0.019815917185821163	0.016677549663494624	0.023328431621832534	0.038986607551415746	0.05634316054011432	0.08520174153321329	0.1280602533479668	0.1734193829026918	0.23115527904630148	0.2645078485758333	0.28428745311732906	0.2990202530462092	0.30307095732238076	0.30134409751088664	0.29284260547485225	0.27252189520990494	0.2632232648633704	0.2482632010491769	0.22121713631118017
fig2c_rv40.0_real_LC15_times	0.0	0.03333333333333333	0.06666666666666667	0.1	0.13333333333333333	0.16666666666666666	0.2	0.23333333333333334	0.26666666666666666	0.3	0.3333333333333333	0.36666666666666664	0.4	0.43333333333333335	0.4666666666666667	0.5	0.5333333333333333	0.5666666666666667	0.6	0.6333333333333333	0.6666666666666666	0.7	0.7333333333333333	0.7666666666666666	0.8	0.8333333333333334	0.8666666666666667	0.9	0.9333333333333333	0.9666666666666667	1.0	1.0333333333333332	1.0666666666666667	1.1	1.1333333333333333	1.1666666666666667	1.2	1.2333333333333334	1.2666666666666666	1.3	1.3333333333333333	1.3666666666666667	1.4	1.4333333333333333	1.4666666666666666	1.5	1.5333333333333332	1.5666666666666667	1.6
fig2c_rv40.0_real_LC15_mean_responses	0.008772665335133734	0.011431141933010314	0.009360025221049676	0.0072068957283046705	0.004224103158062221	0.00807631609776347	0.012075492899052704	0.013350218958197452	0.010271104515964573	0.005148516945062572	0.0016893101919876594	-0.0024046396737722646	-0.0008313706269251031	-0.0024691043762006537	0.003021553388001936	0.001130312303492839	-0.00030785792920062175	0.0002205739368532219	0.0034325768909500283	0.009199154214405645	0.001867602305142907	-0.007075387737701822	-0.017467612314681455	-0.016414835493784176	-0.012957061692726889	-0.010113577092376922	-0.010110286966410788	-0.011197581310322662	-0.0050162980349438635	-0.005914090891573226	-0.009575476418295977	-0.013495817908024597	-0.0149431821262943	-0.01147608615849931	-0.005585599687950609	0.010276123990903819	0.028874597447117706	0.04425202183077907	0.05987911832020941	0.07643899414486637	0.0952698381056701	0.11379426826246254	0.14165396158928054	0.17196060082499331	0.2089903076566041	0.23650467428023736	0.25723850029539613	0.2683829981358584	0.2749860422080236
fig2c_rv40.0_real_LC15_low_conf_interval	-0.015157410849491763	-0.010694800279413481	-0.013349959701524491	-0.015547512075106124	-0.018733110130457156	-0.010401559366671004	-0.0074319090589751	-0.005828974012467715	-0.010938361442887982	-0.010133172199312002	-0.01725505532698837	-0.01912309016761407	-0.01749815798411817	-0.01835604346737043	-0.016683780151717665	-0.01572171966851563	-0.017575306978913505	-0.019832904575147473	-0.009586229391381706	-0.00933798867847907	-0.016855147773415863	-0.023922555661110553	-0.03204512351478974	-0.03340322725591052	-0.027211282383582988	-0.027809092062549272	-0.027234247669258374	-0.028905753046842585	-0.024012621340943664	-0.02611301738952983	-0.027233077794537604	-0.02786125126325448	-0.030184915742247333	-0.02795178641983668	-0.022067817146084398	-0.004270391809012032	0.014250533750217892	0.02981994305714806	0.04429139387579892	0.05491267175679871	0.07196816050568222	0.09212908465759724	0.1196377987327822	0.15195872268349703	0.18726576025976333	0.20962234591845688	0.231508376243563	0.23847749398046966	0.24608452462773805
fig2c_rv40.0_real_LC15_high_conf_interval	0.03795701408850537	0.036027717878612954	0.028992865462284037	0.02702411746850728	0.025287225192345487	0.031342062254637364	0.02771881550147708	0.032682391510568856	0.027115245234041647	0.024208068408496864	0.020133473489288234	0.016121675820776123	0.019719309092919333	0.01886956125161725	0.02180098201671054	0.015024428999632224	0.016375404525039616	0.016403395376456114	0.023219675952287806	0.027044847402388605	0.017874824524899857	0.007969832640872674	-0.003638891422322856	0.0014454629139857545	0.004061087674025679	0.00623186124266819	0.010044215424497002	0.007278776322261055	0.013500618669848901	0.012424288264955619	0.007737273838649505	0.000557373024618059	0.00807094850344271	0.009330501171980308	0.012012790844465913	0.02998371928958115	0.04359022959757938	0.06060079438641672	0.07466496752558811	0.09487187713910908	0.11671528483795121	0.1368399748722386	0.1610399666861071	0.19318051261938388	0.23656448199611047	0.2615138240660338	0.2826264129867299	0.2990333540610301	0.3053204490163565
fig2c_rv80.0_real_LC15_times	0.0	0.03333333333333333	0.06666666666666667	0.1	0.13333333333333333	0.16666666666666666	0.2	0.23333333333333334	0.26666666666666666	0.3	0.3333333333333333	0.36666666666666664	0.4	0.43333333333333335	0.4666666666666667	0.5	0.5333333333333333	0.5666666666666667	0.6	0.6333333333333333	0.6666666666666666	0.7	0.7333333333333333	0.7666666666666666	0.8	0.8333333333333334	0.8666666666666667	0.9	0.9333333333333333	0.9666666666666667	1.0	1.0333333333333332	1.0666666666666667	1.1	1.1333333333333333	1.1666666666666667	1.2	1.2333333333333334	1.2666666666666666	1.3	1.3333333333333333	1.3666666666666667	1.4	1.4333333333333333	1.4666666666666666	1.5	1.5333333333333332	1.5666666666666667	1.6
fig2c_rv80.0_real_LC15_mean_responses	-0.02382471620746659	-0.027569423864870924	-0.025183463776525555	-0.024683115859798193	-0.022552450416440797	-0.02955514532391512	-0.029169226688007983	-0.023664505236921853	-0.01829105968536229	-0.01712039992769159	-0.024150947915244417	-0.020710167605498146	-0.018080500484039662	-0.01226581578950919	-0.013406811469609292	-0.010843609933479834	-0.009124743517358477	-0.005447504106072268	-0.005153910188784536	-0.005981795707214766	-0.008269310314658761	-0.012051290147235627	-0.013167127867348366	-0.014653430194877883	-0.013205194900491248	-0.01995404739145843	-0.022478188742952692	-0.030471267971405328	-0.030619716644554852	-0.03369218389865921	-0.029606958624010804	-0.02897220178969311	-0.027495358873229864	-0.027889487384740366	-0.029072627872808135	-0.02885735488174996	-0.03207385353443357	-0.028574353014833975	-0.028968970210018152	-0.01988447536862153	-0.016056652342045324	-0.0026940183356807656	0.006109698201289789	0.013635195736087428	0.024719763875954762	0.037061468127943975	0.05922119579172642	0.07617983403448852	0.09294783422477729
fig2c_rv80.0_real_LC15_low_conf_interval	-0.0457183400507584	-0.044327166420100726	-0.039811446885426774	-0.04487604471143116	-0.04180792973719133	-0.04580129618151847	-0.04998760318731443	-0.042756770738671936	-0.03601453369210843	-0.031185841270723942	-0.04021274636847516	-0.035021222480015164	-0.0358418053440505	-0.028024268118979755	-0.02703926327071787	-0.02726393142257631	-0.024176197046024868	-0.019772343736232385	-0.019307380109762025	-0.020023665194602597	-0.0257480899177225	-0.0262626558407273	-0.027829492660715237	-0.029984976157433185	-0.028817772432724216	-0.03782778065508028	-0.040186461790444765	-0.047089832228597354	-0.04646182848877698	-0.050788604032882434	-0.045185947215660195	-0.04391475458710867	-0.03857300185200588	-0.040914315731758584	-0.04349406085429106	-0.04671713593331723	-0.04636546465489737	-0.045947225606967734	-0.04625280799915644	-0.03717948189528751	-0.031899870254691036	-0.01820008627440468	-0.0059499127284153965	-0.000680617386613931	0.008990404407289574	0.01946723115435214	0.040697167701130334	0.05205990598008579	0.06842036847563461
fig2c_rv80.0_real_LC15_high_conf_interval	-0.008951682509670444	-0.005368632083579679	-0.005848813888243024	-0.002067823729713609	-0.002618012127939307	-0.00954739914555469	-0.00457914318926788	-0.0036582216600117594	-0.004282173174678964	-0.0005231803040353492	-0.0069314541190336545	-0.006324135296027873	-0.001454294940284034	0.0060792898075164685	0.0010925431010771446	0.0038153972216814847	0.005457577179530888	0.009317233441074015	0.009383360494400974	0.011367163990429108	0.007634003069599267	-0.0007024195272792465	0.0018659791323202273	0.00026376862735904107	0.0010339726877852443	-0.0057455491487927324	-0.008890963645453023	-0.01173181071757224	-0.014880015733665554	-0.013346119467272287	-0.0124380172899711	-0.013952339729948826	-0.014894253055963359	-0.014778549198333593	-0.014789231559632207	-0.014834275194418912	-0.021077367299153722	-0.010304011236830715	-0.013317329440500715	-0.005016562440460199	-0.001091419580748697	0.01759757511261536	0.02552958348036857	0.02658048725501284	0.0426391339066944	0.05367737119606927	0.07544864585759593	0.10184329629110293	0.12145044006058855
fig2c_speed0_model_LC15_times	0.0	0.03333333333333333	0.06666666666666667	0.1	0.13333333333333333	0.16666666666666666	0.2	0.23333333333333334	0.26666666666666666	0.3	0.3333333333333333	0.36666666666666664	0.4	0.43333333333333335	0.4666666666666667	0.5	0.5333333333333333	0.5666666666666667	0.6	0.6333333333333333	0.6666666666666666	0.7	0.7333333333333333	0.7666666666666666	0.8	0.8333333333333334	0.8666666666666667	0.9	0.9333333333333333	0.9666666666666667	1.0	1.0333333333333332	1.0666666666666667	1.1	1.1333333333333333	1.1666666666666667	1.2	1.2333333333333334	1.2666666666666666	1.3	1.3333333333333333	1.3666666666666667	1.4	1.4333333333333333	1.4666666666666666	1.5	1.5333333333333332	1.5666666666666667	1.6
fig2c_speed0_model_LC15_responses	0.0	0.0	0.0	0.0	0.0	0.0	0.0	0.0	0.0	0.0	0.0	0.0	0.0	0.0	0.0	0.0	0.0	0.0	0.0	0.0	1.2261070013046265	1.2261070013046265	1.2261070013046265	1.2261070013046265	1.2261070013046265	1.2261070013046265	1.2261070013046265	1.2261070013046265	1.2261070013046265	1.2261070013046265	1.2261070013046265	1.2261070013046265	1.2261070013046265	1.2261070013046265	1.2261070013046265	1.2261070013046265	1.2261070013046265	1.2261070013046265	1.2261070013046265	1.2261070013046265	1.2261070013046265	1.2261070013046265	1.24003267288208	1.2534997463226318	1.2344921827316284	1.2215290069580078	1.2092050313949585	1.2080779075622559	1.1621758937835693
fig2c_speed1_model_LC15_times	0.0	0.03333333333333333	0.06666666666666667	0.1	0.13333333333333333	0.16666666666666666	0.2	0.23333333333333334	0.26666666666666666	0.3	0.3333333333333333	0.36666666666666664	0.4	0.43333333333333335	0.4666666666666667	0.5	0.5333333333333333	0.5666666666666667	0.6	0.6333333333333333	0.6666666666666666	0.7	0.7333333333333333	0.7666666666666666	0.8	0.8333333333333334	0.8666666666666667	0.9	0.9333333333333333	0.9666666666666667	1.0	1.0333333333333332	1.0666666666666667	1.1	1.1333333333333333	1.1666666666666667	1.2	1.2333333333333334	1.2666666666666666	1.3	1.3333333333333333	1.3666666666666667	1.4	1.4333333333333333	1.4666666666666666	1.5	1.5333333333333332	1.5666666666666667	1.6
fig2c_speed1_model_LC15_responses	0.0	0.0	0.0	0.0	0.0	0.0	0.0	0.0	0.0	0.0	0.0	0.0	0.0	0.0	0.0	0.0	0.0	0.0	0.0	0.0	1.2261070013046265	1.2261070013046265	1.2261070013046265	1.2261070013046265	1.2261070013046265	1.2261070013046265	1.2261070013046265	1.2261070013046265	1.2261070013046265	1.2261070013046265	1.2261070013046265	1.2261070013046265	1.2261070013046265	1.2261070013046265	1.2261070013046265	1.2261070013046265	1.2261070013046265	1.2261070013046265	1.2261070013046265	1.2261070013046265	1.2261070013046265	1.2261070013046265	1.231304407119751	1.2534265518188477	1.2547276020050049	1.2296103239059448	1.2342298030853271	1.2117743492126465	1.1767195463180542
fig2c_speed2_model_LC15_times	0.0	0.03333333333333333	0.06666666666666667	0.1	0.13333333333333333	0.16666666666666666	0.2	0.23333333333333334	0.26666666666666666	0.3	0.3333333333333333	0.36666666666666664	0.4	0.43333333333333335	0.4666666666666667	0.5	0.5333333333333333	0.5666666666666667	0.6	0.6333333333333333	0.6666666666666666	0.7	0.7333333333333333	0.7666666666666666	0.8	0.8333333333333334	0.8666666666666667	0.9	0.9333333333333333	0.9666666666666667	1.0	1.0333333333333332	1.0666666666666667	1.1	1.1333333333333333	1.1666666666666667	1.2	1.2333333333333334	1.2666666666666666	1.3	1.3333333333333333	1.3666666666666667	1.4	1.4333333333333333	1.4666666666666666	1.5	1.5333333333333332	1.5666666666666667	1.6
fig2c_speed2_model_LC15_responses	0.0	0.0	0.0	0.0	0.0	0.0	0.0	0.0	0.0	0.0	0.0	0.0	0.0	0.0	0.0	0.0	0.0	0.0	0.0	0.0	1.2220568656921387	1.2220568656921387	1.2220568656921387	1.2220568656921387	1.2220568656921387	1.2220568656921387	1.2220568656921387	1.2220568656921387	1.2220568656921387	1.2220568656921387	1.2220568656921387	1.2220568656921387	1.2220568656921387	1.2220568656921387	1.2220568656921387	1.2220568656921387	1.2220568656921387	1.2220568656921387	1.2220568656921387	1.2220568656921387	1.2220568656921387	1.2220568656921387	1.2198723554611206	1.250960350036621	1.2501471042633057	1.242118239402771	1.211754560470581	1.2207871675491333	1.1819723844528198
fig2c_speed3_model_LC15_times	0.0	0.03333333333333333	0.06666666666666667	0.1	0.13333333333333333	0.16666666666666666	0.2	0.23333333333333334	0.26666666666666666	0.3	0.3333333333333333	0.36666666666666664	0.4	0.43333333333333335	0.4666666666666667	0.5	0.5333333333333333	0.5666666666666667	0.6	0.6333333333333333	0.6666666666666666	0.7	0.7333333333333333	0.7666666666666666	0.8	0.8333333333333334	0.8666666666666667	0.9	0.9333333333333333	0.9666666666666667	1.0	1.0333333333333332	1.0666666666666667	1.1	1.1333333333333333	1.1666666666666667	1.2	1.2333333333333334	1.2666666666666666	1.3	1.3333333333333333	1.3666666666666667	1.4	1.4333333333333333	1.4666666666666666	1.5	1.5333333333333332	1.5666666666666667	1.6
fig2c_speed3_model_LC15_responses	0.0	0.0	0.0	0.0	0.0	0.0	0.0	0.0	0.0	0.0	0.0	0.0	0.0	0.0	0.0	0.0	0.0	0.0	0.0	0.0	1.2299941778182983	1.2299941778182983	1.2299941778182983	1.2299941778182983	1.2299941778182983	1.2299941778182983	1.2299941778182983	1.2299941778182983	1.2299941778182983	1.2299941778182983	1.2299941778182983	1.2299941778182983	1.2299941778182983	1.2299941778182983	1.2299941778182983	1.2299941778182983	1.2299941778182983	1.2299941778182983	1.2299941778182983	1.2299941778182983	1.2299941778182983	1.2299941778182983	1.2255605459213257	1.2281129360198975	1.2291672229766846	1.2258760929107666	1.2342233657836914	1.2374637126922607	1.2407652139663696
fig2d_LC6_female_position	-0.1	-0.0918918918918919	-0.08378378378378379	-0.07567567567567568	-0.06756756756756757	-0.05945945945945946	-0.051351351351351354	-0.043243243243243246	-0.03513513513513514	-0.02702702702702703	-0.01891891891891892	-0.010810810810810811	-0.002702702702702703	0.005405405405405406	0.013513513513513514	0.021621621621621623	0.02972972972972973	0.03783783783783784	0.04594594594594595	0.05405405405405406	0.062162162162162166	0.07027027027027027	0.07837837837837838	0.08648648648648649	0.0945945945945946	0.10270270270270271	0.11081081081081082	0.11891891891891893	0.12702702702702703	0.13513513513513514	0.14324324324324325	0.15135135135135133	0.15945945945945947	0.1675675675675676	0.17567567567567569	0.18378378378378377	0.1918918918918919	0.20000000000000004	0.20810810810810812	0.2162162162162162	0.22432432432432434	0.23243243243243247	0.24054054054054055	0.24864864864864863	0.2567567567567568	0.26486486486486494	0.27297297297297296	0.2810810810810811	0.28918918918918923
fig2d_LC6_real_times	0.0	0.03333333333333333	0.06666666666666667	0.1	0.13333333333333333	0.16666666666666666	0.2	0.23333333333333334	0.26666666666666666	0.3	0.3333333333333333	0.36666666666666664	0.4	0.43333333333333335	0.4666666666666667	0.5	0.5333333333333333	0.5666666666666667	0.6	0.6333333333333333	0.6666666666666666	0.7	0.7333333333333333	0.7666666666666666	0.8	0.8333333333333334	0.8666666666666667	0.9	0.9333333333333333	0.9666666666666667	1.0	1.0333333333333332	1.0666666666666667	1.1	1.1333333333333333	1.1666666666666667	1.2	1.2333333333333334	1.2666666666666666	1.3	1.3333333333333333	1.3666666666666667	1.4	1.4333333333333333	1.4666666666666666	1.5	1.5333333333333332	1.5666666666666667	1.6
fig2d_LC6_model_responses	0.021324892	0.021700816	0.022085764	0.022234932	0.022696868	0.022908289	0.023431277	0.023866449	0.024374096	0.02462792	0.02496806	0.025210155	0.025555708	0.025389096	0.02602396	0.026564088	0.026970688	0.02733278	0.027606154	0.02856341	0.02884731	0.029866217	0.030766636	0.03284054	0.034425743	0.036085825	0.037705615	0.03900752	0.03989711	0.04162787	0.043308403	0.04538622	0.047156982	0.049027886	0.050874133	0.052424446	0.05384484	0.05605167	0.058286175	0.060751945	0.0628469	0.06460473	0.06622813	0.06718478	0.06902862	0.07028842	0.07246428	0.07413218	0.07626172
fig2d_LC6_real_mean_responses	0.030373404487206247	0.022030013440458858	0.016765845982688283	0.018112638173758987	0.024812511219061622	0.03075003045733386	0.033806503281801396	0.035673505164064326	0.03685193186524057	0.034785006778158684	0.03049106194218367	0.03094985904404062	0.03736083241219678	0.04421599113903207	0.04557665802690933	0.044459151201885455	0.04534734385667998	0.046060069704767066	0.04256282766173977	0.0356962741675075	0.031509377084767566	0.03161115363231048	0.033936873940397794	0.03528270183742318	0.034268037224502695	0.03182677866390629	0.02812711797309211	0.025617824416303888	0.024295484169079562	0.02386014267457329	0.02303744424574657	0.020309846544684502	0.01914050659951896	0.02123356225112095	0.024706627356402912	0.025808726361587802	0.023017383765869173	0.018765630350198147	0.01603356254643994	0.01769460963771175	0.023639081433109985	0.03117855861739673	0.03464370413272064	0.033045316319643206	0.03110895037108846	0.03340062754977293	0.038592344629561785	0.041610819807241316	0.04269843498861892
fig2d_LC6_real_low_conf_interval	0.002314954273311428	-0.0066586831615761954	-0.00907102635979507	-0.005932996419532784	0.0003016045890804672	0.00701049858240985	0.009872173459855037	0.011949036010642056	0.010530824062478492	0.007867264959461388	0.005718818030846252	0.006838259226390108	0.0117709858438837	0.013160432097476497	0.01583087716686343	0.013964297775476522	0.018612085193190058	0.019442897098291893	0.018768926801546886	0.013440101442882955	0.011630640406847807	0.01075492828933775	0.009935464430035394	0.009146451154990113	0.0093146400613193	0.005586177803207222	0.002965740025223548	0.002009348937986432	0.0005675899163201105	0.0030142570695054372	0.0010622390224043687	-0.006465919002211222	-0.006714574346344481	-0.002016084355786752	0.004579372206713546	0.00351475324570943	-0.0010625469544061712	-0.007211719420452979	-0.01446101168365993	-0.014727952812261231	-0.0055505318912003575	0.0015613706357503708	0.006514108435583577	0.0036963852053901744	-0.002317227901329983	-0.001477228917842269	0.005646940189171241	0.007558867305820302	0.008815212754453305
fig2d_LC6_real_high_conf_interval	0.06036257263666716	0.05034549205484391	0.041540433359691674	0.044661797856037036	0.05101971743693538	0.05990645416876572	0.06235221130459616	0.06439051764732245	0.06542704419726796	0.06212739243699975	0.05693100645868445	0.05643084309332921	0.06649538205858775	0.07753538576084607	0.07566163672869755	0.07665710576418745	0.07467291219638862	0.07039648313676963	0.06676853854018304	0.05814858627144573	0.05301199584293472	0.0527143577747464	0.05741702889374413	0.06032895091008073	0.06102948253448502	0.05773758987732823	0.05718424851401041	0.0513387051594287	0.05167100016141588	0.052768006929050267	0.05049840936160845	0.05132183686572827	0.049601680274619336	0.04981776600790467	0.05175003319315647	0.052115497249343945	0.050931977885464615	0.04885944499926694	0.04762174872248458	0.04985117883434315	0.053622325839440016	0.06220704556094663	0.06648226394976395	0.06468456498505952	0.061119208434496544	0.06468801756669972	0.07151805443478707	0.0744972755910176	0.07559476547349192
fig2d_LC17_female_size	0.5442973316441339	0.539515327633799	0.56481435092329	0.5653080627639451	0.5558344805393886	0.5477243949405096	0.5555964736931198	0.5615959785592863	0.5629296169054874	0.5727836941931377	0.5821210901801027	0.5771881781018924	0.5472913982511259	0.5306550593076111	0.5451105220276454	0.5316513645622032	0.5390859869392566	0.5432913909296846	0.5601861660596608	0.5955560801335688	0.6050295048831563	0.6137367896767618	0.6118899011001664	0.6173767590094144	0.6202919038388237	0.6161554881325859	0.5892562399677996	0.5696037372774198	0.5440197040437436	0.5379496156491222	0.5414945554464816	0.5485836290435346	0.5674409548581386	0.5729341693036638	0.5830738206211337	0.5864025559161545	0.5919466273067469	0.5919466273067469	0.6010175417060224	0.6010405720588629	0.6044867830534599	0.607852494003262	0.6078914966387337	0.6111964082869515	0.6085104837910339	0.6024266981315308	0.5963440452893974	0.5991190366602581	0.604430719981474
fig2d_LC17_real_times	0.0	0.03333333333333333	0.06666666666666667	0.1	0.13333333333333333	0.16666666666666666	0.2	0.23333333333333334	0.26666666666666666	0.3	0.3333333333333333	0.36666666666666664	0.4	0.43333333333333335	0.4666666666666667	0.5	0.5333333333333333	0.5666666666666667	0.6	0.6333333333333333	0.6666666666666666	0.7	0.7333333333333333	0.7666666666666666	0.8	0.8333333333333334	0.8666666666666667	0.9	0.9333333333333333	0.9666666666666667	1.0	1.0333333333333332	1.0666666666666667	1.1	1.1333333333333333	1.1666666666666667	1.2	1.2333333333333334	1.2666666666666666	1.3	1.3333333333333333	1.3666666666666667	1.4	1.4333333333333333	1.4666666666666666	1.5	1.5333333333333332	1.5666666666666667	1.6
fig2d_LC17_model_responses	-0.009755673	-0.009755673	-0.009755673	-0.009755673	-0.009755673	-0.009755673	-0.009755673	-0.009755673	-0.009755673	-0.009755673	-0.009755673	-0.009755673	-0.009755673	-0.009755673	-0.009755673	-0.009755673	-0.009755673	-0.009755673	-0.009755673	-0.009755673	-0.009755673	-0.009755673	-0.009755673	-0.009755673	-0.009755673	-0.009755673	-0.009755673	-0.009755673	-0.009755673	-0.009755673	-0.009755673	-0.009755673	-0.009755673	-0.009755673	-0.009755673	-0.009755673	-0.009755673	-0.009755673	-0.009755673	-0.009755673	-0.009755673	-0.009755673	-0.009755673	-0.009755673	-0.009755673	-0.009755673	-0.009755673	-0.009755673	-0.009755673
fig2d_LC17_real_mean_responses	-0.012088765905640179	-0.011405139742939895	-0.007471177397729329	-0.0009075632019026869	0.0064481211756036326	0.012629325889393377	0.01630219464804266	0.01675899254728697	0.01694925098627386	0.019646400620673743	0.023536707158716683	0.025376103468785945	0.025009632254825515	0.023250573373697125	0.020132522325261224	0.01576447084772135	0.011129061543622908	0.008539888824735248	0.00869545186469659	0.010332302640291014	0.012340686085174723	0.013641558052481866	0.014742755637725783	0.014521627039525281	0.01179618084163773	0.008807686128167402	0.007951320878015757	0.010481704392454157	0.0142840566401853	0.01917118118547301	0.023723765226179236	0.02423385022746302	0.018753261577353877	0.011276096856591308	0.006906510456744639	0.005355327078143045	0.004984724045983169	0.006366151340791913	0.009673363405976075	0.011720488698431421	0.010242424435540657	0.005255945558841264	-4.668691622108113e-05	-0.00367872717911419	-0.005189251573320587	-0.0067317482421401145	-0.009287395943738213	-0.010233789389632637	-0.009424400786844731
fig2d_LC17_real_low_conf_interval	-0.025905942455117004	-0.02577373458280528	-0.021237653023937746	-0.014438550728108852	-0.006405306475886406	-0.0027710390437354583	0.0030875561942917008	0.0026812144055463906	0.0009353789334035853	0.0019070048676101275	0.004503802744390004	0.00869697441723037	0.009552680098614213	0.009163472361840988	0.005924062337356523	0.0027007835202948875	-0.0015687646284623757	-0.005089951294733477	-0.00601397251365966	-0.003113096169219227	-0.0013699386887510347	0.0008491439606691315	0.0030358447361690548	0.0011383835816737497	0.00011136413834428334	-0.003885814544856691	-0.0058738806527996994	-0.005979461049914146	-0.000865417553466156	0.004764211493123058	0.008461217704737803	0.007084394203657343	0.002711939540734584	-0.005049148044854768	-0.010795573629687014	-0.01209000314445803	-0.012397720344961456	-0.009957730670921752	-0.0053761893404451	-0.0011160311370084755	-0.00045615451749523645	-0.004002218757718414	-0.011262178432441127	-0.015640382298293325	-0.016878843518736024	-0.01721974148350423	-0.017532090334056644	-0.02013698683300074	-0.02241145699341952
fig2d_LC17_real_high_conf_interval	0.0025320043013260978	0.0032513104703741857	0.0032893645042313055	0.010542204867080667	0.019128739570402824	0.027478311728279376	0.030889911928148064	0.03376606564651247	0.03269986082716235	0.035833986265517696	0.040872088853373234	0.04080368339017267	0.040679637468025526	0.038853655083195264	0.03778707023068528	0.03337482564624085	0.028101654508619813	0.024346783997473673	0.02442378096435957	0.02687500335261501	0.024634240211469895	0.025700459673209376	0.027026733986275336	0.028475585925104824	0.025808718884528892	0.02138272643879627	0.0207591344933617	0.024526539082103765	0.02949160975978073	0.03712131303368014	0.0415552850395935	0.041343308329748835	0.034483562211681695	0.025791343097509342	0.02285782660429954	0.023143646630643448	0.022045286361766666	0.022241413631628904	0.02394096216905777	0.02434780785529319	0.02194379674022142	0.018615283404093363	0.015349743999110481	0.011014698246928346	0.007324414198539263	0.005112187345785514	0.0009763179449834141	0.002552520318930746	0.002307046437790369
fig2e_untrained_R2s	0.0501882618122996	0.050907685931857835	0.18635625403245104	0.5614238090237046	0.02903659858518001	0.09567560489376434	0.03524228978003556	0.035545640163936645	0.581026058329604	0.4923153411553209	0.20107091957077655	0.4844878328623496	0.05557214036512851	0.07610619249952999	0.3422476210845577	0.0417247933635687	0.3817160220714332	0.02901095554449442	0.0019920524840738914	0.0036705093040512752	0.013880499949336045	0.04924721079823542	0.018739767303185818	0.08548428473450015	0.145061747298217	0.5135074713290544	0.5067097320433055
fig2e_DO_R2s	0.10931587320861465	0.19010364183362524	0.17710121601171855	0.20895101357739454	0.24655281080162628	0.2617283301417764	0.03917164627179851	0.005269681496128238	0.1379228860989993	0.6148695696149139	0.14109448785156647	0.34008964174738554	0.11248165141147251	0.13682747212943258	0.3892255815602542	0.027516090928902528	0.7385348167824262	0.26932288219031564	0.19274444165052476	0.3542600288819654	0.09070711380343736	0.22058701145424878	0.040104428881970355	0.061910398047289365	0.3079069919258354	0.49883369217139234	0.2703796689702036
fig2e_noKO_R2s	1.0	0.06244147511652768	0.4553540293703592	0.05576749004329192	0.542241976355081	0.3648531653517841	0.06898609400388499	0.0035862567345876744	0.4196018558741559	0.53074029174171	0.2690601262514716	0.25587002461191566	0.12427497961010742	0.0566114492045537	0.31241306489032705	0.03526260945055381	0.487010099461435	0.05384761090697172	0.4719013610596276	0.5564694491337915	0.42202813913017984	0.04873352278868961	0.0125766460827814	0.0813172567200701	0.3304480128605485	0.5221831294983028	0.001180490697283172
fig2e_KO_R2s	1.0	0.22030430172868817	0.5766500241146808	0.6188704533678258	0.36710524445052134	0.6346482850929501	0.26055556811545	0.04460860409513017	0.7585263535991078	0.5222951360719584	0.2891361609010018	0.38445301072142474	0.33487333609322756	0.04021631317206409	0.3856221228221393	0.01616176428516204	0.6129894152755212	0.016964195599779453	0.10777234120532506	0.28743246035378944	0.6928987876376421	0.02300242731136339	0.017985409879141337	0.021833884014089394	0.2019413723084713	0.7264916354899856	0.6812658901993589
fig2f_LC15_times_real	10.966666666666667	11.0	11.033333333333333	11.066666666666666	11.1	11.133333333333333	11.166666666666666	11.2	11.233333333333334	11.266666666666667	11.3	11.333333333333334	11.366666666666667	11.4	11.433333333333334	11.466666666666667	11.5	11.533333333333333	11.566666666666666	11.6	11.633333333333333	11.666666666666666	11.7	11.733333333333334	11.766666666666667	11.8	11.833333333333334	11.866666666666667	11.9	11.933333333333334	11.966666666666667	12.0	12.033333333333333	12.066666666666666	12.1	12.133333333333333	12.166666666666666	12.2	12.233333333333334	12.266666666666667	12.3	12.333333333333334	12.366666666666667	12.4	12.433333333333334	12.466666666666667	12.5	12.533333333333333	12.566666666666666
fig2f_LC15_responses_real	0.007372605126455452	0.006798478171968815	0.007196733591288122	0.007235237423400799	0.005420515187795139	0.002602170521628554	0.00038860869976709705	-0.0003859051979035894	-0.0025682244792812024	-0.006969966780435687	-0.010181763411103318	-0.008473342084598568	-0.002918409982015495	0.0015761704341077517	0.0025249520340006153	0.0011754047482596907	-0.00032829790441749745	-0.0006729834282308004	-0.0010309229340367267	-0.0025159254385601166	-0.005448025863651028	-0.007796344006756571	-0.0076498406030970564	-0.006282553413411202	-0.00515397275710469	-0.0054894766366685365	-0.006014468751825017	-0.005351590571445349	-0.003965386434065951	-0.003042561503432422	-0.002951739514534609	-0.0031288817826090657	-0.003007010443753124	-0.0025087767600397138	-0.0006378378860944756	0.0019276823140635087	0.004221831834343808	0.006380005047500084	0.009876116025867429	0.013743800321511646	0.016323496349238163	0.017155478744861976	0.01687202965242726	0.016425928790426748	0.016880137407822595	0.019163994063500864	0.02173161312278779	0.021902665195368376	0.020016235725852607
fig2f_LC15_times_model	10.966666666666667	11.0	11.033333333333333	11.066666666666666	11.1	11.133333333333333	11.166666666666666	11.2	11.233333333333334	11.266666666666667	11.3	11.333333333333334	11.366666666666667	11.4	11.433333333333334	11.466666666666667	11.5	11.533333333333333	11.566666666666666	11.6	11.633333333333333	11.666666666666666	11.7	11.733333333333334	11.766666666666667	11.8	11.833333333333334	11.866666666666667	11.9	11.933333333333334	11.966666666666667	12.0	12.033333333333333	12.066666666666666	12.1	12.133333333333333	12.166666666666666	12.2	12.233333333333334	12.266666666666667	12.3	12.333333333333334	12.366666666666667	12.4	12.433333333333334	12.466666666666667	12.5	12.533333333333333	12.566666666666666
fig2f_LC15_responses_model	0.43422678112983704	0.40383848547935486	0.4048301875591278	0.3979581296443939	0.38845714926719666	0.3524642288684845	0.3716801106929779	0.34577062726020813	0.3366212546825409	0.33070752024650574	0.3395816385746002	0.3197384774684906	0.2729710638523102	0.23955973982810974	0.22485843300819397	0.14792916178703308	0.14832404255867004	0.1498188078403473	0.13606604933738708	0.08844658732414246	0.0720195472240448	0.07325798273086548	0.036808550357818604	0.0	0.0	0.0	0.0	0.0	0.0	0.0	0.0	0.0	0.0	0.0	0.0	0.0026339590549468994	0.0023954808712005615	0.01058909296989441	0.0	0.0	0.0	0.0	0.02738291025161743	0.03893670439720154	0.09103056788444519	0.12839797139167786	0.19808194041252136	0.25370243191719055	0.3355560600757599
fig2f_LC17_times_real	10.966666666666667	11.0	11.033333333333333	11.066666666666666	11.1	11.133333333333333	11.166666666666666	11.2	11.233333333333334	11.266666666666667	11.3	11.333333333333334	11.366666666666667	11.4	11.433333333333334	11.466666666666667	11.5	11.533333333333333	11.566666666666666	11.6	11.633333333333333	11.666666666666666	11.7	11.733333333333334	11.766666666666667	11.8	11.833333333333334	11.866666666666667	11.9	11.933333333333334	11.966666666666667	12.0	12.033333333333333	12.066666666666666	12.1	12.133333333333333	12.166666666666666	12.2	12.233333333333334	12.266666666666667	12.3	12.333333333333334	12.366666666666667	12.4	12.433333333333334	12.466666666666667	12.5	12.533333333333333	12.566666666666666
fig2f_LC17_responses_real	0.030672032303453577	0.03049575348262624	0.029494959402697685	0.029369981655768974	0.03167002784614524	0.03504158298375819	0.03589787161923385	0.033179561937926816	0.0292952499144988	0.027927134038723468	0.03136736041533609	0.03769649905549098	0.043016236074523234	0.04323874183644812	0.03921754282505181	0.0338114666553524	0.03096858050100769	0.029468291324504278	0.02700398456290853	0.02579404480059901	0.02885111886311624	0.03683602629579193	0.04504227150178887	0.04853342968259257	0.04785690740469609	0.04746129580889741	0.050375849286406565	0.05388417481912662	0.055945838405007324	0.057549018280671944	0.059560339730003194	0.06089729869876955	0.06142234274034204	0.061439889684966734	0.06255680616730137	0.06565517530249078	0.07043155783443773	0.07292856340362777	0.07047317851869178	0.06903985276841663	0.07408954259346856	0.0820825074315736	0.08733655105005067	0.08974582199620956	0.09169252634400508	0.09196598704817878	0.08909703959601115	0.08499712110145166	0.0828340765330207
fig2f_LC17_times_model	10.966666666666667	11.0	11.033333333333333	11.066666666666666	11.1	11.133333333333333	11.166666666666666	11.2	11.233333333333334	11.266666666666667	11.3	11.333333333333334	11.366666666666667	11.4	11.433333333333334	11.466666666666667	11.5	11.533333333333333	11.566666666666666	11.6	11.633333333333333	11.666666666666666	11.7	11.733333333333334	11.766666666666667	11.8	11.833333333333334	11.866666666666667	11.9	11.933333333333334	11.966666666666667	12.0	12.033333333333333	12.066666666666666	12.1	12.133333333333333	12.166666666666666	12.2	12.233333333333334	12.266666666666667	12.3	12.333333333333334	12.366666666666667	12.4	12.433333333333334	12.466666666666667	12.5	12.533333333333333	12.566666666666666
fig2f_LC17_responses_model	0.0	0.0	0.0011039972305297852	0.0	0.0	0.0	0.0	0.0	0.0	0.0	0.0	0.0	0.0	0.0	0.0	0.0	0.0017733573913574219	0.0038897693157196045	0.017932593822479248	0.027883291244506836	0.04831281304359436	0.07365882396697998	0.0922856330871582	0.10667386651039124	0.10947489738464355	0.13195830583572388	0.13422411680221558	0.14282065629959106	0.16568420827388763	0.20082804560661316	0.20914481580257416	0.24382896721363068	0.24232794344425201	0.2661367654800415	0.2547311782836914	0.2620474696159363	0.2903176546096802	0.2953666150569916	0.3215801417827606	0.3281230628490448	0.3710073232650757	0.4000425338745117	0.40721169114112854	0.42560985684394836	0.4496336877346039	0.46700605750083923	0.5130680799484253	0.5280566215515137	0.5912579894065857
[truncated: 4,901 more columns]
