# Supplementary material for: Mapping model units to visual neurons reveals population code for social behaviour
Source: Nature. 2024 May 22;629(8014):1100–8. doi: 10.1038/s41586-024-07451-8 (PMC11136655; doi:10.1038/s41586-024-07451-8)
Supplement: Supplementary file 7 — Source Data Fig. 3 [file 41586_2024_7451_MOESM7_ESM.csv]

fig3a_times	0.0	0.03333333333333333	0.06666666666666667	0.1	0.13333333333333333	0.16666666666666666	0.2	0.23333333333333334	0.26666666666666666	0.3	0.3333333333333333	0.36666666666666664	0.4	0.43333333333333335	0.4666666666666667	0.5	0.5333333333333333	0.5666666666666667	0.6	0.6333333333333333	0.6666666666666666	0.7	0.7333333333333333	0.7666666666666666	0.8	0.8333333333333334	0.8666666666666667	0.9	0.9333333333333333	0.9666666666666667	1.0	1.0333333333333332	1.0666666666666667	1.1	1.1333333333333333	1.1666666666666667	1.2	1.2333333333333334	1.2666666666666666	1.3	1.3333333333333333	1.3666666666666667	1.4	1.4333333333333333	1.4666666666666666	1.5	1.5333333333333332	1.5666666666666667	1.6
fig3a_female_size	0.8146484500231639	0.8120010670086726	0.8330263889819908	0.7994528668683399	0.8151537761648328	0.8360402122346247	0.9381913466698814	0.989427254792851	1.0379281691001396	1.0211275864716358	1.0211489869118873	1.0326050358481895	1.0344471318339505	1.0679554168206995	1.1040472679433995	0.9861378575707768	0.988532972140589	0.9795095951483722	0.9879931932203168	1.040400343879196	1.0920260137067777	1.096006684574306	1.0497737224143793	0.9943120684853907	0.9646888757098148	0.9496555032397851	0.9381177460863963	0.9042362979045899	0.8619200775272517	0.8669823481689782	0.8436115339138688	0.8194868692910547	0.7988233936925491	0.7585382617358389	0.734834311170312	0.6944877437503234	0.6638455974080228	0.6457058870285735	0.6337590940448478	0.6217359977854918	0.6205284376045354	0.6250452877279186	0.6357666361530682	0.6391700699632941	0.6358752228704813	0.6447902328411982	0.6430289536204372	0.620375414954256	0.593692702874163
fig3a_female_position	-0.29920356606267107	-0.2801381705629407	-0.2969266403833238	-0.3197456857595217	-0.31040300503514695	-0.31168553879079386	-0.3170107502233193	-0.36572741601388614	-0.29956315357058344	-0.3217572164649093	-0.27357332892900366	-0.25891511481726404	-0.3004229691635975	-0.2980520373684234	-0.2601375272991783	-0.27184499206675183	-0.1924487899176081	-0.19980403917511544	-0.21116770912540242	-0.2692599294486114	-0.2708826433166374	-0.2996702801726556	-0.33428963731352235	-0.3584288364650558	-0.4343532182669551	-0.43519109281920015	-0.462006933735886	-0.45999243584764804	-0.49953847691903175	-0.4558229163521599	-0.44578378893406523	-0.42396012814040035	-0.4162282607551506	-0.4829360632799573	-0.45417772177107135	-0.49549021888683614	-0.4890111133845765	-0.49987341536173685	-0.4824595946717681	-0.49241932407225875	-0.45506045701471987	-0.4389130531404064	-0.4007990871344771	-0.40157421368572044	-0.4293759950446888	-0.44912107530775663	-0.4729553748790744	-0.46755445333448187	-0.49238763638709876
fig3a_female_rotation	-21.0	-15.0	-8.0	-4.0	11.0	-12.0	-37.0	-46.0	-30.0	-30.0	-29.0	-32.0	-29.0	-26.0	-23.0	-16.0	-27.0	-25.0	-31.0	-27.0	-25.0	-34.0	-33.0	-31.0	-26.0	-32.0	-27.0	-34.0	-36.0	-32.0	-25.0	-36.0	-28.0	-31.0	-21.0	-27.0	-25.0	-21.0	-16.0	-22.0	-22.0	-15.0	-14.0	-30.0	-34.0	-28.0	-25.0	-30.0	-22.0
fig3a_LPLC2_model_response	1.3816159	1.2932283	1.3012654	1.2812841	1.1998453	1.3233578	1.5927233	1.5387781	1.6823711	1.6250298	1.7406167	1.65948	1.6395187	1.6139879	1.8598468	1.4859545	1.6368511	1.4477506	1.2537816	1.2457654	1.4561481	1.5740161	1.517408	1.4279125	1.2666428	1.2826298	1.3160027	1.3792312	1.0745561	0.9914565	1.0093999	0.99176264	0.9138231	0.78296137	0.73281944	0.71371305	0.5627051	0.5780112	0.5520191	0.5391259	0.6509487	0.6832107	0.7400433	0.8137551	0.77629024	0.68827385	0.5784143	0.5209516	0.48497084
fig3a_LPLC1_model_response	0.0	0.0	0.1977148	0.24608296	0.76545715	0.13857114	0.0	0.0	0.0	0.0	0.0	0.0	0.0	0.21758133	0.43434012	0.8955561	0.59789723	0.12128639	0.0	0.16721272	0.20418763	0.0	0.0	0.0	0.0	0.0	0.0	0.0	0.0	0.0	0.0	0.0	0.0	0.0	0.0	0.0	0.0	0.0	0.0	0.0	0.0	0.0	0.0054906607	0.0	0.0	0.0	0.0	0.0	0.0
fig3a_LC31_model_response	0.8716376	1.0327523	0.671443	0.61627924	0.43977535	0.46713033	0.5207393	0.38106626	0.19167751	0.35815728	0.4434436	0.42023486	0.3376088	0.15337592	0.09396893	0.4142354	0.57857037	0.8763051	0.91888005	0.5671129	0.39615822	0.50095785	0.6527228	1.0613136	0.9558007	0.9239073	0.81641114	0.89014643	1.0383962	1.0094545	0.9088421	1.0445505	1.0417762	1.105111	1.0363665	1.1023211	1.0164605	0.93040556	0.8826412	0.82975864	0.7439037	0.6749649	0.53600764	0.6593431	0.66623646	0.6594743	0.6168243	0.64632833	0.5821535
fig3a_LC26_model_response	1.2720938	1.1568655	1.3636533	1.0198627	0.6907377	0.8197722	1.1422379	0.7738512	1.0713153	0.79076385	1.0826788	1.2279491	0.89931756	0.7600457	0.93003684	0.40546983	1.049355	1.1009943	0.74301916	0.7057495	0.5557796	0.50453097	0.40757087	0.34929687	0.06640971	0.0	0.0	0.0	0.0	0.0	0.0	0.054404616	0.21050268	0.033297956	0.15140373	0.0	0.0	0.022143364	0.04251665	0.0	0.13441569	0.28794944	0.49422902	0.46070758	0.31166485	0.21567744	0.06566864	0.0	0.06868738
fig3a_LC25_model_response	0.86945534	0.8793085	0.6673857	0.5031949	0.58094025	0.513166	0.6300413	0.2009753	0.075788215	0.0	0.0	0.041498065	0.0	0.0	0.0	0.0	0.17655352	0.12969038	0.0	0.0	0.0	0.0	0.0	0.0	0.061919987	0.16132182	0.3254314	0.40995038	0.48060864	0.6502762	0.71733123	0.8343936	0.796013	0.8770745	0.90977	1.155277	1.3017132	1.5010488	1.5010068	1.6271901	1.6723695	1.5561376	1.2928753	1.1912981	1.1574094	1.1108235	1.1422875	1.2433563	1.4801066
fig3a_LC24_model_response	0.79198897	0.886056	0.9421564	0.9550185	0.99229634	1.0062064	0.99066126	1.0012474	1.1717691	1.1411208	1.2719235	1.3889648	1.349164	1.4323072	1.2680358	1.2569795	1.7398643	1.7678187	1.7122257	1.5611633	1.2371323	1.0393553	1.2504982	1.2631648	1.310918	1.4666	1.3250818	1.3509562	1.4894718	1.7412179	1.5444165	1.6751348	1.6225656	1.5915828	1.6754117	1.6258936	1.6815649	1.6121259	1.5327992	1.3466468	1.2633395	1.1888087	1.2408943	1.1146028	1.1944295	1.2953472	1.4008491	1.4438019	1.4897035
fig3a_LC22_model_response	2.1840258	2.2290459	2.1254299	1.9457382	1.9365616	1.3950961	1.135776	0.19196151	0.55625916	0.071926594	0.40335876	0.33087584	0.2713498	0.395108	0.6610646	0.32277364	0.7462504	0.5637342	0.35999107	0.76710767	0.53791016	0.34077537	0.2554292	0.3419014	0.5479257	0.41494226	0.4699214	0.41260904	0.0066483915	0.43173352	0.51508296	0.46976936	0.4930176	0.198236	0.6388805	0.17527561	0.075978786	0.18453962	0.35568118	0.42886123	0.7800757	1.0792145	1.4188466	1.0785252	0.5226883	0.44864205	0.21562666	0.11386438	0.13366546
fig3a_LC21_model_response	1.8607862	1.9442792	1.9053893	1.988883	1.6276231	1.6161644	1.938204	1.7064846	1.8315995	1.6266139	1.7797403	1.6685348	1.5882485	1.566524	1.7545428	1.2317252	1.4087644	1.2868443	1.190644	1.2839317	1.3806251	1.3155568	1.4559333	1.5657268	1.4263425	1.5364857	1.5963857	1.7147901	1.5725517	1.6145086	1.5881574	1.7314138	1.7746351	1.6277564	1.7114563	1.6721728	1.6516366	1.6707003	1.7517703	1.814409	1.966861	2.0551834	2.0872986	2.1199949	2.0158753	1.9321501	1.8090961	1.8523872	1.7825451
fig3a_LC20_model_response	1.2828771	1.4299814	1.3368511	1.2322667	1.2292938	0.84452766	0.20944832	0.0	0.27068985	0.46401268	0.9885609	1.0646589	1.0097911	0.95632154	1.152158	1.5556623	1.5099163	1.3837522	1.1879392	1.2316024	1.0394907	0.942978	1.0511849	1.1630759	1.1316628	1.0055803	1.0467173	0.96780366	0.798742	1.0319116	1.1999515	1.0625615	1.0797789	0.7775937	1.0637599	0.7346258	0.6407272	0.5575303	0.677024	0.83690304	0.99385387	1.2618614	1.4164364	1.3294358	0.8713979	0.6698666	0.44069704	0.3810559	0.36765248
fig3a_LC18_model_response	2.3672175	2.1040297	1.7483702	1.9100307	1.6879845	1.3977512	1.3573279	1.2490118	1.140579	0.91632724	0.8558701	0.7938937	1.2606181	1.2887386	1.4907795	1.4325732	1.296703	1.0978194	1.0933807	1.643393	1.661931	1.5987358	1.7750393	1.8524734	2.1701407	1.9991945	1.9071084	1.7325058	1.5643446	1.4016014	1.2328157	1.0413709	0.9505104	1.0688648	1.1351223	1.1520542	1.0310775	0.7959412	0.7914796	0.6952872	0.8821	0.8002509	0.54361916	0.42943513	0.4389031	0.38824677	0.36784407	0.4733364	0.39279938
fig3a_LC17_model_response	0.4443557	0.4904883	0.25605366	0.11000219	0.0	0.03662011	0.18650869	0.20671651	0.21628599	0.4092415	0.48051065	0.50976	0.47120747	0.43523538	0.5498367	0.379144	0.51695937	0.7643076	0.7379823	0.6443047	0.58162695	0.61538285	0.6868423	0.7527431	0.60242146	0.55845356	0.61061394	0.5465176	0.5762279	0.5473319	0.484611	0.45060426	0.44509554	0.3588568	0.26729184	0.1881448	0.050391853	0.0	0.0	0.020478368	0.0	0.102313995	0.029651731	0.07533446	0.0	0.0	0.0	0.0	0.0
fig3a_LC16_model_response	1.2609965	1.1428902	1.1724157	1.0063785	0.79781175	0.6250211	0.64370584	0.31830359	0.7985184	0.66091526	0.92616224	0.93839	0.985284	0.95842844	1.1053454	0.88034517	1.4170793	1.3701322	1.1841028	1.2604221	1.0420313	0.85870355	0.70067805	0.44369185	0.28088892	0.037057757	0.0	0.0	0.0	0.0	0.0	0.0	0.0	0.0	0.0	0.0	0.0	0.0	0.0	0.0	0.0	0.0	0.0	0.0	0.0	0.0	0.0	0.0	0.0
fig3a_LC15_model_response	1.5680857	1.2742224	0.99501765	0.96842325	0.6326432	0.7174313	1.1271167	1.6407899	1.5468079	1.2708118	0.8078586	0.90578485	1.0619565	1.1587957	0.9693197	0.4807534	0.3267345	0.50157213	0.5890416	1.1358062	1.2004535	1.2089337	1.2092409	0.90693295	1.1151124	0.9037231	1.1095868	0.87492204	0.9830016	0.97998416	0.9588822	0.74270535	0.87967217	1.1470783	1.1864436	1.296724	1.3452005	1.3698808	1.4364055	1.5168726	1.4401231	1.3926768	1.0476333	0.89051557	0.90232146	0.9738773	1.0139297	1.0264057	1.1683068
fig3a_LC13_model_response	0.0	0.0	0.0	0.0	0.0	0.0	0.0	0.0	0.0	0.0	0.0	0.0	0.0	0.0	0.0	0.0	0.0	0.0	0.0	0.0	0.0	0.0	0.0	0.0	0.0	0.0	0.0	0.0	0.67980945	0.48785156	0.5259257	0.51792836	0.617442	0.84440416	0.44560325	0.46043652	0.692617	0.4846335	0.47821677	0.6082073	0.07708168	0.009985566	0.0	0.19627595	0.5323921	0.667559	0.9922725	0.9754888	0.77995145
fig3a_LC12_model_response	0.0	0.0	0.0	0.0	0.06232834	0.0	0.0	0.04874444	0.0	0.0	0.0	0.0	0.0	0.0	0.0	0.0	0.0	0.0	0.0	0.0	0.0	0.0	0.0	0.0	0.0	0.0	0.0	0.0	0.04824072	0.0	0.0	0.0	0.0	0.0	0.0	0.23048735	0.47462857	0.5331049	0.39121872	0.4261843	0.00084489584	0.0	0.0	0.0	0.0	0.0	0.23618734	0.4291104	0.73779297
fig3a_LC11_model_response	0.014093757	0.0	0.0	0.0	0.0	0.0	0.0	0.0	0.0	0.0	0.0	0.0	0.0	0.0	0.0	0.0	0.0	0.0	0.0	0.0	0.0	0.0	0.0	0.0	0.0	0.0	0.0	0.0	0.0	0.0	0.0	0.0	0.0	0.0	0.0	0.0	0.0	0.0	0.0	0.0	0.0	0.0	0.0	0.0	0.0	0.0	0.0	0.0	0.1582862
fig3a_LC10d_model_response	0.8482176	1.0740494	1.1785893	1.3438435	1.5159957	1.3674402	1.3763723	1.6081669	1.571325	1.5511208	1.5047512	1.6200843	1.6307162	1.7033193	1.6245271	1.5853212	1.5667858	1.7222424	1.6859066	1.6924229	1.6890125	1.7211807	1.7925433	1.7415622	1.8191783	1.7584441	1.773113	1.5991296	1.6201711	1.6367594	1.6077794	1.4451427	1.41761	1.4810019	1.3537145	1.3340433	1.1836395	1.0044624	0.99812496	0.89861417	0.74916095	0.7431862	0.5945359	0.61407834	0.5821885	0.54752237	0.58585095	0.6186657	0.5175104
fig3a_LC10bc_model_response	0.0	0.0	0.0	0.0	0.0	0.0	0.0	0.0	0.0	0.0	0.0	0.0	0.0	0.0	0.0	0.0	0.0	0.0	0.0	0.0	0.0	0.0	0.0	0.0	0.0	0.0	0.0	0.0	0.0	0.0	0.0	0.0	0.0	0.0	0.0	0.0	0.31202912	0.3307482	0.2868898	0.49977535	0.22572803	0.064257264	0.0	0.0	0.2582147	0.41128933	0.8933846	1.0246798	1.0708984
fig3a_LC10ad_model_response	1.1317941	1.1033584	1.0295372	1.1026533	0.9844	0.4765222	0.30607837	0.093649864	0.106467724	0.0	0.0	0.038133204	0.36486423	0.3867857	0.43560183	0.41681963	0.57184756	0.4569947	0.4794414	0.806234	0.554345	0.37206107	0.65865386	0.63737935	0.9459826	0.715071	0.6973243	0.456209	0.22258252	0.29248887	0.11008012	0.0	0.0	0.0	0.02661246	0.0	0.0	0.0	0.0	0.0	0.0	0.0	0.0	0.0	0.0	0.0	0.0	0.0	0.0
fig3a_LC10a_model_response	1.4739349	1.5441625	1.7241731	1.7113224	1.8901082	1.76896	1.7019033	1.5084035	1.8532557	1.7944945	1.9329449	1.8538526	1.964369	2.1509297	2.2901306	1.8691843	1.7745574	1.7606078	1.6743135	1.9835519	2.124411	2.048737	1.8397441	1.5949273	1.4834468	1.3800434	1.473144	1.3331501	0.99729943	1.0351446	1.0910325	0.9112686	0.8903661	0.7711397	0.765178	0.5268412	0.32400435	0.25769624	0.35813302	0.3059774	0.34985006	0.4860821	0.69242835	0.6353642	0.3867636	0.30425984	0.17808735	0.118196726	0.0
fig3a_LC9_model_response	1.6855574	1.7548575	1.8206096	1.8938565	1.7737496	1.3875804	1.2238605	0.7459913	0.6502394	0.33961427	0.47988728	0.45862108	0.36403415	0.48969498	0.53737783	0.37662572	0.6095394	0.5186817	0.39894134	0.5972095	0.5018041	0.3324601	0.4551558	0.632291	0.7098733	0.77880704	0.8765137	0.9250305	0.7580379	0.80799806	0.7829366	0.8932823	0.83569634	0.81735873	0.89172715	0.9812994	0.8403376	0.8360257	0.8591825	0.73862094	0.8254505	0.8419971	0.8788995	0.7343785	0.6649413	0.66967374	0.63405395	0.62910855	0.75150895
fig3a_LC6_model_response	0.0	0.0	0.0	0.0	0.0	0.08640218	0.2326302	0.35345685	0.46604303	0.5234773	0.6207678	0.6815949	0.55143106	0.5556893	0.6139785	0.679695	0.777713	0.85044146	0.738907	0.5548054	0.5237912	0.4424624	0.30686462	0.2210775	0.0	0.06436503	0.0	0.0	0.029354632	0.03543055	0.06443596	0.1652224	0.23951346	0.196617	0.19470286	0.15169108	0.2751969	0.30949903	0.31276762	0.35060072	0.30728805	0.3821482	0.46659893	0.61539346	0.7190168	0.705901	0.71978706	0.67772233	0.67599344
fig3a_LC4_model_response	2.7104201	2.6583128	2.5874705	2.62575	2.4268804	2.0587845	1.8810652	1.5990419	1.7669084	1.5744517	1.6101713	1.5140173	1.7445123	1.8128233	1.8023136	1.641348	1.7312766	1.5677722	1.5665145	1.9532452	1.8729705	1.8137759	2.0057244	2.1495633	2.3697085	2.3283567	2.2419686	2.1527922	2.0084465	2.2035434	2.051466	1.9649537	1.9436815	1.8896441	2.1826572	1.9083623	1.8022496	1.725656	1.7679654	1.7147468	1.9436193	2.0073948	2.1100497	1.8320723	1.6333	1.6871758	1.6185067	1.6124215	1.4930973
fig3b_LC_names	LPLC2	LC17	LC12	LC10d	LC20	LC25	LC24	LC10bc	LC16	LC10a	LC6	LC18	LC21	LC10ad	LC22	LC9	LC11	LC26	LPLC1	LC4	LC15	LC31	LC13	all
fig3b_R2s_female_sizes	0.7728878393097416	0.5323064671501004	0.45695156563062767	0.42685058889700606	0.2812400802617747	0.23804614911223068	0.2271099723152342	0.2250503667480661	0.22331262284143896	0.21914706283411384	0.17714769711972003	0.15973283499448768	0.1518605110935894	0.14538023688204174	0.1320260087959158	0.12155308427935363	0.05607920077019839	0.039206945452836595	0.02090284642899746	0.013867307265287366	0.002833289789800097	0.0028280884438725046	0.00012678184730172018	0.9566186491253872
fig3b_R2s_female_positions	3.6419103256643477e-06	3.8266804034931234e-05	0.002054405448094295	0.004388371843268054	0.004359988086338469	0.01392854591995169	0.029586427698120952	0.0004738998373979559	0.03190247353253586	0.0060697113991539	0.00027256459571245765	0.00871395330249893	0.037970860219057365	0.07224840501504133	0.0005270415813286029	0.0027807514850280816	0.0030970001199815277	0.04723844843179733	0.026993961253496415	0.10112749144447937	0.02044517753433805	0.0427285467121091	0.0006189678087895578	0.3909832885066415
fig3b_R2s_female_rotations	0.02739001223722413	0.07167888289172786	0.11491190009179555	0.09625015705299003	0.01041404083431386	0.044240821591008804	0.1218858312028157	0.09734797345214598	0.16486631672438656	0.28842294468668683	0.11135586353499265	0.06506758509728633	0.010471495563176041	0.27410379518545713	0.20394546215154635	0.1352989534478649	0.07331544666296774	0.12935933649757472	0.026078397498814108	0.18909300811861102	0.1728493730378546	0.08994944265521074	0.035579060599957656	0.6026520377030873
fig3d_female_size	0.3	0.3	0.3	0.3	0.3	0.3	0.3	0.3	0.3	0.3	0.3	0.3	0.3	0.3	0.3	0.3	0.3	0.3	0.3	0.3	0.3	0.3	0.3	0.3	0.3	0.3	0.3	0.3	0.3	0.3	0.3	0.3	0.3	0.3	0.3	0.3	0.3	0.3	0.3	0.3	0.3	0.3	0.3	0.3	0.3	0.3	0.3	0.3	0.3
fig3d_female_position	-1.0	-0.96	-0.92	-0.88	-0.84	-0.8	-0.76	-0.72	-0.6799999999999999	-0.64	-0.6	-0.56	-0.52	-0.48	-0.43999999999999995	-0.4	-0.36	-0.31999999999999995	-0.28	-0.24	-0.19999999999999996	-0.16000000000000003	-0.12	-0.07999999999999996	-0.040000000000000036	0.0	0.040000000000000036	0.08000000000000007	0.1200000000000001	0.15999999999999992	0.19999999999999996	0.24	0.28	0.32000000000000006	0.3600000000000001	0.40000000000000013	0.43999999999999995	0.48	0.52	0.56	0.6000000000000001	0.6400000000000001	0.6799999999999999	0.72	0.76	0.8	0.8400000000000001	0.8800000000000001	0.9199999999999999
fig3d_female_rotation	-43	-43	-43	-43	-43	-43	-43	-43	-43	-43	-43	-43	-43	-43	-43	-43	-43	-43	-43	-43	-43	-43	-43	-43	-43	-43	-43	-43	-43	-43	-43	-43	-43	-43	-43	-43	-43	-43	-43	-43	-43	-43	-43	-43	-43	-43	-43	-43	-43
fig3d_LC10a_tuning_heatmap	0.036494613	0.0	0.0	0.0	0.0	0.0	0.0	0.0	0.0	0.0	0.0	0.0	0.0	0.0	0.0	0.0	0.09858644	0.29981887	0.43313792	0.50039244	0.56110203	0.6378072	0.70236146	0.7028608	0.7604535	0.8144508	0.7897954	0.8537926	0.8088473	0.7184625	0.6990112	0.61629707	0.53330266	0.5067687	0.4090958	0.23857379	0.012797654	0.0	0.0	0.0	0.0	0.0	0.0	0.0	0.0	0.0	0.0	0.049465418	0.05781865
fig3d_LC31_tuning_heatmap	0.59473073	0.6620208	0.7466423	0.703845	0.59249353	0.43399477	0.3812408	0.34260255	0.3178689	0.3012492	0.29671472	0.29298174	0.2922448	0.31446177	0.2975738	0.31322092	0.4155478	0.4653284	0.5189731	0.546394	0.61011565	0.67587996	0.73402166	0.7918217	0.8306575	0.91471386	0.9699052	1.0365856	1.0722924	1.1176801	1.1618627	1.1780698	1.1911523	1.2003002	1.2205036	1.2151413	1.1254094	1.0284739	0.9905525	0.90003484	0.7963626	0.7174579	0.6120899	0.50768274	0.49405566	0.5926506	0.6378171	0.6605698	0.646219
fig3d_LPLC2_tuning_heatmap	0.45960075	0.5167824	0.41871223	0.35196924	0.22715217	0.042104125	0.003371179	0.0	0.035726428	0.10658318	0.15594923	0.14152288	0.12505889	0.14474863	0.207111	0.22201753	0.215119	0.20684642	0.17838848	0.16364354	0.16042924	0.15064538	0.16262537	0.16540402	0.16092038	0.13952869	0.15987933	0.15448898	0.14873844	0.16650188	0.14946485	0.15117425	0.15610188	0.10856557	0.102086484	0.09456611	0.08718246	0.08287418	0.091516554	0.16824651	0.22977835	0.24083608	0.27828687	0.3827111	0.51661783	0.62348336	0.6535506	0.63990057	0.600785
fig3e_LC_names	LPLC2	LC17	LC13	LC12	LC20	LC10ad	LC22	LC10d	LC25	LC18	LC10bc	LC9	LC26	LPLC1	LC10a	LC24	LC31	LC21	LC16	LC11	LC6	LC4	LC15
fig3e_fracvar_female_size	0.723428829825427	0.5219197262463433	0.5142753109595354	0.39043342457890035	0.22966643432669223	0.22033346438546186	0.2060996322746446	0.14977512635741796	0.12349924732013293	0.11915762789081823	0.11902386945041654	0.1106066184229786	0.10308119970245336	0.06460918448979483	0.05715370198067549	0.056363753707445716	0.054499742062318265	0.034616783894790705	0.028887558382067167	0.01424430780305561	0.013918340331174816	0.012215699105626296	0.006762271302032987
fig3e_fracvar_female_position	0.14785671199068182	0.30075089158261303	0.221212505784805	0.3760822963267534	0.4311978247411832	0.40195672193434284	0.24456714427567874	0.4513137149897453	0.4834860147325736	0.3586762521215451	0.489612928265951	0.517344476543026	0.686517781615385	0.7372837138384187	0.36286441641825395	0.7729927428631873	0.8003725445274859	0.8819988376787555	0.6386864974645292	0.4401993046132253	0.8697552852720067	0.7452224012335159	0.7177471267762224
fig3e_fracvar_female_rotation	0.023356516997054703	0.011069450993733113	0.01620113714831377	0.03187440814613117	0.03595267892174398	0.09856777910343965	0.11186585426795452	0.09237493321456235	0.027358533906373127	0.09894447796993817	0.03696476439411149	0.05335411495850035	0.019955148379140447	0.01647364415065953	0.20898837174265555	0.03527347709843076	0.01975701138082121	0.016409905558920013	0.08180256437977572	0.0534040585732479	0.01837138091714874	0.07852636763740577	0.05513320115790393
fig3e_fracvar_interactions	0.1053579411868365	0.16625993117731053	0.2483110461073459	0.20160987094821503	0.3031830620103806	0.2791420345767557	0.43746736918172213	0.3065362254382744	0.36565620404092036	0.4232216420176985	0.35439843788952097	0.31869479007549506	0.19044587030302118	0.18163345752112692	0.37099350985841495	0.1353700263309362	0.12537070202937461	0.06697447286753377	0.2506233797736279	0.49215232901047123	0.09795499347966974	0.164035532023452	0.2203574007638407
fig3f_times_param	0.0	0.03333333333333333	0.06666666666666667	0.1	0.13333333333333333	0.16666666666666666	0.2	0.23333333333333334	0.26666666666666666	0.3	0.3333333333333333	0.36666666666666664	0.4	0.43333333333333335	0.4666666666666667	0.5	0.5333333333333333	0.5666666666666667	0.6	0.6333333333333333	0.6666666666666666	0.7	0.7333333333333333	0.7666666666666667	0.8	0.8333333333333334	0.8666666666666667	0.9	0.9333333333333333	0.9666666666666667	1.0	1.0333333333333334	1.0666666666666667	1.1	1.1333333333333333	1.1666666666666667	1.2	1.2333333333333334	1.2666666666666666	1.3	1.3333333333333333	1.3666666666666667	1.4	1.4333333333333333	1.4666666666666666	1.5	1.5333333333333334	1.5666666666666667	1.6
fig3f_female_size	0.5	0.5054054054054054	0.5108108108108108	0.5162162162162163	0.5216216216216216	0.527027027027027	0.5324324324324324	0.5378378378378379	0.5432432432432432	0.5486486486486486	0.5540540540540541	0.5594594594594595	0.5648648648648649	0.5702702702702702	0.5756756756756757	0.5810810810810811	0.5864864864864865	0.5918918918918918	0.5972972972972973	0.6027027027027028	0.6081081081081081	0.6135135135135135	0.6189189189189189	0.6243243243243244	0.6297297297297297	0.6351351351351351	0.6405405405405405	0.645945945945946	0.6513513513513514	0.6567567567567567	0.6621621621621622	0.6675675675675676	0.672972972972973	0.6783783783783783	0.6837837837837838	0.6891891891891893	0.6945945945945946	0.7	0.7054054054054054	0.7108108108108109	0.7162162162162162	0.7216216216216216	0.727027027027027	0.7324324324324325	0.7378378378378379	0.7432432432432432	0.7486486486486487	0.7540540540540541	0.7594594594594595
fig3f_times_model	0.36666666666666664	0.4	0.43333333333333335	0.4666666666666667	0.5	0.5333333333333333	0.5666666666666667	0.6	0.6333333333333333	0.6666666666666666	0.7	0.7333333333333333	0.7666666666666667	0.8	0.8333333333333334	0.8666666666666667	0.9	0.9333333333333333	0.9666666666666667	1.0	1.0333333333333334	1.0666666666666667	1.1	1.1333333333333333	1.1666666666666667	1.2	1.2333333333333334	1.2666666666666666	1.3	1.3333333333333333	1.3666666666666667	1.4	1.4333333333333333	1.4666666666666666	1.5	1.5333333333333334	1.5666666666666667	1.6	1.6333333333333333	1.6666666666666667	1.7	1.7333333333333334	1.7666666666666666	1.8	1.8333333333333333	1.8666666666666667	1.9	1.9333333333333333	1.9666666666666666
fig3f_vary_female_size_LC10a_model_response	-1.0196514	-0.99409294	-0.97035086	-0.96329784	-0.93581116	-0.94961774	-0.90245485	-0.9158467	-0.8879101	-0.863652	-0.8770086	-0.82511705	-0.8128054	-0.8047783	-0.75226927	-0.7212675	-0.67048764	-0.62283766	-0.5674166	-0.55129224	-0.51082665	-0.47278845	-0.41907623	-0.33810142	-0.31475076	-0.2804359	-0.25830847	-0.20238176	-0.1308078	-0.055567782	0.028217174	0.06976796	0.14630634	0.20246704	0.2457413	0.3341662	0.37434697	0.46987692	0.5555445	0.5978716	0.6319381	0.6986307	0.7419399	0.72262955	0.77476877	0.78962183	0.800934	0.85813504	0.9086941
fig3f_vary_female_size_LC17_model_response	-1.0135851	-1.0135851	-1.0135851	-1.0135851	-1.0135851	-1.0135851	-1.0135851	-1.0135851	-1.0135851	-1.0135851	-1.0135851	-1.0135851	-1.0135851	-1.0135851	-1.0135851	-1.0135851	-1.0135851	-1.0135851	-1.0135851	-1.0135851	-1.0135851	-1.0135851	-1.0135851	-1.0135851	-1.0135851	-0.9936532	-0.9427954	-0.83266175	-0.7697656	-0.67143923	-0.6663112	-0.6270896	-0.6282668	-0.6213132	-0.55003357	-0.5690145	-0.48618743	-0.4819727	-0.46737325	-0.3734813	-0.3228874	-0.18886293	-0.058464758	0.10174112	0.1936137	0.27366325	0.36789057	0.4123889	0.46540627
fig3f_vary_female_size_LC13_model_response	-0.4126107	-0.47690558	-0.42949006	-0.53917325	-0.32353663	-0.43195167	-0.33455873	-0.34998366	-0.3621154	-0.26420423	-0.29997268	-0.16925432	-0.20737948	-0.33109707	-0.26789075	-0.2795621	-0.23328866	-0.082361676	-0.022126293	-0.10836366	-0.21896727	-0.080592826	0.030362353	0.115500435	0.16634873	-0.023568567	-0.09874135	-0.07048477	-0.054180756	0.07282504	0.053127874	-0.015169041	-0.08348523	-0.010841148	-0.13398089	0.060942065	-0.03356562	0.039043482	0.085554235	0.04509989	-0.0018159592	0.05259322	0.037349228	-0.01572261	-0.13837981	-0.06908711	-0.14376701	-0.1568367	-0.20392494
fig3f_female_position	-0.25	-0.24324324324324326	-0.23648648648648649	-0.22972972972972971	-0.22297297297297297	-0.21621621621621623	-0.20945945945945946	-0.2027027027027027	-0.19594594594594594	-0.1891891891891892	-0.18243243243243243	-0.17567567567567566	-0.16891891891891891	-0.16216216216216217	-0.1554054054054054	-0.14864864864864863	-0.14189189189189189	-0.13513513513513514	-0.12837837837837837	-0.1216216216216216	-0.11486486486486486	-0.10810810810810811	-0.10135135135135134	-0.09459459459459457	-0.08783783783783783	-0.08108108108108109	-0.07432432432432431	-0.06756756756756754	-0.0608108108108108	-0.05405405405405406	-0.047297297297297286	-0.040540540540540515	-0.03378378378378377	-0.02702702702702703	-0.020270270270270258	-0.013513513513513487	-0.006756756756756743	0.0	0.006756756756756799	0.013513513513513542	0.020270270270270285	0.02702702702702703	0.03378378378378377	0.04054054054054057	0.047297297297297314	0.05405405405405406	0.060810810810810856	0.0675675675675676	0.07432432432432434
fig3f_vary_female_position_LC6_model_response	-1.6203638	-1.4696165	-1.4823204	-1.3822135	-1.4539944	-1.2628479	-1.1643596	-1.2235696	-1.1100804	-1.0519876	-0.8522938	-0.74572045	-0.69451904	-0.61681694	-0.5420141	-0.41009718	-0.41342804	-0.35890326	-0.35952416	-0.2722377	-0.16637196	-0.13773043	-0.1398877	-0.07504401	0.044588078	0.14129052	0.20579933	0.39178255	0.43640304	0.5128573	0.47546363	0.49002483	0.4794667	0.53352803	0.5115288	0.5589937	0.7199045	0.7315614	0.79729015	0.763609	0.7607785	0.82626605	0.914599	0.956821	0.97456205	1.0787663	1.1864539	1.106784	1.0515546
fig3f_vary_female_position_LC21_model_response	-1.3480952	-1.351847	-1.200574	-1.0384312	-0.9956442	-0.8476756	-0.755832	-0.66280574	-0.5472946	-0.3897508	-0.31245157	-0.052747298	0.09637341	0.11958616	0.40012723	0.44372034	0.6051696	0.6126304	0.74200004	0.94396627	1.0128009	1.1088226	1.0617299	1.1713102	1.095362	1.2024634	1.0940607	0.9650476	1.1503022	1.1365044	1.2060018	1.1705611	1.0887332	1.1285101	1.3189673	1.2395085	1.0989438	1.2068648	1.1673598	1.2665755	1.1170199	0.9044645	0.9421075	1.0181642	0.87394124	0.5938978	0.7334653	0.57126456	0.49590766
fig3f_vary_female_position_LC22_model_response	0.06407098	-0.029026203	0.029108908	-0.06978596	0.0810259	-0.058817115	-0.13220379	0.040531002	-0.0638409	-0.16480805	-0.15860961	-0.19029228	-0.025138976	-0.099676974	-0.1254205	-0.24042845	-0.23174915	-0.13693318	-0.25996172	-0.38464248	-0.27337962	-0.1910524	-0.21826266	-0.2827987	-0.324058	-0.39998263	-0.31742075	-0.4678171	-0.63469446	-0.54291636	-0.50526005	-0.50961596	-0.46432766	-0.4947517	-0.6583943	-0.3914379	-0.57671654	-0.8216496	-0.74053264	-0.6909103	-0.50294524	-0.4957005	-0.5912162	-0.64256346	-0.48950702	-0.44541895	-0.6646902	-0.35202375	-0.1652836
fig3f_vary_female_rotation_LC9_model_response	-1.378273	-1.378273	-1.378273	-1.378273	-1.378273	-1.378273	-1.378273	-1.378273	-1.378273	-1.378273	-1.378273	-1.3533154	-1.2505332	-1.1881977	-1.1129246	-1.0365174	-0.95180887	-0.9387261	-0.9079873	-0.7948998	-0.7416107	-0.67827076	-0.5856063	-0.4967979	-0.26677537	-0.17770176	-0.15283829	-0.03366236	0.093544364	0.18835324	0.23701577	0.23979402	0.27194974	0.3620469	0.42720887	0.5760121	0.74404687	0.7945424	0.81372136	0.8770295	0.99117345	1.001433	0.97118384	1.005683	1.0074489	1.0591692	1.0182934	1.076305	1.1222327
fig3f_vary_female_rotation_LC18_model_response	-1.3179226	-1.1208746	-1.139621	-1.063039	-0.94570684	-0.8942271	-0.7260091	-0.73722553	-0.69437283	-0.78342885	-0.62406355	-0.42779478	-0.20013328	-0.23210537	-0.21619728	0.044487614	0.07788992	0.069033034	0.108683765	0.21416861	0.31618464	0.37136266	0.45521626	0.5127706	0.60983807	0.7819708	0.74948794	0.79964226	1.0385152	1.2631246	1.2633773	1.1703916	1.073464	0.9897629	1.0988008	1.1864572	1.1744787	1.1808186	1.0738857	0.96293074	0.8588788	0.81361014	0.81985664	0.8105248	0.8069207	0.621271	0.50662696	0.51707155	0.44803202
fig3f_vary_female_rotation_LC6_model_response	-1.7271572	-1.4682504	-1.5078167	-1.4240719	-1.3006401	-1.2037354	-0.9906493	-0.9023299	-0.8391724	-0.77054805	-0.57153827	-0.5501557	-0.42092827	-0.42830387	-0.28587127	-0.2567269	-0.23870754	-0.2163031	-0.022271788	0.13981365	0.16935362	0.3453462	0.4578908	0.5506951	0.8565983	1.0633178	1.1304096	1.2421318	1.3850856	1.3813186	1.3192077	1.1071681	1.0572082	1.0109613	0.9407498	0.9647807	1.1571193	1.2358062	1.3053844	1.3389614	1.4775478	1.4253832	1.3925081	1.4044819	1.4357945	1.4305025	1.343175	1.2849175	1.1541047
fig3g_LC_names	LPLC2	LC17	LC12	LC10d	LC20	LC25	LC24	LC10bc	LC16	LC10a	LC6	LC18	LC21	LC10ad	LC22	LC9	LC11	LC26	LPLC1	LC4	LC15	LC31	LC13
fig3g_R2s_varyfemalesize_size	0.8054492431054634	0.31083400576018033	0.0120932837605873	0.6636172088030621	0.583569759277246	0.9411263606722159	0.001232915432080618	0.12604071509076248	0.7688046270045309	0.9556515114342234	0.796210250132484	0.6913832994879678	0.3448296022814265	0.08033061329656804	0.7780094920723609	0.7956581520959353	0.1566414871345369	0.7695745125565991	0.16302000126998628	0.41490805196651837	0.6946719989425401	0.4183499858634236	0.028120089483329058
fig3g_R2s_varyfemalesize_size-delayed	0.8320699540345106	0.6247851697906988	0.015169178010641996	0.9075044070578556	0.8605275322826541	0.929452927447322	0.04910656460701658	0.12927577645133242	0.782810089909719	0.9652157550110282	0.8109339662055604	0.8808334882263448	0.38503572657043494	0.14160819996120982	0.9275559230514309	0.9436156783757592	0.15972666096373087	0.8933793799842427	0.11397568874535909	0.4640065423081961	0.8767486679093035	0.34907626544993414	0.02154823889871903
fig3g_R2s_varyfemalesize_sign_size_vel	0.0010702867797412292	0.3039387849913373	0.005072555539273964	0.14223209056679875	0.15985905201585018	0.002807022426276923	0.2741774450410232	0.0009137617480102978	0.006297519375109555	0.00018722394622423913	0.003214088550698797	0.0830747068009545	0.006781728337994179	0.024373572080234513	0.06511433821115499	0.0659535751311109	0.011239296013980804	0.059028868261760466	0.42766357782146114	0.0031932160574531607	0.12258876244716897	0.28387675740486407	0.09832400415897834
fig3g_R2s_varyfemalesize_speed	0.06620196559743617	0.0005689007299542186	0.002126969175325224	0.023470455329986147	0.0051042373863432935	0.019353197230455	0.18059214962993797	0.4884738207776416	0.025056862637816327	0.00028464669828451804	0.023781006886543228	0.05344538242009934	0.18875093720102562	0.16527729719680959	0.017890041979493714	0.02861043538502358	0.09330768059442178	0.06330439411535932	0.0576984417112055	0.11798782287750106	0.0006082468078141934	7.642560131413887e-07	0.559455506447848
fig3g_R2s_varyfemaleposition_position	1.541940654215921e-05	0.7190348629996166	0.00285376513646988	0.52035511654287	0.3272757088521638	0.7401978486582342	0.4339961796758121	0.04136266990309038	0.843127674787921	0.21040066756146475	0.8673160369440981	0.64041132149157	0.04478948913550391	0.6628886993898648	0.003325642629417337	0.6889633046181916	0.3484480158269293	0.6022179341921056	0.06047725706081328	0.8891376750547438	0.014395143356181533	0.5568953308270297	0.023868300446943033
fig3g_R2s_varyfemaleposition_position-delayed	0.019076604837518038	0.854762583523529	0.026930137910874476	0.7775258855104171	0.5739268847417721	0.7468646171126648	0.7533314682263735	0.054239049757672804	0.8579487028895493	0.2413564074448866	0.8872018345577048	0.7231553040857854	0.05586215345031877	0.8614351625597249	0.009148086506276394	0.7719704126036312	0.40986631931158546	0.6114561445419102	0.08078134137418844	0.9035037212101996	0.0178005773378178	0.809477442154033	0.05359244236343277
fig3g_R2s_varyfemaleposition_sign_position_vel	0.07485076351036142	0.0528544448012091	0.015008229389396294	0.11531293507304781	0.21151127618544924	0.02848879192802674	0.1696129925216117	0.01535422405876392	0.00345302971493334	0.005154978423789833	0.0012835654836283658	0.1659511248857831	0.00740244082733014	0.06294783443096089	0.008697732372496164	0.02811633675904682	0.02325378453555923	0.13032255032330406	0.3403832367390339	0.0002764850973917217	0.0337241439044062	0.1459877861592176	0.06215869420420531
fig3g_R2s_varyfemaleposition_speed	0.46730121562083266	0.023173053909907895	0.18004054249824694	0.015009666774273062	0.11794493321732986	0.08013687272811611	0.055945428571797684	0.6921683173178428	0.044598378794557574	0.001784148515147133	0.055380650748735	0.11451538330047732	0.3253152155698162	0.04899701422094862	0.6776156008456276	0.16807735464110596	0.08867583159962747	0.11536682583735948	0.01979112512714253	0.07414301980555164	0.3742462663976738	0.052822332441606536	0.6003392258154007
fig3g_R2s_varyfemalerotation_rotation	0.25680925809202393	0.0006430679036282993	0.07492931870721938	0.011095842857654296	0.13356655607195064	0.5083619280878611	0.6981317365663462	0.14076310450546284	0.7806416436935061	0.03577042682391438	0.1241350228618086	0.027077771732154473	0.002323742075314883	0.808556638054429	0.16515997393719928	0.7877661917269365	0.09347918229799487	0.8566392293931825	0.0073584306299543925	0.5944462502956673	0.7449482044665244	0.007803579036162471	0.028517644332107978
fig3g_R2s_varyfemalerotation_rotation-delayed	0.2545945522811765	0.002311882487335124	0.08505302641227062	0.008293853412476652	0.12456223337001619	0.5161679882129279	0.6797054975117257	0.17936228594704473	0.7932802300928046	0.04232428272954105	0.10698634530957017	0.0291504982152428	0.004037025260836287	0.9328695551359724	0.14415825324555154	0.9079939867261533	0.10993494104920279	0.8544369992658384	0.007998814061959889	0.8048422134334533	0.7154941245527953	0.03197349942027712	0.04833218295160073
fig3g_R2s_varyfemalerotation_sign_rotation_vel	0.003508194724186748	0.013611084218652173	3.0148572069413267e-05	0.041054547582406425	0.006111211981987625	0.0002526772523230733	0.034896387305406965	0.03266291543517567	2.54193636313782e-06	0.0006881354123760364	0.0808577691969414	0.0031700946097289492	0.00043592942934798197	0.04901735687446811	0.05986885627743606	0.03434578273412533	0.014892195539869096	0.008919478122432533	0.16624954396998015	0.13234605613848485	0.02932003077763891	0.03914179414424561	0.044995604305224535
fig3g_R2s_varyfemalerotation_abs_rotation	0.45526866539960814	0.5619581553406312	0.2757492290113271	0.8224600843972399	0.519962489300878	0.3145106556853657	0.13242652786534978	0.2113552817588462	0.1978018239359076	0.8508576954587447	0.43281133335784183	0.7076383659203553	0.8391746909812854	0.009791360153410639	0.5711904890010007	0.00831086112884861	0.08067276971935469	0.005274608099947772	0.2792774287408228	0.17168530735941298	0.13499150172831226	0.34533501152551466	0.15193250987409734
fig3g_R2s_varyfemalerotation_speed	0.1576565003523892	0.15263102572949394	0.13579849386583548	0.0014943666626431008	0.02150977842308945	0.0013576443636184338	0.02008058918484887	0.2066552683416029	0.011508515089659924	0.02175067022840351	0.009174203177178427	0.035808132780421296	0.018011744620904997	0.014426569688833726	0.00316554657130489	0.002127591975194331	0.09708967743676573	0.017378410466305005	0.03319980510175885	0.004925880968374492	0.0016396910688506595	0.052684288189515795	0.3136400577214513
[truncated: 5,000 more columns]
