# Supplementary material for: Mapping model units to visual neurons reveals population code for social behaviour
Source: Nature. 2024 May 22;629(8014):1100–8. doi: 10.1038/s41586-024-07451-8 (PMC11136655; doi:10.1038/s41586-024-07451-8)
Supplement: Supplementary file 8 — Source Data Fig. 4 [file 41586_2024_7451_MOESM8_ESM.csv]

fig4b_LC_names	none	LC31	LPLC1	LC6	LC20	LC12	LC17	LC21	LC10d	LC11	LC26	LC25	LC9	LC10a	LC18	LC16	LC10ad	LC10bc	LC4	LC24	LC15	LPLC2	LC13	LC22
fig4b_R2s_forward_velocity	0.49621238026273884	0.49897705618176513	0.5006770308687074	0.5016302244654266	0.5018773494360007	0.5011713735287906	0.49884631182507533	0.4971055281635276	0.49401426651333646	0.4895440468029233	0.48534244266596993	0.48591970382482585	0.4797463276545366	0.4748575251324241	0.4721039325222234	0.4689214680092676	0.465750484524722	0.4585428885052213	0.447486276949123	0.4367173007939974	0.416324364463618	0.3680363298595769	0.29935419892267257	-0.0034890145927377603
fig4c_LC_names	LC31	LPLC1	LC6	LC20	LC12	LC17	LC21	LC10d	LC11	LC26	LC25	LC9	LC10a	LC18	LC16	LC10ad	LC10bc	LC4	LC24	LC15	LPLC2	LC13	LC22
fig4c_change_in_R2_forward_vels	1.0	1.0	1.0	1.0	0.998603041362741	0.994002296498797	0.9905576991028201	0.9844408265322995	0.975595323490156	0.967281346866428	0.9684236095889687	0.9562079644457588	0.9465341854408812	0.9410854796974889	0.9347881383240239	0.9285135151788133	0.9142513946014913	0.8923729864938446	0.8710637405256796	0.8307109632497868	0.7351604121226938	0.5992547883503158	0.0
fig4c_change_in_R2_lateral_vels	1.0	0.9950703568112682	0.9245422465625873	1.0	0.46323264406811254	0.970320392365696	0.9987480913161239	0.979059987896113	0.9607654338458099	0.29682550588837275	0.7464362572964404	0.8549093376875005	0.7846801669093588	0.8060181779460602	0.4746641098819001	0.0	0.8258246705781734	0.18387610285107076	0.945592038695019	0.890058258285537	0.5791142712580374	0.9879412264073213	0.6626063885668956
fig4c_change_in_R2_angular_vels	0.9716253988171596	0.9987611524318325	0.9079566475666573	1.0	0.8270646338523495	0.9962733332820484	0.9810771912476578	0.8835665088060422	0.9580657972628523	0.0	0.7727123924962402	0.9432444958305748	0.9930060283125578	0.8623975087294883	0.6040339855467227	0.42280885300422943	0.9885787949686498	0.30410689035879385	0.9897542780644737	0.927776505055511	0.7387795199367098	0.678354406725553	1.0
fig4c_change_in_R2_pfast_pulse_bits	0.8556988660651537	0.9801070622138734	1.0	1.0	0.5006276031508458	1.0	0.9827024583177203	0.9475447841801553	0.9851023923705262	0.9592793059227596	0.5593316557590339	0.9747225076251443	0.9432769127873853	1.0	0.7103677321048129	0.9678124992032815	0.6560292819149198	0.9651780106892283	0.9397585958686147	0.9566550154287594	0.9202276877944168	1.0	0.0
fig4c_change_in_R2_pslow_pulse_bits	0.6592077378340113	1.0	1.0	0.9906018228903299	0.4938937246792186	0.9200493682303444	0.9592950062945881	0.7949452020880371	1.0	0.9458844020096923	0.8953757783573312	0.970171759157354	1.0	0.9970098997305076	0.0	0.8525735043435178	0.7350228421877787	0.5798579633728738	0.9880455480042888	1.0	1.0	0.9964520588629657	0.9825165624738313
fig4c_change_in_R2_sine_bits	0.6273230755698513	1.0	1.0	1.0	0.34832625468070355	1.0	0.8005241449071404	1.0	0.9945480761981377	0.9052950101781794	1.0	1.0	0.0	1.0	0.8295971450830605	1.0	0.1383879206353161	0.9743142293483448	0.9728236284587	1.0	0.4606569324721663	0.7569543049935904	0.3721491668970369
fig4d_times_param	0.0	0.03333333333333333	0.06666666666666667	0.1	0.13333333333333333	0.16666666666666666	0.2	0.23333333333333334	0.26666666666666666	0.3	0.3333333333333333	0.36666666666666664	0.4	0.43333333333333335	0.4666666666666667	0.5	0.5333333333333333	0.5666666666666667	0.6	0.6333333333333333	0.6666666666666666	0.7	0.7333333333333333	0.7666666666666667	0.8	0.8333333333333334	0.8666666666666667	0.9	0.9333333333333333	0.9666666666666667	1.0	1.0333333333333334	1.0666666666666667	1.1	1.1333333333333333	1.1666666666666667	1.2	1.2333333333333334	1.2666666666666666	1.3	1.3333333333333333	1.3666666666666667	1.4	1.4333333333333333	1.4666666666666666	1.5	1.5333333333333334	1.5666666666666667	1.6
fig4d_female_size	0.5	0.5054054054054054	0.5108108108108108	0.5162162162162163	0.5216216216216216	0.527027027027027	0.5324324324324324	0.5378378378378379	0.5432432432432432	0.5486486486486486	0.5540540540540541	0.5594594594594595	0.5648648648648649	0.5702702702702702	0.5756756756756757	0.5810810810810811	0.5864864864864865	0.5918918918918918	0.5972972972972973	0.6027027027027028	0.6081081081081081	0.6135135135135135	0.6189189189189189	0.6243243243243244	0.6297297297297297	0.6351351351351351	0.6405405405405405	0.645945945945946	0.6513513513513514	0.6567567567567567	0.6621621621621622	0.6675675675675676	0.672972972972973	0.6783783783783783	0.6837837837837838	0.6891891891891893	0.6945945945945946	0.7	0.7054054054054054	0.7108108108108109	0.7162162162162162	0.7216216216216216	0.727027027027027	0.7324324324324325	0.7378378378378379	0.7432432432432432	0.7486486486486487	0.7540540540540541	0.7594594594594595
fig4d_times_model	0.36666666666666664	0.4	0.43333333333333335	0.4666666666666667	0.5	0.5333333333333333	0.5666666666666667	0.6	0.6333333333333333	0.6666666666666666	0.7	0.7333333333333333	0.7666666666666667	0.8	0.8333333333333334	0.8666666666666667	0.9	0.9333333333333333	0.9666666666666667	1.0	1.0333333333333334	1.0666666666666667	1.1	1.1333333333333333	1.1666666666666667	1.2	1.2333333333333334	1.2666666666666666	1.3	1.3333333333333333	1.3666666666666667	1.4	1.4333333333333333	1.4666666666666666	1.5	1.5333333333333334	1.5666666666666667	1.6	1.6333333333333333	1.6666666666666667	1.7	1.7333333333333334	1.7666666666666666	1.8	1.8333333333333333	1.8666666666666667	1.9	1.9333333333333333	1.9666666666666666
fig4d_forward_vel_no_ablation	[0.00745659]	[0.00615755]	[0.00716243]	[0.00580812]	[0.00838297]	[0.00728821]	[0.00785365]	[0.00771046]	[0.00735935]	[0.00724996]	[0.00690142]	[0.0078622]	[0.00781058]	[0.006897]	[0.00699303]	[0.00719393]	[0.00747272]	[0.00836644]	[0.00855336]	[0.00901093]	[0.00868262]	[0.00923789]	[0.0095345]	[0.01071162]	[0.01211325]	[0.00962351]	[0.0093443]	[0.009702]	[0.00995547]	[0.01038728]	[0.01025949]	[0.00982311]	[0.0092875]	[0.00925834]	[0.00899401]	[0.00953422]	[0.00907657]	[0.00881658]	[0.00926596]	[0.00867925]	[0.00830625]	[0.00782816]	[0.00817935]	[0.00729966]	[0.00570175]	[0.00545048]	[0.00458574]	[0.00442683]	[0.00408563]
fig4d_forward_vel_inactivate_weakcontributors	[0.00836703]	[0.00732508]	[0.0078857]	[0.00678867]	[0.0081796]	[0.00759152]	[0.00745232]	[0.00743927]	[0.0072537]	[0.00730726]	[0.00763814]	[0.00873049]	[0.00904485]	[0.008322]	[0.00841651]	[0.00818739]	[0.00822369]	[0.00914587]	[0.00932534]	[0.00873066]	[0.00788204]	[0.0083873]	[0.00856897]	[0.00944226]	[0.01026426]	[0.00866914]	[0.00819112]	[0.0083269]	[0.00822156]	[0.0088149]	[0.00897738]	[0.00865609]	[0.00810277]	[0.00843459]	[0.00816268]	[0.00889678]	[0.00842415]	[0.00840953]	[0.00905607]	[0.00836042]	[0.00799052]	[0.00791016]	[0.00812136]	[0.00763686]	[0.00615828]	[0.00636708]	[0.00527913]	[0.00434558]	[0.00413648]
fig4d_forward_vel_inactivate_strongcontributors	[0.00813141]	[0.00820827]	[0.00826053]	[0.00840775]	[0.00842823]	[0.00862285]	[0.00863345]	[0.00883365]	[0.00891067]	[0.0089757]	[0.00915163]	[0.00928022]	[0.00931459]	[0.009547]	[0.00972797]	[0.00989663]	[0.01013107]	[0.0101758]	[0.01022533]	[0.01039181]	[0.0105664]	[0.01057498]	[0.01072355]	[0.01081005]	[0.01079929]	[0.01079109]	[0.01080788]	[0.0107443]	[0.01083791]	[0.01085591]	[0.01091957]	[0.01099487]	[0.01123154]	[0.01137289]	[0.01138731]	[0.01166558]	[0.01165842]	[0.01177662]	[0.0118393]	[0.01191789]	[0.01202973]	[0.0121151]	[0.01213915]	[0.01223769]	[0.01222921]	[0.01218971]	[0.01228002]	[0.01252801]	[0.01256874]
fig4e_varyfemaleposition_times_param	0.0	0.03333333333333333	0.06666666666666667	0.1	0.13333333333333333	0.16666666666666666	0.2	0.23333333333333334	0.26666666666666666	0.3	0.3333333333333333	0.36666666666666664	0.4	0.43333333333333335	0.4666666666666667	0.5	0.5333333333333333	0.5666666666666667	0.6	0.6333333333333333	0.6666666666666666	0.7	0.7333333333333333	0.7666666666666667	0.8	0.8333333333333334	0.8666666666666667	0.9	0.9333333333333333	0.9666666666666667	1.0	1.0333333333333334	1.0666666666666667	1.1	1.1333333333333333	1.1666666666666667	1.2	1.2333333333333334	1.2666666666666666	1.3	1.3333333333333333	1.3666666666666667	1.4	1.4333333333333333	1.4666666666666666	1.5	1.5333333333333334	1.5666666666666667	1.6
fig4e_varyfemaleposition_female_position	-0.25	-0.24324324324324326	-0.23648648648648649	-0.22972972972972971	-0.22297297297297297	-0.21621621621621623	-0.20945945945945946	-0.2027027027027027	-0.19594594594594594	-0.1891891891891892	-0.18243243243243243	-0.17567567567567566	-0.16891891891891891	-0.16216216216216217	-0.1554054054054054	-0.14864864864864863	-0.14189189189189189	-0.13513513513513514	-0.12837837837837837	-0.1216216216216216	-0.11486486486486486	-0.10810810810810811	-0.10135135135135134	-0.09459459459459457	-0.08783783783783783	-0.08108108108108109	-0.07432432432432431	-0.06756756756756754	-0.0608108108108108	-0.05405405405405406	-0.047297297297297286	-0.040540540540540515	-0.03378378378378377	-0.02702702702702703	-0.020270270270270258	-0.013513513513513487	-0.006756756756756743	0.0	0.006756756756756799	0.013513513513513542	0.020270270270270285	0.02702702702702703	0.03378378378378377	0.04054054054054057	0.047297297297297314	0.05405405405405406	0.060810810810810856	0.0675675675675676	0.07432432432432434
fig4e_varyfemaleposition_times_model	0.36666666666666664	0.4	0.43333333333333335	0.4666666666666667	0.5	0.5333333333333333	0.5666666666666667	0.6	0.6333333333333333	0.6666666666666666	0.7	0.7333333333333333	0.7666666666666667	0.8	0.8333333333333334	0.8666666666666667	0.9	0.9333333333333333	0.9666666666666667	1.0	1.0333333333333334	1.0666666666666667	1.1	1.1333333333333333	1.1666666666666667	1.2	1.2333333333333334	1.2666666666666666	1.3	1.3333333333333333	1.3666666666666667	1.4	1.4333333333333333	1.4666666666666666	1.5	1.5333333333333334	1.5666666666666667	1.6	1.6333333333333333	1.6666666666666667	1.7	1.7333333333333334	1.7666666666666666	1.8	1.8333333333333333	1.8666666666666667	1.9	1.9333333333333333	1.9666666666666666
fig4e_varyfemaleposition_angular_vel_no_ablation	[-0.24783084]	[-0.17727672]	[-0.33085555]	[-0.3747727]	[-0.3192963]	[-0.09571138]	[-0.15726537]	[-0.09494567]	[-0.11280988]	[-0.1115167]	[0.223486]	[0.25423425]	[-0.00276255]	[-0.06942467]	[0.16381504]	[0.3140527]	[0.23902887]	[0.2766782]	[0.23544636]	[0.41616067]	[0.38139984]	[0.27764013]	[0.30961967]	[0.30120942]	[0.4739549]	[0.44538072]	[0.6067509]	[0.6670603]	[0.7063948]	[0.74083185]	[0.6477686]	[0.67244524]	[0.6603822]	[0.70644313]	[0.5556925]	[0.6138082]	[0.60871637]	[0.55152667]	[0.6051583]	[0.5164985]	[0.61410064]	[0.60983306]	[0.611548]	[0.57218415]	[0.57457846]	[0.5609007]	[0.5247778]	[0.6510935]	[0.61308885]
fig4e_varyfemaleposition_angular_vel_inactivate_weakcontributors	[-0.1172259]	[-0.09971942]	[-0.21530625]	[-0.24210861]	[-0.13993204]	[0.03192195]	[-0.02252055]	[0.08961844]	[0.05800378]	[0.03433399]	[0.27365136]	[0.2082022]	[0.13051674]	[0.05710769]	[0.22410364]	[0.30263156]	[0.26630035]	[0.32389563]	[0.22874185]	[0.34877917]	[0.3599621]	[0.303434]	[0.31922936]	[0.32625487]	[0.46993592]	[0.44695392]	[0.5931006]	[0.5820285]	[0.6145732]	[0.6559052]	[0.55836016]	[0.56290483]	[0.6046415]	[0.6545651]	[0.4894514]	[0.6052518]	[0.59647435]	[0.57820314]	[0.63766503]	[0.5644333]	[0.63210595]	[0.6253838]	[0.6679571]	[0.6352695]	[0.62217015]	[0.59111255]	[0.58955073]	[0.6854965]	[0.64016765]
fig4e_varyfemaleposition_angular_vel_inactivate_strongcontributors	[0.24618134]	[0.27882713]	[0.27500072]	[0.32011205]	[0.26997662]	[0.33513883]	[0.3447493]	[0.30720732]	[0.30976105]	[0.33936536]	[0.32691613]	[0.26976335]	[0.24047707]	[0.2148966]	[0.20751776]	[0.22051811]	[0.21685115]	[0.23983902]	[0.27572381]	[0.2543539]	[0.25428346]	[0.2513305]	[0.2882068]	[0.29715097]	[0.30583808]	[0.28783342]	[0.29730374]	[0.34547645]	[0.32531017]	[0.3225767]	[0.31765965]	[0.3445029]	[0.34567824]	[0.33875242]	[0.33026785]	[0.2809448]	[0.33109558]	[0.34386775]	[0.34921503]	[0.32389504]	[0.34646618]	[0.3874232]	[0.3782874]	[0.37841862]	[0.36819354]	[0.35562503]	[0.37402537]	[0.29248193]	[0.27740788]
fig4e_varyfemalerotation_times_param	0.0	0.03333333333333333	0.06666666666666667	0.1	0.13333333333333333	0.16666666666666666	0.2	0.23333333333333334	0.26666666666666666	0.3	0.3333333333333333	0.36666666666666664	0.4	0.43333333333333335	0.4666666666666667	0.5	0.5333333333333333	0.5666666666666667	0.6	0.6333333333333333	0.6666666666666666	0.7	0.7333333333333333	0.7666666666666667	0.8	0.8333333333333334	0.8666666666666667	0.9	0.9333333333333333	0.9666666666666667	1.0	1.0333333333333334	1.0666666666666667	1.1	1.1333333333333333	1.1666666666666667	1.2	1.2333333333333334	1.2666666666666666	1.3	1.3333333333333333	1.3666666666666667	1.4	1.4333333333333333	1.4666666666666666	1.5	1.5333333333333334	1.5666666666666667	1.6
fig4e_varyfemalerotation_female_rotation	-45	-43	-42	-41	-40	-38	-37	-36	-35	-34	-32	-31	-30	-29	-27	-26	-25	-24	-23	-21	-20	-19	-18	-17	-15	-14	-13	-12	-10	-9	-8	-7	-6	-4	-3	-2	-1	0	1	2	3	4	6	7	8	9	10	12	13
fig4e_varyfemalerotation_times_model	0.36666666666666664	0.4	0.43333333333333335	0.4666666666666667	0.5	0.5333333333333333	0.5666666666666667	0.6	0.6333333333333333	0.6666666666666666	0.7	0.7333333333333333	0.7666666666666667	0.8	0.8333333333333334	0.8666666666666667	0.9	0.9333333333333333	0.9666666666666667	1.0	1.0333333333333334	1.0666666666666667	1.1	1.1333333333333333	1.1666666666666667	1.2	1.2333333333333334	1.2666666666666666	1.3	1.3333333333333333	1.3666666666666667	1.4	1.4333333333333333	1.4666666666666666	1.5	1.5333333333333334	1.5666666666666667	1.6	1.6333333333333333	1.6666666666666667	1.7	1.7333333333333334	1.7666666666666666	1.8	1.8333333333333333	1.8666666666666667	1.9	1.9333333333333333	1.9666666666666666
fig4e_varyfemalerotation_Pslow_song_no_ablation	[0.03767568]	[0.03570717]	[0.03549444]	[0.03805232]	[0.03969692]	[0.04056994]	[0.04340957]	[0.04159743]	[0.04034131]	[0.04033667]	[0.04580718]	[0.0489633]	[0.04674222]	[0.04538863]	[0.04748971]	[0.05600685]	[0.05706638]	[0.05585488]	[0.05345012]	[0.05642421]	[0.05817655]	[0.05649861]	[0.0567816]	[0.05749166]	[0.05570514]	[0.05756605]	[0.05572635]	[0.05557496]	[0.05718586]	[0.06307188]	[0.06281517]	[0.05849386]	[0.05486492]	[0.0515058]	[0.05244379]	[0.05554931]	[0.0564214]	[0.0582342]	[0.0589998]	[0.05833837]	[0.06171709]	[0.06363259]	[0.06132014]	[0.06005059]	[0.05948294]	[0.05626174]	[0.05210621]	[0.05419942]	[0.05304435]
fig4e_varyfemalerotation_Pslow_song_inactivate_weakcontributors	[0.04101606]	[0.03848062]	[0.03806343]	[0.04093176]	[0.04270343]	[0.04318678]	[0.04655368]	[0.04422522]	[0.04281738]	[0.04284264]	[0.04816416]	[0.05138882]	[0.04916535]	[0.04692173]	[0.04879557]	[0.05797245]	[0.0590071]	[0.05759171]	[0.05495153]	[0.05753927]	[0.05880604]	[0.05683817]	[0.05691565]	[0.0574011]	[0.0556627]	[0.05778329]	[0.05603998]	[0.05619778]	[0.05838846]	[0.06384787]	[0.06322208]	[0.05943847]	[0.05586967]	[0.05278873]	[0.05335291]	[0.05609773]	[0.05749605]	[0.05959103]	[0.06103081]	[0.06061466]	[0.06462577]	[0.06659251]	[0.06370643]	[0.06232338]	[0.06198666]	[0.0581732]	[0.05314548]	[0.05643632]	[0.05568952]
fig4e_varyfemalerotation_Pslow_song_inactivate_strongcontributors	[0.04968666]	[0.04975433]	[0.04979417]	[0.04983439]	[0.04983342]	[0.0500119]	[0.05015282]	[0.05025221]	[0.05016325]	[0.05035423]	[0.0504347]	[0.05041174]	[0.05049683]	[0.05051624]	[0.05065139]	[0.05077412]	[0.05082307]	[0.05085641]	[0.05086117]	[0.05090994]	[0.05102114]	[0.05119611]	[0.05124934]	[0.05139148]	[0.0516077]	[0.0516098]	[0.05158688]	[0.05160918]	[0.05163077]	[0.05168461]	[0.05169811]	[0.05165019]	[0.05162131]	[0.051807]	[0.05183986]	[0.05204188]	[0.05238343]	[0.05270345]	[0.05299888]	[0.05308174]	[0.05356938]	[0.05370316]	[0.05336094]	[0.05335986]	[0.05345906]	[0.05365671]	[0.05359405]	[0.05339603]	[0.05328127]
fig4f_LC_names	LC31	LPLC1	LC6	LC20	LC12	LC17	LC21	LC10d	LC11	LC26	LC25	LC9	LC10a	LC18	LC16	LC10ad	LC10bc	LC4	LC24	LC15	LPLC2	LC13	LC22
fig4f_varysize_forward_vels	0.9314377949547925	0.9153254943967806	0.9930237105905136	0.9949217369571823	1.0	0.977515856057867	0.9913499723481998	0.800885405922951	0.9998068496088728	0.8716022009052429	0.9947604355140355	0.9891319014607	0.7177825761594052	0.9423114547143637	0.993364473897098	0.9983319146721603	0.47267172089779674	0.9991636851528262	0.9644096081340291	0.9965188186298792	0.9278789280156667	0.19227588917292782	0.0
fig4f_varysize_lateral_vels	0.6527568335880725	0.7746504225022789	0.8679604179485239	0.0	1.0	0.3201036823393511	0.9676077336620817	0.5443168968262799	0.998954074730908	0.6862876334992662	0.6962684534728196	0.8198782357626266	0.6828232526037974	0.6914085492033407	0.9184604321712425	0.8939636222741837	0.7688169345492953	0.6781003798578802	0.6274356853008491	0.938982677385979	0.7368461666146803	0.7223049217168529	0.6823292688447748
fig4f_varysize_angular_vels	0.4495934487609698	0.36256427424762566	0.8961738159931416	0.772269967207712	1.0	0.5777928225046677	0.9424630477742558	0.7330561215301018	0.9976988504431742	0.5431761480525162	0.7001723795243865	0.7077836224705532	0.44604175113522365	0.0	0.6513023755494844	0.975253556268234	0.7712794613345106	0.868519180859587	0.7263013704349874	0.7786894779637653	0.4809523918295082	0.7696444129810227	0.6040086604910747
fig4f_varysize_pfast_pulse_bits	0.0	0.971870614808251	0.9583787613471189	0.9485448251261241	1.0	0.7575454330198683	0.9941794416009355	0.9004561720965788	0.9999798354144661	0.9826146449932757	0.9976356687979957	0.6261879865950349	0.7005468557396273	0.9665434760395144	0.9773286218167719	0.9991517521641374	0.4238898560175029	0.9893064244026161	0.9197643218571825	0.8220410412920387	0.8684988888843875	0.19004053677788663	0.9524271370299139
fig4f_varysize_pslow_pulse_bits	0.6653973138624605	0.9639661212220036	0.8427534990534352	0.9915754290703949	1.0	0.9425330157521139	0.9795924213402576	0.9033658303849974	0.9999848165915259	0.915346260526949	0.9965037060815937	0.9743326257316541	0.0	0.9887363963354341	0.8871062866133239	0.9973709490286292	0.7649508135293979	0.9993413575854493	0.9626242479058252	0.9180350830252715	0.7324665403167355	0.46589639443053216	0.9736725634114145
fig4f_varysize_sine_bits	0.8744032388184719	0.9389130412596554	0.8142134933876183	0.9810834920587328	1.0	0.0	0.993252587065376	0.7408405249609576	0.9997659783408016	0.9169612098599271	0.9653111464894788	0.9897724396389405	0.86135265625598	0.9638230075077688	0.978587901610462	0.9987624382189922	0.8105135140952401	0.999319019525877	0.979513621992316	0.9911413126537999	0.973614548729151	0.6600489130839657	0.411843758137864
fig4f_varyposition_forward_vels	0.9022424417379672	0.9801317147695369	0.9861568980475258	0.9538760787790099	1.0	0.9878430357041027	0.9865510851716732	0.9767601032910033	0.9986673675052644	0.961815079038028	0.9929903903603549	0.9628291327520168	0.9967181107560229	0.9264053170619166	0.9660748495898646	0.9440723412477554	0.0	0.9712790031210933	0.9545504344943084	0.9605374966514904	0.915580674800342	0.28066230181989005	0.7163283164656179
fig4f_varyposition_lateral_vels	0.791249492279056	0.8580664788528068	0.9515814382485082	0.8410751230746836	1.0	0.9648932242956275	0.9280288767697316	0.9098784308730059	0.8779668333519423	0.2417310441890018	0.8047225323636944	0.8313362983219257	0.9825200951676064	0.0	0.7319329939593715	0.4787703292883233	0.8372139751813098	0.8958767795258689	0.8220084111995785	0.9952449316147635	0.8738819602815124	0.873991653413778	0.7365375486553629
fig4f_varyposition_angular_vels	0.9898357717007156	0.9903782570970454	0.9772431229613636	0.8873868838578717	1.0	0.9890741965867248	0.9719383654280247	0.9617432103751733	0.9955338007768828	0.4194991604855018	0.9242259883992854	0.8258449567452044	0.997947601779912	0.0	0.723570135453332	0.9407130656050637	0.8480273672876801	0.861872973599979	0.8553179948935158	0.9941814848114181	0.9792304115352389	0.7962546424025344	0.9848890197706405
fig4f_varyposition_pfast_pulse_bits	0.7815505755737749	0.99713656381306	0.87119476043279	0.9832116846278688	1.0	0.9724104793745104	0.9678638939992239	0.9619460385120159	0.980109448620387	0.8568940864971324	0.9073288767162284	0.9822449653073643	0.9701282396260997	0.880969861887641	0.8516218590677112	0.8494843737361932	0.0	0.9555535019002666	0.7585688424386839	0.9807315192661404	0.9910759528838902	0.435467045271511	0.9380075926588263
fig4f_varyposition_pslow_pulse_bits	0.6347801938948443	0.9945528596465124	0.8596552909999929	0.9857930598020317	1.0	0.9386892116796894	0.9416401037434176	0.9653592190151284	0.9532235882698187	0.7354331519861196	0.9074065491927228	0.9905687579976451	0.9745227306026226	0.9336781233745006	0.7493817922602849	0.8319447132571961	0.0	0.755514471971188	0.8743941094440807	0.9880361054278638	0.997358414097317	0.2728187628509915	0.9814744273407342
fig4f_varyposition_sine_bits	0.7430296674663749	0.9947594210850199	0.8107745788236126	0.6683113066084724	1.0	0.8104480418756748	0.9782626872370701	0.9679454006139623	0.9865378416713197	0.9465887039296531	0.9263213301395702	0.9634916467974076	0.9890925915938777	0.9622909140566738	0.0	0.844137135576024	0.325545575042713	0.5240659435972754	0.6276619840464669	0.9723118287842858	0.9770960898245263	0.8788739269945156	0.8954347085227767
fig4f_varyrotation_forward_vels	0.9751329918611663	0.590304143742255	0.9808633162899307	0.9730950931935896	0.9895513076774701	0.8079768981722331	0.6846885853637928	0.9461711931373802	1.0	0.9155791382225072	0.994861606892306	0.840729635984263	0.802104279191694	0.9580006746845472	0.5556726549887921	0.6430586286675516	0.1491417097201811	0.8757108808202663	0.7698906098161781	0.7140446448247619	0.9744673077593368	0.0	0.9289557003766692
fig4f_varyrotation_lateral_vels	0.806469173836044	0.44695528261998796	0.814672304139025	0.4284670530052185	0.8244242030399763	0.40336218294843357	0.7543237336730139	0.8726740086177605	1.0	0.6653018866978843	0.9783077130716532	0.8911499749984858	0.4468095142008058	0.6227332537052864	0.0	0.5583793608384124	0.03462125090617892	0.8983267198852107	0.3804696448056692	0.13347398480108616	0.941517586870507	0.1646779367692076	0.46676121202708226
fig4f_varyrotation_angular_vels	0.8443896597335218	0.5836732691215066	0.9809889488674864	0.9613345201676133	0.9466275184365561	0.9475910399331023	0.30397969911240896	0.8475005571590809	1.0	0.8251626986190219	0.9168131427277008	0.9238830341626197	0.7902281703781493	0.3623053102715147	0.0	0.8977770583141241	0.8154986236986236	0.9735693801712348	0.8015074636339092	0.8576340386502451	0.9916303705966502	0.7268419005300804	0.9084599298926933
fig4f_varyrotation_pfast_pulse_bits	0.8809565130171642	0.7944894722692973	0.9395471356812751	0.8648026580220387	0.9698356852849194	0.8937362634495175	0.9454116629566615	0.9563410570136661	1.0	0.9204131202332502	0.9945492948773815	0.9104862337210078	0.3317213210301638	0.9778419977066033	0.6352178537931352	0.7114030201190429	0.5211010390888273	0.929055105742935	0.6996980968731907	0.6154196964076911	0.985789553668819	0.0	0.40256197893213097
fig4f_varyrotation_pslow_pulse_bits	0.9149050404572854	0.8815079782162885	0.9369832143913619	0.8984601187759156	0.9917236315510065	0.8617406899630732	0.9505136334631505	0.9865555334123335	1.0	0.9501876760874669	0.9968729301732818	0.9750143500366484	0.0	0.9573746270941348	0.7897010436885896	0.7237528932544252	0.7483474373813225	0.9770305424313619	0.8042177291393346	0.7103865061215054	0.9478877675052509	0.43006611284208834	0.5459780926407342
fig4f_varyrotation_sine_bits	0.9415218658606462	0.7912206185491726	0.36510973972578836	0.9489631000761124	0.9986330196333715	0.8918234439595505	0.9589997101912446	0.9168515858445696	1.0	0.930329035333516	0.9657601730939689	0.9817217594650631	0.9177159635654085	0.9912889725183136	0.4769255504938257	0.8339990787010655	0.6442416994629055	0.98696319358477	0.8340314158413601	0.9340867749567405	0.9722406105185541	0.0	0.9149912689083799
[truncated: 271 more columns]
