# Supplementary material for: Mapping model units to visual neurons reveals population code for social behaviour
Source: Nature. 2024 May 22;629(8014):1100–8. doi: 10.1038/s41586-024-07451-8 (PMC11136655; doi:10.1038/s41586-024-07451-8)
Supplement: Supplementary file 10 — Source Data Extended Data Fig. 1 [file 41586_2024_7451_MOESM10_ESM.csv]

extfig1c_mf_dists_LC6	4.055527618507062	2.7592914752000106	5.172518515579081	3.633183998402229	4.4061272155459354	7.3285174772368284	3.1280667051742435	4.549520127893247	2.969191208818299	3.775575015473895	2.954399568648083	3.0849216920980576	4.500974489160082	4.114605999689053	3.9720464745936215	4.072674215863458	8.075592205960335	4.103922430836434
extfig1c_mf_dists_LC26	2.9742592582662097	2.7545136798534795	3.2028878358347477	3.6245129013754482	2.859125280540492	5.444890041115965	3.508857614712944	4.184770609598127	4.517912461556865	3.732491644659675	3.6181957250185346	3.417829466508703	7.711792798242648	4.679432339704664	6.900201946076678	5.266226235328633	5.19301656855784
extfig1c_mf_dists_LC15	6.251107954252074	2.9115102672414674	6.629380851485272	3.4197136299054107	3.4095291645184593	4.573242696727811	3.6618178655164972	3.190018992721513	3.085542830995996	4.647356981402962	6.112600223359899	3.920914142787749	4.710344332193511	5.4186672129176845	7.905649976537103
extfig1c_mf_dists_LC25	3.6788127579601992	3.1125520028626603	4.424622929057052	5.812646740541399	3.8112568261213813	4.068187159198886	2.6468625897723097	3.076723631600194	3.8531638401269923	3.7803960867152044	3.3084796065559243	3.0897011257986517	7.279497834000718	15.717319603394822	3.22557727700322	4.301939582186253
extfig1c_mf_dists_LC11	5.256636715451139	4.451859732494471	3.430506235198318	5.1824083486493215	5.0833697482055955	5.363844313436894	4.52926669682093	3.315886080868833	3.167978261024761	3.369165816215933	4.180587518162323	7.747565715613134	7.9824063644756995
extfig1c_mf_dists_LC18	3.85437286580012	3.1175707226898273	4.127893597810048	3.5991474903047034	4.006145064603188	6.452623954706157	3.4185856267783077	4.2534560403318595	5.3794766054351175	8.411713004378402	3.14011326420172	4.756374462292485	6.983067784098632	6.505311066299261
extfig1c_mf_dists_LPLC1	4.726306572053371	3.0728350418306234	3.7383382436379278	4.4606331870763825	4.314509539182606	5.117699548240077	3.9977420168287727	7.0292652232894515	3.3348592295097417	4.226003347005141	5.845767366989406	8.81974825612621	5.696279815838277	5.193745262522017	5.624082819113838
extfig1c_mf_dists_LC4	6.999052095250996	5.2687362028197615	3.3383170187157907	3.2069709492100604	4.135657517215188	5.306025890399575	4.159490179597037	3.732527092102137	8.084018438718962	9.987827054954444	6.381783814330644	3.7845514584055477	4.2145053478775125	4.5777577258025826	3.9151746960054887
extfig1c_mf_dists_LC13	3.9686881878544242	4.381135469214339	2.870729135289269	7.103698212489915	4.636707603567741	4.873077857428265	6.031135269407075	3.4297385523066115	4.109936689584357	5.11928742715581	6.047086492240627	8.668811753961021	11.15566825411609	3.7604188741786175	3.255464845227825	3.900423725396767
extfig1c_mf_dists_LC31	3.8185408902722737	6.1782021213200595	3.2826435257576136	4.91051648185148	8.629203521305724	3.3916627836380755	6.914320235535169	3.8772583635329756	4.652199379585019	5.171350034736321	3.0965293810343795	3.4781844717128005	9.72383708778058	4.4551297111610255	5.2295747088330895	4.530981959864668	4.446826369805796	6.060900434062416	5.342022594121495	4.574727586141385	6.230345601025345	8.754814233900088	5.361537531792277	3.9798970431740686
extfig1c_mf_dists_LPLC2	3.0088945162717478	3.077260602365698	3.3628884670531725	3.827823299486922	5.3696941530753	4.30089313294208	3.2539498359852392	2.9700874213902755	3.274725739366561	3.8854099577568344	3.620677550788235	13.637312595565001	13.469041693532729	5.199844851831868	4.665444971950678	8.131028620269229	4.337491885706318
extfig1c_mf_dists_LC20	5.574572740402923	5.450770218325554	6.250414262781202	4.479954981378561	3.992582835820297	3.6697429534782016	5.824617714405695	13.568362518376816	4.538201088985687	3.3217084446806853	4.262827389225875	3.586124636160843	4.457139414243511
extfig1c_mf_dists_LC24	3.127378310638536	3.446381205499902	3.5435320437027045	3.9535103112084413	3.629997273595804	6.505378132467056	3.4694791273234267	3.8749549729609285	5.585106101903254	3.9550934512662943	10.362017247079983	7.800335295499387	13.227501372116528	6.680164564411205	4.451766857287554	4.097086610011366	6.327098959198179
extfig1c_mf_dists_LC10d	5.178112620833898	5.605243844149633	4.013742504431168	5.607846920740416	3.8550031277597325	3.0483848644367733	4.604146042822339	5.506270847747628	4.198313593205384	3.543217644989583	8.825851309035086	7.475195930971503	3.6334459143325786	12.95261480829242	4.79088106665959	6.638936961525097
extfig1c_mf_dists_LC16	3.909546776448652	3.801567359912163	3.7745191890912326	5.937749803149315	3.340799975194377	4.7857550173391	4.45859502571735	3.2021116879936	4.079341050507073	2.9428983609988673	5.4063396491134155	11.29005677038485	5.54349221251754	9.970818682319392	12.003624306325111	7.750103895771884	3.0518425374423552	7.7672847022601585
extfig1c_mf_dists_LC10bc	4.035610333875136	5.8233716768651105	3.5508030793810783	3.311362696006325	6.065811871381684	3.869944399371668	5.721683151022875	4.35062440706477	4.126771413668451	10.622123461061188	5.550794854026786	7.942126578363862	6.8300405421850146	8.26351525753555	3.373015480533615	11.148566035015195
extfig1c_mf_dists_LC22	4.913598251638339	3.6782132662635063	4.919112465890486	3.7116257635093675	6.78616412467679	8.80466743993921	6.611589266030161	4.286599475297829	4.633865314180458	4.503225354168674	4.978069503479058	7.644934842734221	4.365770683769731	3.523612597679163	5.799140169813995	8.821802499366818	12.38037900178183	4.155288985183305	6.644444600752709	7.8010636792358365	4.564778509447935	8.516496952694922
extfig1c_mf_dists_LC12	5.293395233665655	4.9052769309293245	3.292546643638535	4.51820904131925	4.528514553467673	12.001665307315472	4.640024488596163	6.037237994129082	6.446176995119565	8.318950382036178	6.031250087421969	9.857766047649315	6.625346437449988
extfig1c_mf_dists_LC21	3.5385584634758285	5.020043920335037	5.62784952498439	3.941951443673293	5.413077051328566	9.115122898963769	7.85774161432974	5.827897343680964	7.129574164974666	9.262759295388348	7.283582900133089	5.776909570310892	6.607926343440383	7.215309461558886
extfig1c_mf_dists_LC17	3.624535041217054	5.841585459944865	5.044594098029542	3.213631676711744	5.6079208949075765	6.7741184758885975	6.0774643634431005	8.622291409403722	6.255806829457909	11.316688844859328	8.355485843423029	3.471197635780771	6.276375924503491	10.260758812280518
extfig1c_mf_dists_LC9	3.9282115028813687	4.8749199239965675	6.872436096123312	9.594745734784908	6.180555419463546	7.540848354422203	4.599141292139429	6.787682035842787	5.815739101818005	8.846560574904213	6.201845898783835	6.7857918396766115	7.885892830383733	7.8832290907074505	8.919826207292427	9.617516877567391	12.118794113794609	4.427895755360014
extfig1c_mf_dists_LC10ad	6.386417430725019	4.007329186730266	8.323791735046443	5.656899222065242	5.191743967486853	5.401439038940673	3.8759809058364803	5.9669107294208406	7.386395634225152	6.188778548818575	10.915633428509182	11.929940462605265	7.074330056157782	10.997658930609433	10.234109777144498
extfig1c_mf_dists_LC10a	4.622352195213077	7.976701453184242	3.939091536567698	8.282920588536852	6.0616899201142935	6.544791519039275	11.111460422661132	9.023999751995799	10.330551405029233	9.058982705522585	7.77212929930813	6.165289365844726	5.830181152648672
extfig1c_mf_dists_PDB	10.36485978977992	5.466077780509456	3.7141841732884586	3.7136474196182223	3.0841307309313386	5.749269243655088	9.80457120283397	6.757843791607455	6.033966190760853	4.327799831707391	4.003642742343376	4.009312613096804	4.10560938363836	4.207170987079477	4.351330583365607	4.607978725136674	3.8897648243573992	6.378380796057365	4.411662512869783	4.126714205355212	5.230513883932305	5.445140239406186	3.297782628533034	6.564695284903446	9.146526990179625	2.8706727717862237	5.373157557222998	4.843488230204069	5.009145698753022	10.880280382736396	5.414948833858239	11.329375132956153	7.2669338490200825	11.048487127221916	12.996043201720955	6.073001528440577	4.906535621284883	6.392022585652569	3.5874714934460177	5.279323204474418	6.713344829312502	5.9268247646129515	4.516598257057985	5.592648821951584	5.867162355850232	5.356562555781421	4.491640343259858	9.83125082382097	12.5208019532632
extfig1c_mf_dists_CSTul	4.544163132694939	9.148043951399895	5.551475687603436	3.666578513900897	2.993526712509918	5.0971234506234495	8.398730713730714	5.597330503573346	3.902875115555929	3.8846458900538727	4.305051064287251	3.9548304103304095	4.712040645546922	3.5381902131381486	4.501871629867968	4.8571321456321455
extfig1c_mf_dists_CSTul_blind	11.799002218744835	8.72203098390215	10.426586109481427	8.913367192946474	9.98130431507493	7.883545196014907	8.949887370320905	9.687458481227347	11.237277572640982	12.159348138715625	9.491135946072443	8.034784265501496	11.295504189486257	8.8557329492339	9.20350738539295	11.393330647105234	8.63297329374452	8.974059405998773	9.338627547728219	11.220595440883313	8.182930994038617	10.268761987367961	10.660713312492446	8.569249294798741	8.912263503184915
extfig1e_forward_vels_LC10a	0.9199307441338004	1.653862215715876	2.0303408317322567	1.203167659542392	0.6016096479003417	0.787546085607864	0.41093957961285443	0.9928724822030309	0.7600097314547595	1.4628333957943942	1.8327552499917263	0.931056742530756	1.904330270693648
extfig1e_forward_vels_LC31	1.8859672501249174	0.9345672097414266	1.2603684055177315	1.8977214826895537	0.5559914465922513	0.691223378400458	0.7691915690086645	0.9217289239284974	2.4660362898113184	0.7497319506600135	1.2373372489366514	0.6120096109862541	0.49328149895091533	2.1806215295399856	1.3487202299940153	1.6539502845642282	0.6933627747112039	1.5930824719471608	2.355759586012249	0.924966321107489	0.43163115464652313	0.29600276857039776	1.2543025973080604	2.5010422129077865
extfig1e_forward_vels_LC17	1.6079971865224039	0.8664809136115346	0.24341759996673937	0.6850560421022323	1.9679929924259083	1.9416967245791736	0.578000233347807	0.08287182344802099	0.5689759119947267	2.6990248211433054	0.7667689872676872	2.0233312071286123	2.1322813768169215	1.2981065906277682
extfig1e_forward_vels_LC16	1.2882851089868514	0.8277122435806264	0.8335264498769698	1.7381946558728318	1.6609518559593441	1.153446360380416	2.3348679925323936	3.0339552628413293	2.528705321702758	1.296202052116963	1.0661714700484357	0.9463619866857177	0.3182999768956141	0.5817227597799552	0.5121411076703247	0.7465489291976127	0.3514967242986053	2.9382348980140782
extfig1e_forward_vels_LC26	0.9771831404189982	2.181914119066872	1.8028546764715674	1.3390977881888952	0.8433403824635185	1.6624098825881948	0.8860144178804731	1.480733608916165	1.7731890922837779	1.0141662285044792	0.7395099185861957	0.37390496032921383	1.455526280778931	2.932679797167344	1.8460744346384905	2.038588774845916	0.38759347573505276
extfig1e_forward_vels_LC12	2.7346142303979226	2.2268073900764835	1.4444300677888355	1.4925333691639329	1.1243878457564687	1.6077459853209153	0.5509121603650903	1.8264774285773797	0.6108780741767118	1.1347226036510687	2.9186643858731567	0.6218319265912835	1.1252425314764931
extfig1e_forward_vels_LC9	4.7113220844105665	3.0151414770345384	0.9313127017491457	1.9391856697566332	1.2710967900566283	4.3086650689050146	1.013240183263862	2.3313541355051424	0.2658600747661483	0.8615596289244963	0.5196541931265205	1.0927532577596708	0.698270781787075	0.9800055384808782	0.7287463966700909	1.4031981998469418	1.2092314992984423	0.3803225846873422
extfig1e_forward_vels_LC10bc	2.7263931544700455	1.407095219234106	3.192288772038271	1.6276735629842416	1.8185966639980542	2.8534895691316833	1.2163341896441506	3.1512904805238366	2.0680353301364414	0.3044542688062358	0.36990900377937985	0.4341025520788515	0.389484195651657	0.8881132382529158	0.44917244252783894	1.7578814926683237
extfig1e_forward_vels_LC18	2.7604220045477144	1.9972230184895903	1.690030177899717	3.0107192316658296	1.5839171942772425	0.9202166524724801	1.1693773493026047	2.0437432439208876	0.8343515237311095	1.6971115210516488	1.8543928262241562	0.7139413179567088	1.036347231122691	0.49366885575074215
extfig1e_forward_vels_LC10ad	0.31600759892015845	2.929070591591839	0.7870219717266096	0.5882956918381183	2.801385664362997	2.0001283463624038	1.9230749099372042	2.7673112887288354	2.723373859636039	2.3437278538909734	1.6295470249262012	0.8333014926899761	1.191545121629182	0.4580773678252166	0.9147829398882592
extfig1e_forward_vels_LC10d	0.6608088780818908	1.9529291164265956	1.6584278229138751	0.6547672174369432	2.888263065203788	1.7909622664918001	1.7044420310358133	3.1377616954036105	2.308234424276099	1.6581187883198776	1.35219261177567	1.577227455954121	0.3961780373287092	1.7493571196704263	1.3744547836474812	1.2315305517400648
extfig1e_forward_vels_LC25	1.482923843153327	2.586100728242116	0.4172910164222649	1.257363697597293	3.10402079943154	1.8745950933121016	1.1203032726264854	0.909608600623977	3.935745929876178	3.409728976463891	1.3081541851390253	0.47740807545789743	2.892601110750023	0.23323596532566623	0.928918486492067	0.30738398257706273
extfig1e_forward_vels_LC22	1.497369522541009	0.830393087137119	2.29000297091065	2.872977969386567	0.8665015638220254	1.1978035542962375	2.1519840404609942	1.9674392301019665	2.721052293429895	4.001861316660981	2.480886163064042	1.0541534546130542	2.109314799538608	2.7835741677742187	1.7871306942766445	0.8091906529442939	1.8984718509728753	0.4745454840547379	1.4348421834918865	1.0072344585639934	1.7390149664516346	-0.00047827018337947663
extfig1e_forward_vels_LPLC1	2.200483600439022	1.681925431189199	2.3500300984347646	1.7665402170322788	2.3323758752807002	1.5895324882692952	1.5768553130631457	2.052209732469094	1.0605362429643583	1.0368084225761647	2.3637073159500908	0.9058615319468356	0.4093715389816025	0.8933617799215641	3.8252761221518425
extfig1e_forward_vels_LC21	2.1909929862051634	1.3955998347334946	2.649304224857886	2.677969324303485	1.359131772527795	3.6331320410550294	0.6580956829241557	1.1946269079069396	1.9041616687881422	1.8888304390281598	1.1982860276410594	1.757044966862256	0.8015034892430426	1.0489148427400112
extfig1e_forward_vels_LC15	2.190474022994826	0.875164970597311	2.6262285153573592	1.1085938556046138	1.1795303545839584	3.5205293760912273	1.7620388063125756	1.1121338839845132	2.5169172946177105	1.3204359526682168	1.1579926380317493	0.745090947026794	1.9932046001152066	2.6549400777354752	1.5609379583691658
extfig1e_forward_vels_LC4	1.99740924792929	2.316508663276316	3.1706427363901413	1.214340634414669	4.20915563153129	2.264438444012084	4.617803191560681	0.47560600186006685	0.6223524441384112	0.568993808049639	1.8706346720301221	0.49513394212335504	0.5773943683325357	2.233527469070391	0.7086656744415033
extfig1e_forward_vels_LC20	3.1410433274020493	3.5240716772903253	0.9465947209874392	2.317997195507738	3.144830768890458	2.8365577826110373	1.7754807905367769	0.7449244320546893	0.9077108627959668	1.0713633056120457	1.0025422879120522	0.9062519663413219	1.648313424091952
extfig1e_forward_vels_LC13	3.9986590113455125	2.6998147011650926	1.2573410916631529	2.2082015990624533	3.095603586501864	1.9048709620371338	2.070709777710027	1.0181875076081988	1.3879160843647498	0.6931991475991891	1.8764721001114504	1.4651426263865333	3.232201020963986	1.9125297014036575	0.4410109341670223	0.803192601216943
extfig1e_forward_vels_LC11	3.0972261171306115	2.1317879171474035	2.728145491052349	2.085398173087296	2.2673125560575964	1.937070824221287	2.0176331616306147	0.18665512719205013	2.5548955587252777	1.6105517031339822	0.5903687002064719	1.0134456464550934	2.719670598379459
extfig1e_forward_vels_LC6	2.447294388208361	1.6044370671348531	1.4156379898963514	2.8174132383641446	4.126515759820404	1.5111075575037676	3.1603684586697023	1.7796269975358336	1.4039750445080488	1.6154506890126836	1.0689195705392058	2.4782070192917542	0.6295977719514044	1.0229990257391517	1.2715493697091504	3.767547801452844	2.1799631982122136	0.6384469536408937
extfig1e_forward_vels_LPLC2	1.3936839042752451	1.0345238568545985	3.291132430740444	3.5737939055834937	3.0580966558235714	1.8598300083639658	0.9337733523144527	3.206112372170666	2.9396441885474065	1.9630581457309129	5.862954179815162	0.7826587232748786	2.751988500030248	2.921733692440467	0.5726162439426957	1.0472725347656884	0.8558958978991769
extfig1e_forward_vels_LC24	1.720489199639047	2.5403413272819537	1.8424540327630428	3.927932744037621	2.3004351224468365	1.2131035292890195	3.8835397786853316	2.673854537323915	2.6519239170608437	3.1850880170032774	2.057555421812164	1.6005354825490536	3.0953173465917567	0.6631512519976595	0.9195046124403844	2.1897498075122095	2.7596440201649752
extfig1e_forward_vels_PDB	0.3248243918933795	3.5548233214391916	1.513664562804725	2.1300315635482634	0.9849502467081374	2.008259884650785	0.5700127253322061	0.7053450041979956	1.8762572889695208	1.0946244917529728	2.8767551505485565	1.247797131744546	2.2885762572290385	2.2316926065421527	0.4955493095395142	1.2772993883446908	0.9489699711586673	1.949651669791507	2.779743384477455	3.170075830425404	2.0195743759161395	1.1196950149005043	2.6890669338189013	1.5481419242293126	2.058255913752927	0.28197310796441427	1.9805992838366613	2.957480847251565	1.163580294362017	0.5722153655401641	0.6888240508517063	1.6385413616477034	1.2621718296742677	1.0983272531480641	2.3696564103492945	1.6486034975774642	1.4030188696562023	2.2174478975924927	0.651706637134721	2.331335525774812	1.00273131971521	0.6369329875540307	1.3751647912554712	0.9786692133362301	2.9402089185885583	0.8612377195924785	2.1964169952399466	1.1390088610765148	1.3950269881592143
extfig1e_forward_vels_CSTul	3.066818885088919	2.680493980982568	4.854281223106629	2.053583588296856	2.1839388981089662	1.755346111111111	3.7435599999999996	4.341429669103979	4.044558208252794	2.9288008677518396	3.870577095248335	3.2511427777777784	3.2841071861924687	3.136399389587074	2.689402570731166	2.4463366666666673
extfig1e_forward_vels_CSTul_blind	4.061015051636927	3.6818382869221127	3.9615714041067664	4.485793961753753	3.536109905538265	4.206293570118265	3.0159018195440175	4.982580630411524	3.830119866706744	2.1556518961415074	4.15935156379593	3.1414401643066507	2.9192334400789823	2.765260650885422	3.9819433008443124	4.5110802773824465	3.0653704159282964	4.783843039114331	5.095548857555191	7.364824451749433	2.3806203267633803	3.9928853174719032	6.440944741203874	3.050704618305051	3.046519834873074
extfig1e_abs_lateral_vels_LC10a	0.6067342513278831	0.7068569906095354	0.8820089824024323	0.8919758323535291	0.5740965349422543	0.4693210329792126	0.37166805471907294	0.5678426588039233	0.4580701530155267	0.8066519910351783	1.011510521506858	0.5463863918094821	1.097740938555508
extfig1e_abs_lateral_vels_LC10ad	0.33115118624124174	1.15490687337688	0.4647586455283683	0.39888181608962425	1.212643148389764	0.9439820067415228	0.8127990344062656	1.0952585697310193	0.9258126280219627	1.0490721050141443	0.7610658682438323	0.3567492019871221	0.6391614348225748	0.4274753910411073	0.4435269141007761
extfig1e_abs_lateral_vels_LC16	0.6286051579758488	1.085957651020619	0.6918325217452806	1.0157343460067103	0.8991157803000919	0.6493244137880175	1.0277228353587644	1.708416655213798	1.0212269775213398	0.9107406021646095	0.6536497618719931	0.5231273842440977	0.30291590270786795	0.42866936311892734	0.37535037041609165	0.5032472813592425	0.374164313449006	1.0736045083900772
extfig1e_abs_lateral_vels_LC31	1.131598675576191	1.1313420240344045	0.9683802421479255	0.953420647509273	0.44421668705106737	0.7152854026642682	0.48230579011553054	0.8228313378606894	0.9517647748108738	0.6086323402649133	1.253450504486594	0.7313293675252255	0.6499159557300828	1.2360933776926322	0.8015304974967395	0.7444041245309121	0.5193215114516121	0.8791187083948797	0.8674967305707928	0.6689381324284321	0.33841503277408996	0.25879679039444453	0.538461518733745	1.0966479688582877
extfig1e_abs_lateral_vels_LC17	0.8889711440346424	0.3987957451309431	0.21117686709461536	0.5234011328191343	1.1292058315829183	1.4280228078136121	0.4305341687218199	0.179188176300682	0.32004914975310195	1.779417230041817	0.5177854470626264	1.1261861386662384	1.050736322346507	0.9978181231967876
extfig1e_abs_lateral_vels_LC18	1.128496755172749	1.2992647730555147	0.7887670212202026	1.3933539217732027	0.7699003659743001	0.4857355418122136	0.7620921522748915	0.9091689930488712	0.5614092211071341	0.7374339317548405	1.0357485831841742	0.39459963055106806	0.42443608955214435	0.5776161494656787
extfig1e_abs_lateral_vels_LC12	1.3532999847880751	1.1911250096351076	0.645610805428275	0.6958323947488634	0.5269119748564417	0.8789050134863099	0.4088605026828166	0.9638434900585464	0.4079496489295775	0.6954006474486422	1.6119656995296194	0.4057814310617598	0.7526422402081876
extfig1e_abs_lateral_vels_LC25	0.8949603405118325	1.3106771990671284	0.3672275167857221	0.5933947319189536	0.813357947962151	0.8722122994123686	0.7999595771151126	0.4231629057394835	1.7167547745051766	1.5073932836133417	0.9027910807391473	0.35446540863868387	1.2965908826568342	0.4876526284149596	0.4537364578670435	0.6465881713983013
extfig1e_abs_lateral_vels_LC10d	0.3547211405545425	0.7955147295308759	0.9256268888305301	0.4096627011945452	1.3038206009943225	0.98932158241327	0.9770183853206907	1.1556120217351116	1.074702617431253	0.8703396695537062	0.6423712233545381	0.8618067463712242	0.2861744388914687	1.1774406638545285	0.9510975008240437	0.7968285417439885
extfig1e_abs_lateral_vels_LC22	0.9171695799671086	0.6257663639864434	1.0691903549865451	0.9673975833322537	0.7284008766737542	0.5595767519345519	0.8807126283362563	0.9971184376070709	1.012258017080873	1.5133849478614174	0.8319970095762794	0.4974106149896239	1.1001063170572865	1.3213630322770096	0.8777503123023617	0.5329430370167281	0.972865356134521	0.6866394837375043	0.8020567044069473	0.5732165646407013	0.9970315778878923	0.6180854148252911
extfig1e_abs_lateral_vels_LC20	1.1028312090401413	1.3829649152149088	0.41990020148307466	1.0402967540354897	1.2800891201917224	1.5105240908290722	0.9036972513796672	0.4907758397324148	0.6519291983077463	0.5947504855848104	0.6156015734186915	0.6685681929755763	0.7262856901960162
extfig1e_abs_lateral_vels_LC10bc	1.1494552679719754	1.053704168633609	1.4833310898067207	0.9954307849080649	0.8749224743049551	1.4104551420278473	0.7163369677091853	1.3655129856154153	0.8760069712310855	0.591714334150054	0.3453656162544281	0.4864875131911341	0.3438765230915915	0.467240764762067	0.4703636416167591	1.5544622761199796
extfig1e_abs_lateral_vels_LC21	1.1053453235238624	0.7108799464513724	1.05563720510893	1.044001282792404	0.8874390850572782	1.631327919898815	0.5645103250907384	0.7606368094320893	0.7041320486194116	0.9435747099812223	0.6343436197137836	1.078535477141381	0.5688702679834461	0.784903943701885
extfig1e_abs_lateral_vels_LC9	2.4728007533444436	1.2087786413603105	0.7040672548702329	0.7601003433582219	1.0318000130844998	1.9929114834370414	0.6959678993425906	1.2098348251459539	0.31825406836881176	0.7774173355048487	0.36077484293688566	0.826091433940676	0.7827527381648901	0.617211477841035	0.5116158195876173	0.7758168525876049	0.7004887571798221	0.6238983097315296
extfig1e_abs_lateral_vels_LC26	1.0585292253910328	1.6636635649037321	1.2067616272504165	0.8617584090588344	1.1313170352471476	0.8572608618654595	0.5828807509056471	0.8806739450591172	0.949925243433432	0.5550095074672122	1.2595072695020908	0.47600510699763376	0.7451355411419862	1.3350898717635529	0.8342536646144141	0.9698510544883119	0.40177097014014745
extfig1e_abs_lateral_vels_LC15	1.6089947551856552	1.0752120827727807	1.6301455858832725	0.8155120582383112	0.6688328386105513	1.3395089117668917	0.7676389091806922	0.7870784421097857	1.3104923597925229	0.8922181239005115	0.6718205703141895	0.46675002484312533	0.8569160685845333	1.134354653368271	0.7597757564274417
extfig1e_abs_lateral_vels_LPLC1	0.954852823155908	1.2198179831451386	1.3036540709835773	1.0588066635715176	1.8304116726518762	1.104826174216428	0.9164300181753559	1.237751095595526	0.7750949242883446	0.46850915925195946	0.992851656377037	0.4717681547149193	0.5041793186168415	0.7488927363610529	1.4111844426390696
extfig1e_abs_lateral_vels_LC4	1.0885233741644895	1.366369930632115	1.5904971488170567	0.6814274617883112	2.0824463708642607	1.0429086963862475	1.6550487659774127	0.5768791939155142	0.7517654571710612	0.5635412775376152	0.9022123898495858	0.5169944289115549	0.4645356204120495	1.0385023315340116	0.8153200403984333
extfig1e_abs_lateral_vels_LC13	1.908188978373589	1.1450735878989433	0.778028864372217	1.132501279285781	1.1816753698142568	0.8784654396114882	0.9384190193419323	0.5425938686427219	1.0186164022596556	0.6332432001681341	0.9027318018691783	1.2219322457057527	1.997902408486312	1.1579523396068458	0.3584795020035752	0.7516290059336334
extfig1e_abs_lateral_vels_LC11	1.9827865709165935	1.0541857730719582	1.0816139700427	1.154286661692836	1.646996615960618	1.0548482264121286	1.0557820391697859	0.42014204589299575	1.150004149306826	0.9571426738981397	0.42992389117192953	0.6572820947586202	0.9462151948480718
extfig1e_abs_lateral_vels_LC6	1.248505568543002	0.7248831260482704	0.6070978649402559	1.3369763175027272	1.6933554046205066	1.0982076238252672	1.303112464058542	0.8655997943833625	1.1707225500341505	0.898161029621211	1.154706233723922	1.1514627977208611	0.48493401985563533	0.9674167443416669	0.8301502449377133	1.8556035571752851	1.1140426472879634	0.5519982500024816
extfig1e_abs_lateral_vels_LC24	1.128308472081694	0.9827215208731526	0.8639939869831614	1.5081477980012519	1.1122073136300274	0.567567208107692	1.6112418538498368	1.157182292185089	0.8830340270394585	1.3140203093052112	1.8368473812037844	0.6419818996364279	2.0744856163536585	0.49955766186880907	0.6149690859580732	1.1839697139064251	1.0591862487254773
extfig1e_abs_lateral_vels_LPLC2	0.8567370157986647	0.7361160859659694	1.3663675954645669	1.4403957375779874	1.2292503752058999	1.0568812852785219	0.9125455327307821	1.3524625155057217	1.5703931485439522	1.135964891269541	2.2311556910786337	0.683919431862902	1.534674799865653	1.3292441450575647	0.46691773600853925	0.5709627733416242	0.6729356644857821
extfig1e_abs_lateral_vels_PDB	0.3772481340264516	1.3958974472816619	0.7661200432954193	1.103567845503816	0.686475244393168	0.6530891452337512	0.3872145234887591	0.49901014720900866	0.9286948670530006	0.534623772930645	1.0403108310578628	0.7075089311201869	1.2480485415920175	0.9489627211188361	1.012342502654276	0.8222183967661211	0.6845248803902626	0.9192232424425211	1.3291451645670356	1.2055164083322074	0.7965748295900184	0.8608632604117145	1.0065963194354821	0.9701267755168312	0.8017238103454065	0.5128976409687243	0.8454156856224709	1.4561456882430797	1.074054041920444	0.8316438952779949	0.6018931331297699	0.7624427854805067	0.7575996834807506	0.8694272988689268	1.8271806734117282	1.2683369282956822	0.8983738192514846	1.2348627920994977	0.5635442335463077	0.7884674821206454	0.9510343001426245	0.5168064151498751	0.6229357093487513	0.6688649538666268	1.3924806315778366	0.4140365916223329	1.1722280793457116	0.7570599069983401	1.084549551007615
extfig1e_abs_lateral_vels_CSTul	1.4290926786935707	1.5445604500792394	1.9286056923319408	1.0799950557400924	1.2121346211319761	1.0226055555555555	1.346395	1.4095100972859091	2.027684958399866	1.4917393367317386	1.7735843259514084	1.807086666666667	1.743460936192469	1.272823824057451	1.5822741362476425	1.791526666666667
extfig1e_abs_lateral_vels_CSTul_blind	2.6587170213810767	2.083907294814983	2.2745913335143344	2.603047688839628	1.9671659728845705	2.1570133861904854	2.5296033225405847	2.749561067735568	2.216078264159796	1.5827155632860195	2.3588162362510414	2.3099501711160095	2.232781553475786	1.578663205039147	2.6007080455525724	2.2855693442795992	2.405710248432	2.4887304119230866	2.6195025966371173	3.680497578114871	1.6563909807489288	2.181059476415953	3.285412629130908	2.088078229153474	2.0100337426167054
extfig1e_abs_angular_vels_LC31	120.03487289462875	95.56980179515796	95.24818789415568	92.04714637321398	51.7518037586417	72.20760554201858	52.1789410993789	83.50627593543835	90.79569173648963	60.3286875044931	108.80620534757986	60.93052748467702	60.926055753062386	82.05884558913003	63.50697162131567	75.34025744218464	59.606987963795135	91.11655644777709	90.24561965604045	68.30284603395383	50.715693788868364	34.42208894516674	61.17070183569286	98.08147885755211
extfig1e_abs_angular_vels_LC10a	75.3821931718038	90.0827938634268	101.09415428587953	88.3382107724964	70.71293630375335	66.43426940534795	50.29236802133167	60.0702215566882	53.27888468684027	76.36491501823569	97.01108821030566	67.72898266648406	101.02187274722007
extfig1e_abs_angular_vels_LC17	87.47023546537294	58.00124036113554	47.11400493927949	70.93000967227859	86.61578937382414	134.94826207590745	51.23906114684959	34.08258787372149	50.049673571156184	128.33813362455555	61.868879587517846	92.56124127980767	116.46102556068864	87.04615345058139
extfig1e_abs_angular_vels_LC16	65.7473757102451	95.22393431679369	64.6021025591298	77.38428217754178	79.4070195232016	65.29022176463502	112.75917850704691	141.03424263096838	85.44747932063332	119.90924593088896	78.55986625372059	62.30522718139515	46.85371932228036	53.274175874649885	52.54853842096622	60.27463415185985	56.91914150763103	113.28615796380095
extfig1e_abs_angular_vels_LC10ad	50.10864809854253	108.64113398357746	60.6282208862132	56.19340601973259	125.51317867408599	107.16449306629434	98.35648220449121	104.32457488814985	101.80359516525743	110.85440551591375	77.02470386936584	39.98791370089957	74.22368459104196	51.02903501415126	59.45292502023999
extfig1e_abs_angular_vels_LC9	141.5844538822145	101.15218874249841	79.03094002437072	84.90595861731278	92.82376383312122	142.01771305923359	75.66369812034114	122.19704576388408	54.11575228669348	77.19344702410395	51.200180422363985	79.78338335226857	69.03143213932717	68.94999969504404	58.399760249842736	79.37183845510823	65.43246375194583	61.98197543022835
extfig1e_abs_angular_vels_LC12	123.05256513436548	115.33410664453794	81.39834005120773	89.62470357669169	72.46947481872299	77.34636752382174	50.730591772945715	90.56836537006919	55.349993211644886	74.2891740878197	116.45806521623264	55.93572829518455	89.23917981575373
extfig1e_abs_angular_vels_LC18	113.71931645844988	112.04679044380156	86.73873044115916	125.44785800415885	89.5649780578679	57.1615604187057	76.33124062604406	94.62836007272217	69.28916160974946	77.15824505372564	116.26729934887231	48.87909950873638	50.99350294904896	58.9840088401534
extfig1e_abs_angular_vels_LC26	79.77869382306596	106.52048887594562	87.92186547436819	69.52879768679226	77.95982473784821	86.29836129824348	71.97136228049683	94.8983049877967	98.34609163334342	76.34718052226772	121.73001373126401	57.93433567497284	75.83601404251536	117.82518996807812	85.13103671195971	104.09149595532311	47.599879398539876
extfig1e_abs_angular_vels_LC20	106.37390320648645	105.88416480501567	60.78050271184693	120.1728861402089	116.23398067261671	145.68077992967775	82.11467752598998	46.31610526078338	74.43506178023416	56.16302451585186	71.00078011080055	57.631110883972475	80.09052510116348
extfig1e_abs_angular_vels_LC15	104.91051216732222	84.60457518907634	102.89748782322359	80.38661749506272	76.19041149582179	109.22378758367788	89.25530377672146	76.88968967458796	118.43438118716495	75.22658486910183	66.28903516027458	56.496832559727	77.25678025696102	120.72019874635265	77.87558493471225
extfig1e_abs_angular_vels_LC10d	55.213711071862114	97.40564234916432	105.46705179061856	60.28377572660862	118.23003374751585	102.50609396721781	97.84435274594732	101.85367916201591	102.48400087646036	96.6795536324208	62.429447881234225	82.99753834053917	40.73562578919927	89.1689253209082	107.57501133197123	84.00913967109642
extfig1e_abs_angular_vels_LC22	116.81535789874434	94.6604526290369	115.5235928925765	116.3530949300973	84.35563027822313	74.01684535179913	86.70041950597134	97.84012258582361	101.72349227427272	115.57990784327428	93.22190945412216	69.26556623535417	126.47308544100706	113.23660366716942	81.80071026751968	57.37958951119464	78.64464830186016	56.422360008083096	78.57942701937654	64.62960721843417	92.13430326103135	60.04493835397407
extfig1e_abs_angular_vels_LC21	114.17672003166341	89.69140814999427	106.1581467909843	114.34207590276667	100.85853116648416	129.85008622050253	65.68032431790876	86.04917953443439	78.51213934476196	82.4125142712794	68.77392757533345	98.85811174775576	68.0871930198479	85.2611415958376
extfig1e_abs_angular_vels_LC4	98.96756327525563	116.93086136154479	138.81232407288235	79.85057111693779	133.1396486341461	106.61187199034397	117.88109210197943	54.393651906503614	69.98471113052058	65.47986819022857	95.64893054279422	62.83948648851353	63.0481594712765	114.64250066479433	73.05776162815715
extfig1e_abs_angular_vels_LC10bc	112.26707628934328	127.44366269154396	129.5613982886609	114.43269150990984	92.7038833797151	139.61325335805807	91.586353456335	129.7295239885599	90.6598014607102	71.15113657029381	47.90240193938657	57.75401652560629	54.11255047298265	60.893962524217905	63.52037066155677	114.6960277568086
extfig1e_abs_angular_vels_LC11	140.66214407691263	100.75692134208846	141.139959346679	97.4167068345302	128.55748499294944	86.23948095687085	99.21183387123543	49.5802911937507	89.94755260619868	83.00544576497396	49.26727596181781	73.54886783323532	84.14086485550362
extfig1e_abs_angular_vels_LC25	76.52201369887264	134.30116380584826	60.32338250736234	80.75058597898028	96.5521193192411	113.2566979108925	146.9538136790831	70.82798076813262	160.06672081914314	165.69760021591503	126.63678969405129	49.45227940359923	106.59810335426619	48.25259183848102	47.26277271826842	72.34871107007335
extfig1e_abs_angular_vels_LC13	120.52435572711373	109.12537317220638	92.80521371820487	105.34617634720135	129.69666521580558	106.63721140305455	104.32325933773618	74.66945141523522	102.8260218768031	84.92352595700855	78.2882266581661	99.99710838962825	158.72409424259368	90.44876342086557	46.03291323347162	80.36929980453768
extfig1e_abs_angular_vels_LC6	102.24561871487802	93.97663229447453	70.46726650449746	105.35050245863266	151.61997721116717	92.20105563706142	118.10970874026229	89.90207109086563	125.72055999892713	107.14262760874193	104.58196381454452	127.8285005297784	55.95634825597585	99.97956885555246	75.744170348407	137.7535327724108	94.880360406243	72.57653038489232
extfig1e_abs_angular_vels_LPLC1	90.19262826029126	153.83742809845037	116.07565498128257	118.61025958503451	263.43989738825246	118.81387720578059	107.1862740742511	106.30780610325229	91.89071566681534	62.83122206907268	85.48889479030785	65.94897827621715	54.68030434580008	68.63459943622614	124.6315087023792
extfig1e_abs_angular_vels_LC24	150.92491013914764	126.11150019362978	97.8349616868676	117.0957161274993	104.2248566920132	74.76358139607369	150.55723001609812	109.29864208260813	110.97585644048654	120.99183426407707	146.70504190881135	81.80163350172907	123.27678289254592	62.37734230164164	70.2459664363538	105.91897677997545	108.32390385949759
extfig1e_abs_angular_vels_LPLC2	94.47724039256312	102.68678161460547	139.16594012617725	160.48651533918928	121.01096048479877	123.93868107283014	127.91246577004797	136.27005250027733	161.64787259909332	117.55894189071743	182.68712573916181	58.50118806288689	115.50184257551642	114.04481469254844	56.14516333260652	72.15683883016878	67.46504811173767
extfig1e_abs_angular_vels_PDB	57.13954456042275	130.46047078316312	96.468607695202	115.86206805420139	74.71246382342703	84.87566135932498	50.36787618420272	72.21503656641036	106.59010325273347	71.31912504933194	122.94446558658267	76.15076054597797	96.46434308412798	94.21298083801945	87.40541043437885	90.39734484248974	68.15987942817195	88.60302058635513	111.74063885140731	102.55895811277344	85.86331328209664	68.31909499636089	102.7074245848536	94.05193008758283	77.11633740806496	59.74261766984564	89.93557741334939	114.7352910212007	100.88872957083207	81.38975900897148	69.78710495477556	74.70358846462132	85.78514315192261	79.93772237219565	138.81290533073482	123.41876936671669	91.91345490579742	112.07837041255107	67.37080882949867	74.19814360157882	90.63644508578736	57.00313092661107	75.41860313258373	72.79977215566787	119.63189935966871	49.03548164160083	99.45094588739097	81.41908816241656	77.71820745540471
extfig1e_abs_angular_vels_CSTul	102.59766890269253	92.23192538234181	127.6548197970263	96.64879175293106	122.78400738716229	91.16633872718401	82.18958613394909	120.96288847799788	130.89934482187041	114.38046432145143	115.9270768343243	113.45210512659253	109.68389981987987	111.60246289655616	87.65647272246184	141.4776990556444
extfig1e_abs_angular_vels_CSTul_blind	146.61133563693494	137.04550384755925	141.0564167356021	158.2144174143941	128.3134116244659	154.23860342223594	162.06310580453587	167.30363920601712	155.82958671932317	102.38244165309598	152.24326718541406	131.79408794378043	128.6062183539177	106.54264924072005	167.50732481415727	143.94384872317514	142.49257741696235	145.72130857527932	147.7393251179065	166.310329604591	128.9661920480043	130.07585675249598	144.24251339549963	145.14318903874263	136.02086645635262
extfig1f_prob_pfast_LC16	0.03125896185833094	0.038289193114743963	0.02846915061099033	0.008607806802558432	0.001323656944634625	0.0018037277039214376	0.005482847325234241	0.002155051252740663	0.015921882672912023	0.012119392904714556	0.02137153593236261	0.006597724155824901	0.02166459719416594	0.0003335804299481097	0.0005374450972034323	0.0027798369162342477	0.03317333531014289	0.019811705400496683
extfig1f_prob_pfast_LC9	0.018977500515183873	0.049343339587242026	0.0009409816320385426	0.0048202261942719956	0.005403377110694184	0.019994748096184865	0.04181859104208868	0.038428259724625685	0.0019318053940507896	0.0012940735183795949	0.014042728945293433	0.005382090951711205	0.02611145086266007	0.021976284584980237	0.009228887529882693	0.004948018013009396	0.011972274732199117	0.0213302199736847
extfig1f_prob_pfast_LC10a	0.020851335612578428	0.010674821304617001	0.018694925126355146	0.002288630011067965	0.0038444948708812334	0.003038487508440243	0.007059616884074769	0.025884750787474525	0.010655844035507126	0.03385904112381623	0.05342661081900009	0.016047001052262363	0.044880200262248184
extfig1f_prob_pfast_LC12	0.03321265543837557	0.0031580728236554694	0.012443693693693693	0.023988259863408027	0.002232352223910556	0.015993624789191793	0.01534967303948485	0.06608598962194218	0.02218758118991946	0.006773120972045483	0.07299851742031134	0.029502789051351903	0.0335726761110033
extfig1f_prob_pfast_LC10d	0.013714134802210861	0.015193247445579742	0.025103155759433855	0.01605940883816213	0.02285742254417307	0.04048636337969847	0.009513330124017148	0.031807835150353424	0.1198732254374285	0.03231257392839038	0.005158410084222768	0.017624492670360828	0.0038791343405471623	0.008914340783572408	0.06627254026205082	0.03810441647978946
extfig1f_prob_pfast_LC25	0.044230294044971585	0.047038789025543995	0.010091347326168102	0.038108640585420774	0.05313384704801545	0.008246422507882609	0.015610634744919976	0.009661563860123068	0.06490221248961715	0.04134886342288183	0.0010357815442561206	0.027805472471474465	0.05689610437747878	0.004243727067195434	0.025611089490557997	0.02450496753321249
extfig1f_prob_pfast_LC13	0.09574647728765222	0.00514993481095176	0.018570276303201967	0.0013497300539892022	0.05584080949425417	0.05942303721916703	0.010709128078171008	0.024364168354715283	0.05969741159314619	0.04089548176374524	0.002207657813038979	0.030114899925871016	0.02300516594194819	0.041029632512370046	0.01422616543653677	0.04468412942989214
extfig1f_prob_pfast_LC17	0.03320008257793292	0.005530766057969928	0.011159667648217266	0.026521616805776985	0.03660344083600683	0.1193106004447739	0.03146833707073889	0.00399814039981404	0.01321349147516679	0.0022053372868791696	0.026353830757255642	0.0983524527882281	0.049701927076112574	0.038400237221542684
extfig1f_prob_pfast_LC10ad	0.007888178973599894	0.04718700103315488	0.00035632571921533323	0.007070119835718171	0.015196142806221039	0.07508961582493479	0.05298696426896746	0.039804167995348055	0.10832097850259452	0.06914381022979985	0.018977020014825798	0.004781230888975371	0.07413035823495617	1.8532933021980058e-05	0.018680157891810753
extfig1f_prob_pfast_LC11	0.04847873215220154	0.043288921146767585	0.020483690506928307	0.047102537156583094	0.004910028527540048	0.022587729126518172	0.04959675472062588	0.025128794336755494	0.06038651818636625	0.00685527949159765	0.01115455168707962	0.08507690975729416	0.06825648245922797
extfig1f_prob_pfast_LC4	0.025959410286228758	0.05465850037119525	0.05905726529022205	0.011048583755392985	0.054330457015020775	0.017088880959981973	0.07918284653047442	0.02348035581912528	0.018995200237208354	0.012768480939938103	0.06923775459144907	0.012694353329256315	0.027983173032375235	0.09111836822099684	0.022312824314306895
extfig1f_prob_pfast_LC10bc	0.05149483987658261	0.040594207785395825	0.06760558097667092	0.0331582895723931	0.03033375580904098	0.0819721321005945	0.008955728286583305	0.08889351514520662	0.025035631235466208	0.03322831727205337	0.020236837716128313	0.0467457962413452	0.04397319379417975	0.030449044645008246	0.0328032914489047	0.014325426241660489
extfig1f_prob_pfast_LC21	0.07121059878679617	0.07222541904107808	0.06430081210368228	0.059851576994434136	0.07759722814103871	0.0066322088219492766	0.025420588453272067	0.00605802363926044	0.00014822225927778703	0.003112321458344912	0.07053526763381691	0.04852246410375174	0.05782300293385821	0.013209085182852274
extfig1f_prob_pfast_LC20	0.0731220917349878	0.0781702374059062	0.01881226693382312	0.03856017245224114	0.07409705379133999	0.05212869800270311	0.04408903056024018	0.005930208854543096	0.04173539168628032	0.021942179392142328	0.04773818127907192	0.02338812802312867	0.040090771558245086
extfig1f_prob_pfast_LC6	0.06347300896575009	0.009001376681139468	0.00146292058966953	0.040526222850079466	0.0012049428293083116	0.014988433670445639	0.025469875285438256	0.06336216974514847	0.04146835063523592	0.06702181538519254	0.039208894738665095	0.08358656912399175	0.007813035432801041	0.06877670386194881	0.07240548554484803	0.1501853224610823	0.01659370864298076	0.048313565604151225
extfig1f_prob_pfast_LPLC1	0.08961579405787283	0.06511558760127853	0.040670446142469806	0.02802398331595412	0.03977810348986067	0.04328102922584963	0.030751793080382027	0.004540763673890609	0.037606677295320266	0.018819326941154353	0.04492382964527966	0.07574128984432914	0.041457613260489835	0.024369903632320236	0.11376945885841364
extfig1f_prob_pfast_LC15	0.039588563720163374	0.02248596445297728	0.025317621064260727	0.039778052712480784	0.048809825272220816	0.04177897574123989	0.07586983025414987	0.06992626503311507	0.07753549885729272	0.03348088682147279	0.03396897759492967	0.012954040029651594	0.07539918306721129	0.0881055635864932	0.03232578445761421
extfig1f_prob_pfast_LC31	0.08524000963373289	0.06252400665784644	0.09878240377062059	0.03486605654155397	0.031268481599481084	0.026959921436380145	0.04016674386289949	0.06854949273375377	0.0794130181023142	0.052194488262039526	0.0841564830359583	0.02532935574125887	0.0012970889617729352	0.06603423997628399	0.11651133057866553	0.028791836238838606	0.02829001367989056	0.08378107977915293	0.015739958991677724	0.014673731796791047	0.023500194599403227	0.029278235893634763	0.020417616215515164	0.0639149283041239
extfig1f_prob_pfast_LC18	0.0737587863276396	0.05605570944906125	0.04258830073236303	0.06698555722416893	0.018704421888627042	0.05239559788046096	0.07081712062256809	0.05383874314510153	0.06699521992070256	0.06733440375156102	0.0625451581229042	0.027926542260437708	0.035817521494218796	0.012971382722653116
extfig1f_prob_pfast_LPLC2	0.051381860646165824	0.05899912854838411	0.06919047885328711	0.09789665022072189	0.06466482286316344	0.06083008105673972	0.0489577859520056	0.05555973942839929	0.07180516727020282	0.03600749765698219	0.07841224581676297	1.8532933021980058e-05	0.0015567375229340796	0.06649259326284222	0.03189399555226093	0.03436623902266946	0.033729312996905056
extfig1f_prob_pfast_LC24	0.03796833184656557	0.049470535930805914	0.0713888373817912	0.03315224445144902	0.05243612596553773	0.03149357879890134	0.05301659125188537	0.0753272275575661	0.027522765629926373	0.07788468682665874	0.0037250505013065476	0.05159377316530764	0.00011119965898771244	0.025481366171864864	0.03961237674260456	0.15867897253419327	0.07817046275876129
extfig1f_prob_pfast_LC26	0.045824274683259614	0.07728298103433871	0.05091668179342893	0.025229989533410456	0.061152496575535245	0.061925991975033436	0.022750466708151836	0.04429903730445247	0.08256880733944955	0.02916627590734315	0.02198131962939345	0.007427831860896967	0.04394076984377027	0.10186986897944812	0.10873070294112196	0.08435319912298186	0.03345070422535211
extfig1f_prob_pfast_LC22	0.0537969980680636	0.06647613391730384	0.049199169509120566	0.06670745499378905	0.007304818584645049	0.006842075985982088	0.09234618667080456	0.053290315403014966	0.09353892971127441	0.14899590925994793	0.10227520733304234	0.007126495291422754	0.09870085405055827	0.05324542668771474	0.07830666799165259	0.03782361335038269	0.006429673127311244	0.06549295774647887	0.1255698454467959	0.051167531504818384	0.0743801652892562	0.06580800593031876
extfig1f_prob_pfast_PDB	0.0023293569563069103	0.03229981430420348	0.016847397846234662	0.05055558678584144	0.048780945236309076	0.007175472928897586	0.0006376115820268547	0.007378267989233752	0.05114401076716016	0.010708525561681857	0.018937554627561425	0.06987472490265786	0.1979805465493284	0.09468070682876124	0.014248128659304825	0.07870601967650492	0.06460413496158272	0.03766028882326767	0.10710496435418722	0.08481233094964616	0.04403890690134321	0.04313107920333488	0.025650817898287825	0.022120123013079404	0.05753850080830426	0.030831372403698282	0.035767925682816934	0.00424254775182022	0.0367123795404003	0.053339758321595376	0.045126019273535954	0.0017605307536924816	0.03467447506440075	0.0004077320829549456	0.0006486165934656512	0.0758070926997306	0.07872789947737129	0.0164376281223901	0.029632512370045033	0.04588414069159779	0.05153254931012131	0.012731653076352854	0.026028502285560636	0.02092433422572918	0.11868270353416482	0.004670126019273536	0.0817843177227154	0.02014892685063513	0.0005744783366072421
extfig1f_prob_pfast_CSTul	0.025906292749658003	0.010776545166402536	0.02584916069036173	0.022660053692496702	0.04608569161597461	0.0226995226995227	0.025178525178525177	0.018114594951873425	0.03941507689721825	0.01511904072293344	0.025800903031606107	0.06993006993006994	0.054094441123729825	0.01841366293789992	0.019416398535448798	0.047452547452547456
extfig1f_prob_pfast_CSTul_blind	0.03934426229508197	0.05436511258056416	0.033717731077679565	0.0878491833307892	0.03715027541190459	0.09524662071434965	0.013339794929347549	0.07718594458064036	0.09009780173748339	0.06421418147048463	0.08468325137402372	0.018446437637502117	0.007532715076426817	0.048036465638148666	0.09967894817306222	0.10497276155887694	0.04632929436920884	0.01211870825587	0.04535653780994918	0.0064178583885594696	0.0699063061313656	0.04831724820588963	0.0031041792852816476	0.08302946324387397	0.10729593953081071
extfig1f_prob_pslow_LC9	0.1906555012270743	0.2024953095684803	0.0020889792231255644	0.003957461972729148	0.009906191369606004	0.044791236823348464	0.0383749718658564	0.018527575050786248	0.005532840691698864	0.0009752438109527382	0.027447152029437163	0.013483356774496014	0.022330942717888845	0.047114624505928855	0.005263060358406998	0.015307351605789367	0.005504281107528077	0.12546098107892736
extfig1f_prob_pslow_LC17	0.10789557645027495	0.029116202332295924	0.019918600071271827	0.11083184844790396	0.0819496819947093	0.04701630837657524	0.040771697029225895	0.005095304509530451	0.02676056338028169	0.0031134173461823574	0.020219429926980243	0.12587334828295557	0.048454179952862886	0.017976945031320656
extfig1f_prob_pslow_LC10a	0.040970056730660856	0.03710860551938915	0.13839881254344927	0.022905059373065452	0.02203551938188024	0.022526070973066248	0.009757022738288412	0.02679266259032796	0.011563907266359037	0.05179858781667562	0.11634435433562071	0.05208698702209751	0.10787936583621409
extfig1f_prob_pslow_LC16	0.1220724596118918	0.10507123211471306	0.07753579728615338	0.04154462310957021	0.009083025240768634	0.0303293473177901	0.07240362769213436	0.03249442497610704	0.11105654818116571	0.15749582575089582	0.07734460623140754	0.017439489973683234	0.019273893141088603	5.5596738324684954e-05	0.0005930428658796493	0.006004447739065975	0.06176912099927723	0.017773082768078877
extfig1f_prob_pslow_LC10ad	0.008618912892769481	0.18929275852352775	0.002269232211845017	0.030287118129137522	0.07159071722041911	0.06512396073794643	0.1351589608928069	0.08377257976777776	0.07051519644180874	0.070941438102298	0.02257227575982209	0.003094827745964678	0.044830334142589745	0.00025946106230772083	0.028909768165897593
extfig1f_prob_pslow_LC21	0.12840980983216108	0.08601711432442968	0.11664256313271777	0.06282003710575139	0.05065683422578792	0.018007002723281276	0.0188616319573112	0.018433435844232834	0.0003705556481944676	0.010040941847755608	0.06473607173957349	0.08485409911996294	0.09386489397259257	0.05919078142947127
extfig1f_prob_pslow_LC10d	0.01986380185244572	0.044691248334073744	0.0740416311288352	0.046202809482001755	0.07224315990406735	0.16328182348623163	0.06760195309813631	0.04103270636156703	0.05847382930442773	0.1468429056908432	0.010973345088255707	0.021553401656813506	0.027460187831768068	0.013547574039067423	0.09888989788543154	0.06636766313916638
extfig1f_prob_pslow_LC22	0.08833036112349532	0.1001967188775889	0.03981907162983835	0.1636168122068339	0.009863359104140015	0.0030965492944688582	0.04209015439522073	0.08596169179136304	0.03733392711348623	0.09101896615842321	0.04659537319947621	0.013786374819716637	0.13396610427405703	0.10637942241619464	0.11779124846798503	0.04608884194140212	0.020757066136435433	0.07570422535211267	0.05149920314295245	0.0891957005189029	0.12068607500311475	0.054225352112676053
extfig1f_prob_pslow_LC12	0.11278136313552652	0.03325375491099122	0.06043543543543543	0.12735414197286976	0.023186448308852498	0.0411052836412832	0.049044077272500375	0.09911045218680505	0.052533125487139516	0.017076474693157095	0.19760934025203855	0.028631789625840884	0.08176466783103693
extfig1f_prob_pslow_LC11	0.10385362936383345	0.07802374410285655	0.05800843446079697	0.0936983936345894	0.032916392363396975	0.0910679872719939	0.10952817887670836	0.07321819057855528	0.1177157256943801	0.01841661571526504	0.042783820341307045	0.07858359066116417	0.12340138448902968
extfig1f_prob_pslow_LC20	0.1106248615111899	0.06139679100435213	0.031891801636333275	0.0770274288262841	0.12480493353639047	0.15796290734344495	0.06247335940250931	0.007245973944144845	0.1341388832261532	0.06365826538176426	0.11997553788847501	0.06373357549250357	0.04970823427706938
extfig1f_prob_pslow_LC24	0.13241525423728814	0.03896208875596152	0.13549045058409048	0.06050099197152022	0.17437240047534167	0.03607749981441615	0.18438914027149322	0.15167414438800103	0.02559394647526846	0.13225351066201055	0.0067273300098222725	0.06855077835433654	0.00024093259447337695	0.02926187431663609	0.11061997053156522	0.13312205789688275	0.14233028781111584
extfig1f_prob_pslow_LC10bc	0.09453133312054474	0.10089543291746282	0.21266221588778036	0.11365341335333834	0.10181664554288128	0.1405584832061212	0.0354098606886711	0.11574893306963673	0.04277623584127222	0.16506671608598963	0.08215192453809232	0.10629080118694362	0.08699776614951497	0.03196871698882485	0.10578598168946217	0.029447739065974796
extfig1f_prob_pslow_LC15	0.11318244838310788	0.13427582395206097	0.06766709629902412	0.1272072882690361	0.10629273233730058	0.03638814016172507	0.12538685173028227	0.11872643013940223	0.14828968566183356	0.062122519413287315	0.09547636255814385	0.05311341734618236	0.069494987003342	0.1688720856962823	0.05183272335445037
extfig1f_prob_pslow_LC13	0.24021989980674335	0.03415906127770534	0.18202622348108272	0.004649070185962808	0.23154469709793302	0.17160607368756922	0.03644104353044881	0.10876659914472203	0.10064254465913233	0.08920794774088188	0.04953432218006209	0.038639733135656044	0.013472330620284684	0.12223643001426956	0.02875826991471949	0.1328078700960057
extfig1f_prob_pslow_LC25	0.14360431595420475	0.18707663197729424	0.05810965430570405	0.060305844825968666	0.1432026548174813	0.055056997332039774	0.11124453533970018	0.047182200210115564	0.21439628482972137	0.29761412737178283	0.026403013182674198	0.053506148222000664	0.06801586419066681	0.003613654052852007	0.03882433609458683	0.0771860587843884
extfig1f_prob_pslow_LPLC1	0.0823252362979451	0.17143016427562627	0.2250020540629365	0.10510079944386513	0.13124547765264663	0.09598795270320518	0.13737039652160987	0.014823154142039592	0.11071930976273094	0.07747696935514195	0.07103673227324957	0.0388065233506301	0.06830936187609173	0.08513713862120088	0.1103409933283914
extfig1f_prob_pslow_LC18	0.17149798772232422	0.1572983995075408	0.08682673588578844	0.18008046424532326	0.09561893451596741	0.056026975951384	0.06920511395219567	0.15036312435156365	0.06197428391447734	0.08461401228432347	0.21811141782611113	0.05442618090172896	0.035669285502520014	0.03153249531960417
extfig1f_prob_pslow_LC31	0.22240954480612113	0.09670948743118092	0.15465435978004713	0.10648782837452295	0.05961806284220768	0.0884396598047027	0.04174154701250579	0.12470523718124486	0.06386763261751681	0.13401224830657882	0.23078124389958224	0.10431914617650874	0.004502751681583189	0.16445564366708665	0.12705442013007467	0.09190305533620846	0.10965800273597812	0.09021010115981769	0.07658907248824026	0.062326305258087224	0.040736141742498656	0.03737607708700083	0.0917681062753599	0.20704731557301123
extfig1f_prob_pslow_LC4	0.11422890797914244	0.13307349665924276	0.17382158161277755	0.049390358281748266	0.22595078299776286	0.12061745319336727	0.17106571369613746	0.07703854707190512	0.039046718926632196	0.023072218824706732	0.07340758724216535	0.0859139007801931	0.06730787049906414	0.18512768349483377	0.07233135656041512
extfig1f_prob_pslow_LC26	0.15773296349051652	0.23951457932993567	0.11345071700853149	0.13441304467581117	0.12406882705045691	0.11818992420864913	0.08667081518357188	0.1366764440433213	0.10944108269893943	0.0924505298696427	0.13837728346899733	0.031211899536698368	0.02592709279267592	0.19124923555901485	0.04564576808317426	0.10914889376121188	0.06376945885841363
extfig1f_prob_pslow_LC6	0.20416776081329482	0.12313353807052843	0.036610525526088754	0.10780505032668197	0.0046403117469107314	0.03722255147494599	0.09652204461619533	0.09508222274179721	0.1807705280515684	0.157828590722365	0.11274289079006615	0.2890827236916151	0.014186827496401891	0.08715310905546107	0.1724425500370645	0.20274277242401778	0.039651837524177946	0.0782060785767235
extfig1f_prob_pslow_LPLC2	0.1650633005245695	0.14334452005265794	0.20678857015042218	0.1821233816819379	0.07171078625049387	0.15907385169618732	0.13548782623927133	0.20548254697443236	0.2714411692965833	0.16286785379568886	0.1904404592181286	0.00024092812928574076	0.0007413035823495617	0.12318709443913033	0.026389918458117122	0.05022186739941702	0.16102967067588353
extfig1f_prob_pslow_PDB	0.004588127338180278	0.061467184364038786	0.09196653033657273	0.12710101748271405	0.12498124531132783	0.02526240882405266	0.001537769109594179	0.05315364490203091	0.07850010954959466	0.02274858407411575	0.06108575313198019	0.12066192652784831	0.07664659564613246	0.1403714918425453	0.027254872897057733	0.16413762436773943	0.058256931813963846	0.11702601027466526	0.2216183012862275	0.17066212160509836	0.10684576192681797	0.08246410375173692	0.07103303417987397	0.040479454592611805	0.03392750787033098	0.07661521928443053	0.06296934972464815	0.07310521147896326	0.13667531504818384	0.024927718882052044	0.08120830244625649	0.0008709994255110172	0.06314053262662392	0.0006115981244324185	0.001167509868238172	0.12454180099810096	0.08780903665814152	0.0408473160731911	0.0652878931079854	0.06069085652866832	0.07220575979257339	0.03813936249073388	0.0378596396880882	0.08637452444694942	0.1214255267888582	0.013250555967383247	0.15343130895680054	0.026343783242600588	0.00037063118490789814
extfig1f_prob_pslow_CSTul	0.05908002735978112	0.037295298468040146	0.06359839230829853	0.12594985666833508	0.15839063739751388	0.0742960742960743	0.049506049506049504	0.04521419424133515	0.1411042944785276	0.08225684991021259	0.05783702429585035	0.1371036371036371	0.10056784219964136	0.08175666344427565	0.060690114279374235	0.14544714544714546
extfig1f_prob_pslow_CSTul_blind	0.020918032786885248	0.03276973298736084	0.019395500400007804	0.05403755151885208	0.023682997258013636	0.07465759555993197	0.008162016017956436	0.0747344179481465	0.05236126541242465	0.01813362857094929	0.027480474399768584	0.008461668641056016	0.0035739159121733074	0.02244039270687237	0.07147225194924324	0.056013409694091354	0.036415473336357154	0.015836948288921023	0.02664407823810257	0.0051621904429717475	0.07592601582601097	0.0372432566196486	0.011886735311932163	0.06118728121353559	0.08093284785915103
extfig1f_prob_sine_LC9	0.46420877123962606	0.12279549718574109	0.008261818729298404	0.0010690774049552675	0.021932457786116324	0.011741756386690175	0.02867431915372496	0.014633962831991573	0.007539667654450654	0.002250562640660165	0.027127999098862314	0.0073886544772620725	0.02229387891254795	0.02790513833992095	0.005522506995793258	0.010118418858064157	0.0006115867897253419	0.1655084227497637
extfig1f_prob_sine_LC17	0.12292851378488448	0.029134950691814467	0.02708329425886678	0.2855669136265591	0.1293033901802968	0.022942920681986657	0.02844752497266443	0.0020455602045560206	0.019106745737583395	0.0018161601186063752	0.02626116609214574	0.15891695546618728	0.08103424372660474	0.020719819118573707
extfig1f_prob_sine_LC16	0.11471178663607685	0.2347723971692574	0.0855948721793238	0.04381612768246757	0.00018257337167374137	0.006012425679738125	0.07561447321478866	0.08563986282630287	0.14977524270010956	0.2061985254113277	0.17105057147330516	0.01547499907335335	0.0051149947182119754	0.0	0.00014826071646991234	0.0013899184581171238	0.08137660075242313	0.00320619741280255
extfig1f_prob_sine_LC10a	0.08408160198369463	0.04543834305761402	0.25154538451421377	0.0890689778077926	0.035650657314854756	0.03372346012454048	0.01698522748825153	0.01812117843246248	0.0016864031430106929	0.09030930891973535	0.13029141787719456	0.031480182392143105	0.09909802519171931
extfig1f_prob_sine_LC21	0.12336719883889695	0.1748928034451395	0.2145956168650573	0.07868274582560297	0.03370328509755239	0.008188369551121732	0.03190543244645372	0.0036125829041461334	0.03153428566134919	0.0023712925396913616	0.03158986900857836	0.1002130616025938	0.05602183681806366	0.17075475193597392
extfig1f_prob_sine_LC10ad	0.010492589608588935	0.25537710153094767	0.0016503506995236487	0.02424844813682651	0.09734911731047033	0.08019443349661243	0.29515145831379536	0.13781395959558065	0.11219421793921423	0.04655300222386953	0.04575611564121571	0.005188932747725209	0.044793268963472264	0.0018532933021980058	0.009136228016530457
extfig1f_prob_sine_LC10d	0.048801192205391336	0.05775211017325633	0.1806551255157788	0.0073163593795727245	0.039596691302432575	0.2669916618042877	0.04525135822845747	0.012759075116808434	0.06183072970388013	0.20337582846735885	0.005721145729774343	0.011138086324802164	0.05318497345855451	0.03202490826198154	0.09481272818250894	0.18587022999796135
extfig1f_prob_sine_LC12	0.14914213757280026	0.3746451867586518	0.07233483483483484	0.21265827547929483	0.010054964638790402	0.01721677570006857	0.056007587480656915	0.16625277983691625	0.051545856066510784	0.009236074052789294	0.18980726464047443	0.01890254072385612	0.04101170838993467
extfig1f_prob_sine_LC25	0.18606375092661231	0.2686849574266793	0.07442837581828073	0.07058823529411765	0.09147496109642463	0.09313606597138006	0.0913747490477888	0.040128320576316975	0.17811296534017973	0.36981025737366147	0.18527306967984933	0.026033012074886452	0.06820119352088662	0.010618583447611282	0.021756453735104982	0.0634421678177271
extfig1f_prob_sine_LC22	0.1905929558626839	0.15327369905723406	0.03481388106184191	0.26050762927118676	0.016370951295029385	0.0017615100776918655	0.08115447280626892	0.11774304203519312	0.1655533288799822	0.1903867608776497	0.03396442601484068	0.02511241197929923	0.16244079660662317	0.18525396972792274	0.18354367484845474	0.08939789848223717	0.009625926820656718	0.113880652335063	0.08854379007449686	0.17159006671608598	0.20922795797167656	0.11202742772424018
extfig1f_prob_sine_LC15	0.20476261850339117	0.187945428629607	0.1200515558828945	0.12520151464027293	0.1265510255760952	0.03827493261455526	0.06352808778017444	0.18621362502110733	0.17820613690007867	0.08946993285065837	0.08435722095587554	0.03526686434395849	0.1655959896026736	0.2991030060417362	0.023036765935311274
extfig1f_prob_sine_LC20	0.1436959893640594	0.15159609242206323	0.07198382219253817	0.14271909611239128	0.1324007746253784	0.28264379035891274	0.1861598621175337	0.0036322529234076462	0.17594840527066846	0.1008524833209785	0.11280369155501195	0.07702144220611946	0.08915063756213529
extfig1f_prob_sine_LC11	0.08423039545488525	0.10565607340971538	0.040020655822359925	0.22130686083170695	0.3022273425499232	0.09487742571595034	0.11532332061621674	0.1528668322152626	0.17259908465971205	0.09213866192355437	0.04882432507550631	0.09047357940607775	0.1883139739528335
extfig1f_prob_sine_LC31	0.3357355910850918	0.13273014382655457	0.2086279130662477	0.007317796139167809	0.07322052006028579	0.20876799644240213	0.05598888374247337	0.31604058129969836	0.10939208093235256	0.1728681451238749	0.31690938195447627	0.13909837128722044	0.000815313061685845	0.16017564663158676	0.19561229594767365	0.03498754783453806	0.11392612859097127	0.16991514432875088	0.003919913158846942	0.07646274131989476	0.012472895083121745	0.025312702677661447	0.10140255312841606	0.2740375708622031
extfig1f_prob_sine_LC24	0.2568019625334523	0.0757416538679169	0.17641386983126275	0.15702816457456473	0.3486148247177659	0.05107267463439982	0.2273001508295626	0.2941896251251437	0.018898718448042435	0.11826658741362657	0.010637706406716211	0.025074128984432915	0.0	0.03773095383703045	0.12410744644678681	0.12402238778309055	0.2634963583461517
extfig1f_prob_sine_LC13	0.36936412931309454	0.18533246414602347	0.2604340567612688	0.010310437912417517	0.24203953431510844	0.2601775558850579	0.028470151353176164	0.11156125740865781	0.2644002916514765	0.1380647795318454	0.00869265263884098	0.024166048925129725	0.007395844947411454	0.18381794258816553	0.038930743049447394	0.15846864999407373
extfig1f_prob_sine_LC18	0.19503329067675587	0.26223453370267774	0.1255214610178919	0.33676326084135194	0.17437048857879794	0.06251157964946086	0.1908467667222531	0.08790944123314065	0.08316967428761997	0.0994979228789153	0.3084647164533042	0.04971925208012898	0.025274236584642753	0.004626905589729874
extfig1f_prob_sine_LC26	0.2660056975785291	0.30670899824546743	0.1779814848429842	0.17738114912135736	0.18856134952057493	0.20303165403477486	0.1218170504044804	0.17954648014440433	0.16292536924978854	0.08974960142549002	0.21101691736374206	0.036745259130043326	0.04584962656832039	0.24302737162024424	0.07707703997479567	0.09695036874626271	0.062824314306894
extfig1f_prob_sine_LC10bc	0.1504415363336525	0.21576561387733692	0.30860400570099766	0.20423855963990997	0.10308407266582172	0.1799223599572417	0.03559761180579024	0.12199437909857395	0.0369064586302603	0.39486656782802076	0.1527399418098256	0.13455984174085064	0.10070687597539704	0.05485646509386757	0.2794951629044813	0.0375648628613788
extfig1f_prob_sine_LC4	0.07078816070825675	0.17925018559762435	0.35247370471367356	0.13333333333333333	0.2654108623315098	0.19199639443390734	0.3260922580524134	0.1363973313565604	0.03789774096106447	0.036174274012712886	0.15513630719620453	0.10542799429217398	0.1413057578621597	0.20948658921783822	0.12325796886582654
extfig1f_prob_sine_LPLC1	0.18371560372915255	0.29850219281944546	0.2833374414592063	0.15576120959332637	0.27328892929367893	0.15345430207481223	0.25963432308892936	0.022403602589361103	0.1926099596736378	0.05390110923105847	0.06864598391341414	0.022183098591549297	0.13628423830230052	0.21562268346923646	0.145941438102298
extfig1f_prob_sine_LPLC2	0.22806724869784425	0.28553946563328575	0.34064008648809857	0.27356530771228255	0.09996048992493085	0.32460222155508855	0.16167454895778596	0.2837481643257898	0.3608270634369664	0.2969447047797563	0.33974262774818037	0.012898921383298121	0.0014270093960229062	0.20749205036064217	0.014788732394366197	0.12509979391396372	0.08834485442650902
extfig1f_prob_sine_LC6	0.3257118205349439	0.30032828550248863	0.16645410555534718	0.18938725057390077	0.0025893452289391375	0.07236125184009788	0.18601791673985596	0.10724027745304342	0.31184649402241127	0.31698898913920204	0.34633369124727237	0.44999062089664227	0.02220546912480296	0.2238768822333762	0.2725166790214974	0.17981838398813937	0.053547795989005394	0.12624166048925128
extfig1f_prob_sine_PDB	0.009176254676360556	0.03616378744396301	0.11260365464710517	0.2981617853729833	0.2644411102775694	0.025025203107394887	0.0005063386092566199	0.09032731653146116	0.11077029014992644	0.012902741832639435	0.020394289598912305	0.13623666835957338	0.0444650301065308	0.16961178650517467	0.06516341806862817	0.19941452207585275	0.07078430644742215	0.12653209821609157	0.24185172086443424	0.3173329875134314	0.09219082908754053	0.08624363131079203	0.09929348863853352	0.06308125532624402	0.023717348762018208	0.13861147653369402	0.0140735384101908	0.04375937899475703	0.09167902149740549	0.017347468307509824	0.04364343958487769	0.0023720835418172383	0.09092088437517375	0.0002038660414774728	0.000630084690795204	0.17047211058605308	0.07357574409726084	0.052198010781261864	0.08743351679916977	0.019402542529928467	0.04206408000740809	0.017012601927353595	0.020973379940844313	0.1081442863181626	0.1804703571230008	0.01708673091178651	0.19913267480865102	0.00644515361992366	5.559467773618472e-05
extfig1f_prob_sine_CSTul	0.08968878248974008	0.0381405176967776	0.14327370163133424	0.3707057378168085	0.4558979106056599	0.3026788026788027	0.1201021201021201	0.13332920229685627	0.3653248172115304	0.21224584371198518	0.1321221242743496	0.36746586746586746	0.32890017931858934	0.33416194816553885	0.19749251081770774	0.36844636844636847
extfig1f_prob_sine_CSTul_blind	0.018032786885245903	0.04494852264166736	0.03642997912154383	0.029842772095863227	0.03220014073912305	0.0257810401933578	0.015456817834005	0.03491568234157938	0.03793687507968019	0.010584939526613322	0.021405843216661846	0.005923168048739211	0.008962281441296141	0.019284712482468443	0.05289711053355756	0.033314708758206454	0.05695587377697142	0.014390966053845624	0.035268750962575084	0.008650156958493199	0.09917957182387495	0.04373917347191289	0.019306480920654148	0.06465140023337222	0.1361017652209983
extfig1d_prob_sine_given_song_LC16	0.42794409157224694	0.6208564152560141	0.4467144332433727	0.46623537117350916	0.017225112715754765	0.15757690422628085	0.4925672995025448	0.7118897202505972	0.5411665511470573	0.5486575254133002	0.6340449817452212	0.39155193546278755	0.11104228679777335	0.0	0.11504238089410651	0.13647788075690998	0.4615042019074724	0.07858137167808718
extfig1d_prob_sine_given_song_LC9	0.6888885506458493	0.3277656901485953	0.7310192759958447	0.10846127942789986	0.5887587866834749	0.1534113260503994	0.2633622055348524	0.2043855334931618	0.5021653193687737	0.49682610920569104	0.39529122959607216	0.2813214181098521	0.3151244316755105	0.2876639042511102	0.2757881314503593	0.3330203165997313	0.03379279311955794	0.5299498002485337
extfig1d_prob_sine_given_song_LC17	0.46557804421742255	0.4567185171890952	0.4655761911454908	0.6752102187188173	0.521665426319818	0.12121165124772218	0.2825046131669025	0.18347468528879127	0.32334552156730306	0.25418919353550196	0.36051029919917515	0.4147613523711848	0.45219913568769265	0.26871514583692535
extfig1d_prob_sine_given_song_LC21	0.3819446212306521	0.5249744904715412	0.5425260110636663	0.3907481237225941	0.20808691149902694	0.24935970548790895	0.4187193601135602	0.1284974552693439	0.9835081914010722	0.15264630435724466	0.1893068871190112	0.42899495954715927	0.26969915574974634	0.7022187395328591
extfig1d_prob_sine_given_song_LC31	0.5218186575081559	0.4545963285388481	0.4515025895678143	0.049217873293003596	0.4461481216622958	0.6439927089782733	0.4059896368525472	0.6205326634940037	0.4329226624118112	0.48141304169946275	0.5015522932252687	0.5175620985184123	0.12306326735715789	0.4099966192375938	0.4453953094509089	0.22472220210061186	0.4522957512386403	0.4940595483406625	0.04072258607818077	0.49821696153292067	0.16257846763378084	0.2752068274502451	0.47473488647985085	0.5028121759481836
extfig1d_prob_sine_given_song_LC10d	0.5923256245164158	0.49089482612335333	0.6456351884164535	0.10513736048955657	0.29394620052753273	0.5671384065025792	0.3697712054527998	0.14903787237059934	0.257426620785742	0.5316440974299238	0.26168282769761897	0.22131881347382604	0.6291526186104842	0.5876472507810964	0.3646851453908182	0.6401541294546387
extfig1d_prob_sine_given_song_LC18	0.4429553986048284	0.5513778009045818	0.4923443239337372	0.5768081577321043	0.6039770221585672	0.3656842212874921	0.5767871819430983	0.3009347096772439	0.39203392171275936	0.3956866758989436	0.5235924834266871	0.376427230051052	0.2611756125517844	0.09415612140784191
extfig1d_prob_sine_given_song_LC24	0.6011344532138438	0.4613209896506008	0.46024632524584175	0.6263803383352164	0.6058300653165545	0.43043454788803637	0.4891163815592024	0.5644456299557525	0.2623895241288913	0.3601134688525401	0.504154624961263	0.17265273565388478	0.0	0.40797191468439226	0.4523693813053036	0.2982501702622066	0.5444059673757108
extfig1d_prob_sine_given_song_LC12	0.5053162118725651	0.911396861216067	0.49809158805762993	0.5842088947707831	0.28336803014498707	0.23163965325673294	0.46513549726609976	0.5015783812303879	0.4081981243913419	0.27907197924954713	0.41224350158615936	0.24533741002650367	0.26229187103833523
extfig1d_prob_sine_given_song_LC22	0.5728151215545623	0.4790453521579144	0.28111502325027815	0.530736335149313	0.48796948805816803	0.15042610728380473	0.376410790612037	0.4581351315398419	0.5584788121814422	0.4423364631032161	0.18575528342932052	0.5455035972184256	0.41111996254102123	0.5371411295831328	0.48345293171577036	0.5157957304818086	0.26141308721624246	0.44643701704341787	0.3333440396908743	0.5500328641517557	0.5175013241762868	0.4827295575092452
extfig1d_prob_sine_given_song_LC10ad	0.38847513319685045	0.5191996487957136	0.3850643683224697	0.3935434249131	0.5286518810685515	0.3638288607857721	0.6106909772230176	0.527213414944841	0.385493631408335	0.24941569012944154	0.5240325264378549	0.396859362722385	0.27352336006452493	0.8655042713501294	0.16103009034725504
extfig1d_prob_sine_given_song_LC15	0.5726926757329169	0.5452162507181004	0.5634999103888217	0.42848344269087457	0.4492985005189611	0.3286754771754556	0.23991443575962138	0.4967334957965002	0.4410591873972822	0.4834034943002989	0.39453819045220156	0.3479905311465606	0.5333201431424327	0.5378673480265407	0.2148846332839588
extfig1d_prob_sine_given_song_LC25	0.49761858885937366	0.5343663714060405	0.5217940315554914	0.41765042891128135	0.31781841477376793	0.5953107834672831	0.41868943780331297	0.41377044763021775	0.38938480128283387	0.5217536649311958	0.8709639236969028	0.2424954694881004	0.35314869942656074	0.5744132749333806	0.25238955237016675	0.3841645921280829
extfig1d_prob_sine_given_song_LC10a	0.5762447845823837	0.48736973582405185	0.6155534683883176	0.7794425385923417	0.579302376895327	0.5687114159511141	0.5023451509697695	0.255917791459814	0.07051313984853204	0.5131883189799854	0.4341999638913133	0.31598940542975773	0.3934528641977861
extfig1d_prob_sine_given_song_LC26	0.5664843037692536	0.49190192948417943	0.5198681656748425	0.5263001733784777	0.5044543755587165	0.5298907546548441	0.5267802331583776	0.49800433615176076	0.4590154819267796	0.4245961155897572	0.56818832651624	0.4873700344397957	0.39618613419664456	0.45327694885159975	0.33299866420456253	0.33377934002917287	0.392518318332032
extfig1d_prob_sine_given_song_LC13	0.5236678256213816	0.8249777853765882	0.5648831823226736	0.6317965223713865	0.45716568722070994	0.5296594628686248	0.37643831519214355	0.4559065559451657	0.6224841373403683	0.5148247504071758	0.14381182017884142	0.26004381339415483	0.1685342249014026	0.5295912343037031	0.4751987582991094	0.4716740888541624
extfig1d_prob_sine_given_song_LC20	0.4388294336847625	0.5206390342237778	0.5866753026077637	0.5524965964411168	0.3996247347819257	0.5736102109173089	0.635939022074269	0.2159685349711623	0.5000911375802293	0.5408714984335001	0.40211290320778886	0.4692047896339123	0.4981605677663398
extfig1d_prob_sine_given_song_LPLC1	0.5165387644579053	0.557887600358589	0.5160785974369809	0.5391601604598388	0.6150688359799605	0.5242120061509133	0.6069533621406352	0.5362597485925371	0.5649281404281196	0.35884455258261116	0.37183007408178165	0.16222722447677856	0.5538631481070522	0.6631692974149063	0.3943703524518138
extfig1d_prob_sine_given_song_LC10bc	0.5074295017768268	0.6039367419898479	0.5240508440854719	0.5817763541429624	0.4381997625927073	0.4470531974754664	0.44511925817814246	0.37347486305605676	0.352401877726132	0.6656869058438969	0.5986545333062601	0.46786101913982836	0.43466622050268156	0.4677224433702247	0.66849768571385	0.4617796362971643
extfig1d_prob_sine_given_song_LPLC2	0.5130613072246931	0.5852500420740625	0.552422950654793	0.4941611464839338	0.42294114576695563	0.5961296446155964	0.46709176808246977	0.5208295329901109	0.5124777312390029	0.5988840350584944	0.5582314341456427	0.9795372694086936	0.3820589294639331	0.522410852454479	0.20235627911534096	0.5965715141328822	0.3120471080453633
extfig1d_prob_sine_given_song_LC11	0.3560443583334446	0.465488856065453	0.3376621401858619	0.6111460578611467	0.888737275303615	0.45495346792020264	0.4201852880929781	0.6084886137042103	0.4921400325960695	0.7846893608349813	0.4750709716818055	0.3559932596838051	0.49558677200537965
extfig1d_prob_sine_given_song_LC4	0.33551041304928764	0.4884305281763727	0.602145975584192	0.6880574246453941	0.48636584171350183	0.5823141716626102	0.5657877940142775	0.5756953500304383	0.39497524964372027	0.5022462642545923	0.5209558686471767	0.5166867566447999	0.5972176498303419	0.4312707420850971	0.5656314666831586
extfig1d_prob_sine_given_song_LC6	0.5489254392707628	0.6944436911373728	0.8138070696328851	0.5607677091370623	0.306627346313972	0.5808312131088642	0.6039153801524995	0.4036222385539956	0.5838779176096586	0.5850130902053411	0.6950367952124881	0.5469880609418258	0.502211972482318	0.5894340219681438	0.5267297982090083	0.3375245372303097	0.48767000109021136	0.49943034734104946
extfig1d_prob_sine_given_song_PDB	0.5698213745871151	0.2783097480473543	0.5085349043149722	0.6266162168205242	0.603452952659347	0.435424741306371	0.18810973681079032	0.5987126525208785	0.4607281346137576	0.2782571309598016	0.20307455455814036	0.41690214925011976	0.1393441786552616	0.4191319252489279	0.6108511918351126	0.45089051700298527	0.3655168729344954	0.4499264634175746	0.42386625408058987	0.5539862534137628	0.3792526904238067	0.4070999009820225	0.5066321542780907	0.5018763409771031	0.2058916354984893	0.5633054200626307	0.12474239401372197	0.3612979932969494	0.3458584475132295	0.18141153665270085	0.2567445988458856	0.4731285004809463	0.48171053356374643	0.1653151650964982	0.25652708650644135	0.4597029606929804	0.3064089740541664	0.4767248339612476	0.4794452526978853	0.15400366233358803	0.2536847833455719	0.25057733782924035	0.24711916868858197	0.501938768741388	0.4290900003228486	0.4879495513086891	0.4584525589274962	0.12172641477736929	0.05500588379603672
extfig1d_prob_sine_given_song_CSTul	0.5134312036644245	0.4423506513613341	0.6156186536231093	0.7138213549006251	0.6903524997334608	0.7572945126839528	0.6165511187632504	0.6779405295527803	0.6692718034408174	0.6854783285081665	0.6123283713078729	0.6396166117613409	0.6801466268812513	0.7693516559342641	0.7114052282361227	0.6563505657405397
extfig1d_prob_sine_given_song_CSTul_blind	0.2302888450177008	0.3402784201122618	0.4067970190881865	0.17376765909391353	0.3460765201891667	0.131740751711174	0.4181063334926783	0.18686872588501335	0.2102861724554558	0.11388666222816712	0.16024788355314687	0.18035743649009173	0.4463529323406907	0.21481981772968106	0.2360863579606454	0.1714505577674834	0.4076702617108117	0.33975716596225575	0.3287561433791966	0.4273749510371339	0.4047784069141985	0.33825135169928766	0.5627498278206212	0.3095173041156633	0.4196261125085078
extfig1f_copulation_time_LC6	29.58985458985459	20.964035964035965	29.592074592074592	6.2864912864912865	21.648906648906646	29.03096903096903	6.31979131979132	7.121767121767122	29.618714618714616	29.58818958818959	16.023976023976022	29.587634587634586	8.098568098568098	13.37995337995338	29.94838494838495	29.94838494838495	3.9565989565989566	10.904095904095904	29.94838494838495
extfig1f_copulation_time_LC11	29.697524697524695	10.705960705960706	6.449106449106449	29.575424575424574	20.23365523365523	12.384282384282384	4.634809634809634	11.492951492951493	29.94949494949495	29.953379953379955	29.955599955599954	29.953379953379955	19.231879231879233	18.921633921633923
extfig1f_copulation_time_LC13	29.58041958041958	8.514263514263513	29.58818958818959	29.606504606504604	29.50937950937951	29.570429570429567	29.592629592629592	29.59096459096459	24.358419358419358	8.156843156843157	8.045288045288045	29.94838494838495	29.86735486735487	3.175158175158175	29.948939948939948	14.513264513264513	9.365634365634365
extfig1f_copulation_time_LC20	10.01942501942502	29.713619713619714	29.915639915639915	29.866244866244866	3.465978465978466	4.218559218559219	29.519369519369516	3.326118326118326	29.566544566544565	29.94782994782995	29.948939948939948	29.94782994782995	29.94838494838495	29.948939948939948	29.94782994782995	5.136530136530137
extfig1f_copulation_time_LC16	5.806415806415806	17.959817959817958	29.61316461316461	9.285159285159285	12.160062160062159	8.308358308358308	3.9016539016539014	29.558219558219555	29.617049617049613	29.38561438561438	29.583749583749583	7.09013209013209	29.947274947274945	29.94782994782995	29.94838494838495	29.94782994782995	29.94838494838495	29.94782994782995	29.947274947274945
extfig1f_copulation_time_LC12	7.052392052392052	3.6102786102786104	29.524919524919525	29.57098457098457	29.499389499389498	29.585969585969583	29.94782994782995	22.237207237207237	29.94838494838495	10.68154068154068	27.04129204129204	29.94838494838495	29.948939948939948	8.58030858030858
extfig1f_copulation_time_LC26	29.61316461316461	2.744477744477744	26.57176157176157	12.230547230547229	20.15040515040515	29.578199578199577	12.44921744921745	22.297702297702298	29.51770451770452	8.53035853035853	29.59040959040959	29.592074592074592	29.589299589299586	29.94782994782995	29.948939948939948	29.94782994782995	13.922743922743923	29.94838494838495
extfig1f_copulation_time_LC15	29.623154623154623	19.079809079809078	6.0289710289710285	29.607614607614607	4.44055944055944	8.767343767343766	6.177711177711177	29.59040959040959	29.58152958152958	29.62759462759463	29.58985458985459	29.948939948939948	29.94838494838495	29.89288489288489	29.947274947274945	29.874569874569875
extfig1f_copulation_time_LC10d	29.42168942168942	6.247086247086247	24.077034077034074	15.172050172050172	22.678987678987678	29.487179487179485	24.211344211344212	18.53091353091353	29.594849594849595	29.56043956043956	29.58818958818959	29.94782994782995	5.4373404373404375	29.947274947274945	29.94782994782995	29.946719946719945
extfig1f_copulation_time_LC4	29.58985458985459	29.903984903984902	7.123987123987123	29.587634587634586	29.52269952269952	29.554889554889552	3.297258297258297	3.784548784548784	29.585969585969583	29.94838494838495	29.948939948939948	29.948939948939948	29.94782994782995	29.948939948939948	29.948939948939948	10.367410367410367	29.94838494838495
extfig1f_copulation_time_LC31	29.957819957819954	13.004773004773003	16.956931956931957	29.958374958374957	29.09201909201909	29.953379953379955	29.956709956709958	10.12099012099012	29.95448995448995	23.925518925518926	28.43101343101343	29.953379953379955	29.95226995226995	29.955044955044954	29.953379953379955	9.137529137529137	10.143190143190143	29.956154956154954	9.203574203574203	29.956154956154954	29.946719946719945	29.951159951159948	29.955599955599954	29.958374958374957
extfig1f_copulation_time_LC10bc	10.433455433455434	29.62759462759463	29.595404595404595	29.593184593184592	6.568986568986569	29.594849594849595	29.560994560994562	10.664335664335663	29.595404595404595	29.94838494838495	29.948939948939948	28.05583305583305	18.137418137418138	29.94782994782995	29.947274947274945	29.94838494838495
extfig1f_copulation_time_LC25	13.477078477078475	29.33233433233433	29.589299589299586	29.579309579309577	29.6026196026196	6.865356865356865	29.58041958041958	29.584304584304583	29.4000444000444	29.54323454323454	29.47108447108447	5.010545010545011	29.947274947274945	29.94949494949495	29.948939948939948	24.18914418914419
extfig1f_copulation_time_LC24	4.203574203574203	29.864024864024863	6.866466866466866	29.93173493173493	29.933399933399933	29.89066489066489	29.906204906204906	7.35986235986236	29.936174936174936	29.925629925629927	29.879564879564878	29.94782994782995	29.94838494838495	29.946719946719945	29.948939948939948	19.587634587634586	29.947274947274945	29.94782994782995
extfig1f_copulation_time_LPLC1	17.205017205017207	29.866244866244866	13.510378510378509	12.774447774447774	29.91452991452991	29.85292485292485	29.86957486957487	29.579309579309577	4.870684870684871	29.59040959040959	29.52103452103452	29.947274947274945	29.94838494838495	29.86735486735487	29.94838494838495	29.94838494838495
extfig1f_copulation_time_LC10a	29.545454545454547	29.583749583749583	29.539349539349537	29.585969585969583	29.594849594849595	29.59096459096459	26.336996336996336	29.95393495393495	29.948939948939948	29.94782994782995	12.455877455877454	6.329781329781329	27.935952935952933
extfig1f_copulation_time_LPLC2	29.94227994227994	29.933399933399933	29.775779775779775	29.92285492285492	8.428793428793428	29.57986457986458	6.337551337551337	29.47885447885448	29.58041958041958	29.609834609834607	29.586524586524586	29.947274947274945	29.94782994782995	21.468531468531467	29.94838494838495	29.893439893439893	29.94782994782995
extfig1f_copulation_time_LC22	29.877344877344875	29.906204906204906	29.93950493950494	29.935619935619933	29.935619935619933	29.93228993228993	28.614163614163612	29.93228993228993	29.91064491064491	29.848484848484848	20.344655344655344	26.167721167721165	29.17859917859918	29.884559884559884	16.755466755466752	29.948939948939948	29.866799866799866	29.94838494838495	29.94949494949495	29.94838494838495	13.364413364413364	29.94838494838495
extfig1f_copulation_time_LC9	29.625929625929626	29.58208458208458	29.49106449106449	29.591519591519592	29.58208458208458	29.58985458985459	24.65922965922966	29.506604506604507	29.592074592074592	29.593184593184592	29.56321456321456	29.595959595959595	29.948939948939948	7.0213120213120215	29.948939948939948	29.948939948939948	29.947274947274945	29.948939948939948
extfig1f_copulation_time_LC21	3.8217338217338215	29.827394827394826	29.9000999000999	29.933954933954933	29.91508491508491	29.95448995448995	29.958929958929957	29.955044955044954	29.958374958374957	29.955599955599954	29.958929958929957	29.955599955599954	29.956709956709958	29.88955488955489	29.958374958374957
extfig1f_copulation_time_LC17	29.572649572649574	29.6031746031746	29.591519591519592	29.59040959040959	29.58263958263958	29.94838494838495	29.94782994782995	29.845709845709845	29.94838494838495	29.94838494838495	29.947274947274945	29.94782994782995	8.006993006993007	29.947274947274945
extfig1f_copulation_time_LC18	29.925629925629927	28.851703851703853	29.934509934509933	29.935619935619933	29.910089910089912	29.956154956154954	29.95393495393495	29.957264957264957	29.956154956154954	21.777111777111777	29.957819957819954	29.950049950049948	29.95282495282495	20.75202575202575
extfig1f_copulation_time_LC10ad	29.62148962148962	29.546009546009543	29.594294594294592	29.594849594849595	29.583749583749583	29.572649572649574	29.59040959040959	29.58818958818959	29.94838494838495	29.94838494838495	29.94838494838495	29.948939948939948	29.94782994782995	29.947274947274945	29.948939948939948
extfig1f_copulation_time_PDB	7.863247863247863	29.589299589299586	29.583194583194583	29.61926961926962	29.593184593184592	9.359529359529358	29.595404595404595	29.487179487179485	17.732267732267733	29.594294594294592	5.715395715395715	13.114108114108115	3.055278055278055	29.956709956709958	12.281052281052279	2.410922410922411	29.955044955044954	29.955599955599954	29.905094905094906	13.72072372072372	29.816849816849814	29.958374958374957	29.956709956709958	29.956709956709958	8.72016872016872	29.958374958374957	2.5363525363525365	2.255522255522256	26.09224109224109	29.95448995448995	9.977799977799977	29.957819957819954	29.94838494838495	29.946164946164945	29.94838494838495	3.543123543123543	29.948939948939948	29.94782994782995	29.946719946719945	29.948939948939948	25.13431013431013	29.947274947274945	14.62037962037962	29.948939948939948	29.94949494949495	23.97435897435897	29.94838494838495	10.32079032079032	7.878232878232878
extfig1f_copulation_time_CSTul	1.7970917970917972	6.491286491286491	5.253080253080253	7.042402042402042	4.304029304029304	12.197247197247197	3.9804639804639805	4.656454656454656	16.787656787656786	30.0	4.639249639249639	3.8705738705738706	30.0	26.86979686979687	4.134754134754135	2.3820623820623816	1.8353868353868352	3.888333888333888	3.5464535464535465	3.68020868020868	3.3055833055833053	6.603951603951604	3.5625485625485624	9.580974580974582	2.6795426795426796	5.162615162615163	30.0	7.428127428127428	12.056277056277056	3.4665334665334666	5.002220002220002	1.4002664002664003	2.3199023199023197	30.0
extfig1f_copulation_time_CSTul_blind	8.464313464313465	13.26173826173826	28.443778443778445	7.272172272172272	22.87268287268287	6.2004662004662	4.2957042957042955	21.75990675990676	7.471417471417471	30.473970473970475	33.085803085803086	7.675102675102675	2.647907647907648	6.55955155955156	30.282495282495283	12.663447663447663	7.26107226107226	4.571539571539572	7.947052947052947	8.565878565878565	8.060828060828062	4.684204684204684	7.207792207792208	7.9564879564879565	11.433011433011433	8.971583971583971	2.9953379953379953	4.8235098235098235	7.33100233100233	2.237762237762238	15.22089022089022	12.042402042402042
extfig1g_mf_dist_control-spGAL_2017	10.36485978977992	5.466077780509456	3.7141841732884586	3.7136474196182223	3.0841307309313386	5.749269243655088	9.80457120283397	6.757843791607455	6.033966190760853	4.327799831707391	4.003642742343376
extfig1g_mf_dist_control-spGAL_2021	4.009312613096804	4.10560938363836	4.207170987079477	4.351330583365607	4.607978725136674	3.8897648243573992	6.378380796057365	4.411662512869783	4.126714205355212	5.230513883932305	5.445140239406186	3.297782628533034	6.564695284903446	9.146526990179625	2.8706727717862237	5.373157557222998	4.843488230204069	5.009145698753022	10.880280382736396	5.414948833858239	11.329375132956153	7.2669338490200825	11.048487127221916	12.996043201720955	6.073001528440577	4.906535621284883	6.392022585652569	3.5874714934460177	5.279323204474418	6.713344829312502	5.9268247646129515	4.516598257057985	5.592648821951584	5.867162355850232	5.356562555781421	4.491640343259858	9.83125082382097	12.5208019532632	4.1227619410254475	3.146901715425179	3.201507798837549	6.581185668864091	7.4708147557169235	10.948322547406082	5.341716903532321	13.046462398393471	7.118538197865567	10.206639582825112	7.129663540191866
extfig1g_prob_sine_given_song_control-spGAL_2017	0.5701754385964912	0.2783311678937491	0.5085995085995086	0.6266293860512739	0.6034667237320779	0.43550051599587203	0.1888111888111888	0.5987523393636931	0.4607472985288374	0.2783171521035599	0.20309477756286268
extfig1g_prob_sine_given_song_control-spGAL_2021	0.4169149073954151	0.13934854554955584	0.4191422827786464	0.6109084592669793	0.4509007121910348	0.3655357485144719	0.44994246260069043	0.4238598551575651	0.5539959248358615	0.37926829268292683	0.4071191184187511	0.5066580058460539	0.5019162735849056	0.20587149187592318	0.563328313253012	0.12469196648595367	0.3613278262199786	0.34587149549045654	0.18143050978871875	0.2567597034452682	0.4740740740740741	0.48173605655930873	0.16666666666666666	0.25757575757575757	0.4597153575894718	0.30642173510342696	0.47660311958405543	0.4794715447154472	0.15401588702559577	0.2537000837754817	0.25061425061425063	0.24699176694110198	0.5019620667102681	0.42910020269674803	0.4880889359449444	0.4584631138797628	0.12160566706021252	0.05555555555555555	0.4840691852526172	0.5410067663023274	0.1933217957854016	0.24420677361853832	0.5549330242143226	0.08214423447743927	0.6287051482059283	0.2631578947368421	0.3321504613200852	0.49039574172645223	0.5368033648790747
extfig1g_forward_vels_control-spGAL_2017	0.3248243918933796	3.554823321439191	1.513664562804725	2.130031563548263	0.9849502467081372	2.0082598846507853	0.5700127253322061	0.7053450041979957	1.876257288969521	1.0946244917529728	2.876755150548557
extfig1g_forward_vels_control-spGAL_2021	1.247797131744546	2.288576257229038	2.2316926065421527	0.49554930953951404	1.277299388344691	0.9489699711586672	1.949651669791507	2.7797433844774546	3.170075830425404	2.01957437591614	1.1196950149005043	2.6890669338189013	1.5481419242293124	2.058255913752927	0.2819731079644142	1.9805992838366615	2.957480847251565	1.163580294362017	0.5722153655401642	0.6888240508517062	1.6385413616477034	1.2621718296742672	1.098327253148064	2.3696564103492954	1.6486034975774642	1.4030188696562023	2.2174478975924927	0.6517066371347212	2.3313355257748123	1.00273131971521	0.6369329875540308	1.3751647912554712	0.9786692133362304	2.9402089185885587	0.8612377195924787	2.196416995239946	1.139008861076515	1.395026988159214	2.1675161329076595	0.8249531691395325	0.6876412147224301	0.7794366026661678	2.797181979060601	1.1653744259464107	0.535301359488482	1.9557872656707944	0.5670836882470967	3.1387050423694576	1.866806316311325
extfig1g_lateral_vels_control-spGAL_2017	0.37724813402645163	1.3958974472816617	0.7661200432954195	1.1035678455038163	0.686475244393168	0.6530891452337514	0.3872145234887591	0.49901014720900877	0.9286948670530005	0.5346237729306449	1.0403108310578628
extfig1g_lateral_vels_control-spGAL_2021	0.7075089311201869	1.2480485415920175	0.9489627211188362	1.0123425026542763	0.822218396766121	0.6845248803902626	0.9192232424425213	1.329145164567036	1.2055164083322072	0.7965748295900184	0.8608632604117147	1.0065963194354823	0.9701267755168311	0.8017238103454064	0.5128976409687244	0.845415685622471	1.4561456882430794	1.074054041920444	0.8316438952779949	0.6018931331297699	0.7624427854805065	0.7575996834807506	0.869427298868927	1.8271806734117284	1.2683369282956825	0.8983738192514845	1.2348627920994975	0.5635442335463076	0.7884674821206454	0.9510343001426244	0.5168064151498752	0.6229357093487514	0.6688649538666267	1.3924806315778364	0.4140365916223329	1.1722280793457116	0.7570599069983401	1.084549551007615	1.2894673113751254	0.628907827278143	0.9881098543809459	0.47039515215369965	1.3012608237592322	0.6023977542494177	0.6055127773223382	1.846286800232767	0.32319406163822506	2.109463891427236	1.2158661538975555
extfig1g_angular_vels_control-spGAL_2017	57.13954456042276	130.46047078316312	96.46860769520198	115.86206805420139	74.71246382342704	84.87566135932498	50.367876184202714	72.21503656641036	106.59010325273346	71.31912504933196	122.94446558658268
extfig1g_angular_vels_control-spGAL_2021	76.15076054597796	96.46434308412796	94.21298083801946	87.40541043437888	90.39734484248973	68.15987942817196	88.6030205863551	111.7406388514073	102.55895811277344	85.86331328209664	68.31909499636089	102.70742458485361	94.05193008758285	77.11633740806496	59.74261766984564	89.93557741334938	114.73529102120071	100.88872957083207	81.38975900897148	69.78710495477557	74.7035884646213	85.78514315192264	79.93772237219568	138.81290533073482	123.4187693667167	91.91345490579744	112.07837041255111	67.37080882949869	74.19814360157882	90.63644508578736	57.003130926611064	75.41860313258373	72.79977215566785	119.63189935966874	49.03548164160084	99.45094588739097	81.41908816241657	77.7182074554047	123.08873158996651	80.43878884928966	68.38583544240467	61.72643403418671	122.62105688049058	77.70145169778827	67.48556805594313	132.91286180290163	48.32875881303455	152.90475549409732	110.32261793206258
extfig1g_pfast_pulse_bits_control-spGAL_2017	0.0023293569563069103	0.03229981430420348	0.016847397846234662	0.05055558678584144	0.048780945236309076	0.007175472928897586	0.0006376115820268547	0.007378267989233752	0.05114401076716016	0.010708525561681857	0.018937554627561425
extfig1g_pfast_pulse_bits_control-spGAL_2021	0.06987472490265786	0.1979805465493284	0.09468070682876124	0.014248128659304825	0.07870601967650492	0.06460413496158272	0.03766028882326767	0.10710496435418722	0.08481233094964616	0.04403890690134321	0.04313107920333488	0.025650817898287825	0.022120123013079404	0.05753850080830426	0.030831372403698282	0.035767925682816934	0.00424254775182022	0.0367123795404003	0.053339758321595376	0.045126019273535954	0.0017605307536924816	0.03467447506440075	0.0004077320829549456	0.0006486165934656512	0.0758070926997306	0.07872789947737129	0.0164376281223901	0.029632512370045033	0.04588414069159779	0.05153254931012131	0.012731653076352854	0.026028502285560636	0.02092433422572918	0.11868270353416482	0.004670126019273536	0.0817843177227154	0.02014892685063513	0.0005744783366072421	0.07780967479326449	0.0460711638250556	0.03220844684123719	0.0574606446110657	0.08302446256486286	0.03168955356646467	0.03584202820660131	0.015764622258326564	0.04464335353310724	0.018180470357123002	0.061340016852840136
extfig1g_pslow_pulse_bits_control-spGAL_2017	0.004588127338180278	0.061467184364038786	0.09196653033657273	0.12710101748271405	0.12498124531132783	0.02526240882405266	0.001537769109594179	0.05315364490203091	0.07850010954959466	0.02274858407411575	0.06108575313198019
extfig1g_pslow_pulse_bits_control-spGAL_2021	0.12066192652784831	0.07664659564613246	0.1403714918425453	0.027254872897057733	0.16413762436773943	0.058256931813963846	0.11702601027466526	0.2216183012862275	0.17066212160509836	0.10684576192681797	0.08246410375173692	0.07103303417987397	0.040479454592611805	0.03392750787033098	0.07661521928443053	0.06296934972464815	0.07310521147896326	0.13667531504818384	0.024927718882052044	0.08120830244625649	0.0008709994255110172	0.06314053262662392	0.0006115981244324185	0.001167509868238172	0.12454180099810096	0.08780903665814152	0.0408473160731911	0.0652878931079854	0.06069085652866832	0.07220575979257339	0.03813936249073388	0.0378596396880882	0.08637452444694942	0.1214255267888582	0.013250555967383247	0.15343130895680054	0.026343783242600588	0.00037063118490789814	0.2135909850464887	0.1827279466271312	0.11463834991938622	0.06307522831455883	0.04505189028910304	0.012416374789199608	0.10971293018773513	0.004848700243704305	0.042549248531346714	0.02262829185122037	0.10997558498800855
extfig1g_sine_bits_control-spGAL_2017	0.009176254676360556	0.03616378744396301	0.11260365464710517	0.2981617853729833	0.2644411102775694	0.025025203107394887	0.0005063386092566199	0.09032731653146116	0.11077029014992644	0.012902741832639435	0.020394289598912305
extfig1g_sine_bits_control-spGAL_2021	0.13623666835957338	0.0444650301065308	0.16961178650517467	0.06516341806862817	0.19941452207585275	0.07078430644742215	0.12653209821609157	0.24185172086443424	0.3173329875134314	0.09219082908754053	0.08624363131079203	0.09929348863853352	0.06308125532624402	0.023717348762018208	0.13861147653369402	0.0140735384101908	0.04375937899475703	0.09167902149740549	0.017347468307509824	0.04364343958487769	0.0023720835418172383	0.09092088437517375	0.0002038660414774728	0.000630084690795204	0.17047211058605308	0.07357574409726084	0.052198010781261864	0.08743351679916977	0.019402542529928467	0.04206408000740809	0.017012601927353595	0.020973379940844313	0.1081442863181626	0.1804703571230008	0.01708673091178651	0.19913267480865102	0.00644515361992366	5.559467773618472e-05	0.2733621834697288	0.2696812453669385	0.03519208317117919	0.03891119718560108	0.1596923647146034	0.003947295268805248	0.24646490854167052	0.007361900893582453	0.04336465224884639	0.03927055727496803	0.1985394205215738
[truncated: 26 more columns]
