# Supplementary material for: Mapping model units to visual neurons reveals population code for social behaviour
Source: Nature. 2024 May 22;629(8014):1100–8. doi: 10.1038/s41586-024-07451-8 (PMC11136655; doi:10.1038/s41586-024-07451-8)
Supplement: Supplementary file 11 — Source Data Extended Data Fig. 2 [file 41586_2024_7451_MOESM11_ESM.csv]

extfig2b_inactivated_hidden_unit_hi	1	2	3	4	5	6	7	8	control
extfig2b_R2_yyhat_KO	0.9439418052984446	0.9197463996768395	0.9358549642437792	0.94146825470868	0.9441368449297227	0.939980264562545	0.9389715937320265	0.9410638478417794	0.9525269947385638
extfig2b_R2_yyhat_noKO	0.8355386868408529	0.6858494110881321	0.7412101429376929	0.7824997333651116	0.927702124408085	0.9299386988895509	0.7444451986910786	0.8352329094467629	0.9399442080897937
extfig2c_R2_hhhat_KO	0.9678390100404403	0.9910239890290743	0.9841798978868822	0.9832985993740906	0.19496424315622699	0.16344373277402796	0.9797188631967744	0.9604557528183645
extfig2c_R2_hhhat_noKO	0.009212932885931209	0.11881927859535973	0.054367914870479546	0.01825370157054857	0.015812170387123323	0.004884570669976063	0.20543677806609434	0.07821492456240442
extfig2d_inactivated_hidden_unit_hi	1	2	3	4	5	6	7	8	9	10	11	12	13	14	15	16	control
extfig2d_R2_yyhat_KO	0.9468628070474568	0.9357879904476221	0.9566523702547568	0.9447819313289805	0.9427924336708364	0.9476172791099264	0.9425030154488112	0.9478772939096602	0.8034044823505797	0.9285031389847554	0.898215543981094	0.9354150977809779	0.8629796987591684	0.8332828831847611	0.8846570371844248	0.8839583723907891	0.9530921030768811
extfig2d_R2_yyhat_noKO	0.8992347891588854	0.8740928232020941	0.8743843862521765	0.8819642475243492	0.942619358326552	0.9396699947296887	0.8594163726038013	0.9171451435245707	0.8244995579384751	0.9274472276721561	0.9028562276087042	0.9389604013482606	0.9123900845042076	0.8915621493919883	0.8900148481674524	0.8939846942208712	0.9495050055393098
extfig2e_R2_hhhat_KO	0.8217759759873268	0.9106670851180213	0.9516818791727267	0.875887647397981	0.04624214101759212	0.6120699755636508	0.9240764665382598	0.867643903786429	0.013920870167175385	0.0038211617044615147	0.02449899097613318	0.022696694255243142	0.007839109648237367	0.021689343911580096	0.04294720321866494	0.057780117565363734
extfig2e_R2_hhhat_noKO	0.03104756547726472	0.01070629248483507	0.01376070848284134	0.013383664717467044	0.01761308143484671	0.011461835197019186	0.02513144792391093	0.047305865130670775	0.0654289164420733	0.018801618284605658	0.14850562404635426	0.028332612682161296	0.007838177052575081	0.002834758243002442	0.05495346235521761	0.04838025600216131
extfig2g_LC_names	LC4	LC6	LC9	LC10a	LC10ad	LC10bc	LC10d	LC11	LC12	LC13	LC15	LC16	LC17	LC18	LC20	LC21	LC22	LC24	LC25	LC26	LC31	LPLC1	LPLC2	PDB
extfig2g_R2s_KO	0.3435233702252537	0.44335247640167796	0.434485198916603	0.30379417110092244	0.2924653088828917	0.3547451895156878	0.45086002749410636	0.38785719010811404	0.4157395396877387	0.3208113054706001	0.42372418647257915	0.5077316059148278	0.38607558195874725	0.41569373233132334	0.4448784445260706	0.3573931399649857	0.38491312634887265	0.47745924770945036	0.4679671739247062	0.39715006597449665	0.47193703293012423	0.4581477587465089	0.4219037480770792	0.11886573449911364
extfig2g_R2s_noKO	0.3169875591786132	0.3814245136151604	0.267114856436929	0.2615395382354524	0.2629578999682394	0.27477851449447455	0.43770291452377164	0.3980179804565934	0.4073854225011091	0.35367214829846605	0.4014888069066599	0.47328360659787816	0.33854045593337223	0.3876820766912715	0.35955205296615567	0.19148989069445255	0.2340175514524362	0.2659819459981465	0.30954810802789157	-0.057519445017691906	0.007625370945891552	-0.19113227759995222	-0.49391262095291233	-0.601852154672015
extfig2h_stddev_simulateddata	4.814544923690806	4.49381599896689	3.7820673086127226	3.3241169521945784	4.465256660397768	3.659674903347798	4.411162911466459	3.4224441224303024	3.26424645491873	3.29031033678024	3.0823809132854474	3.2516085981178544	2.693858842360082	2.137257047370143	2.4820975840501553	2.114225402326894	1.8047161552274398	1.8975676488215016	1.6431400428611902	1.3287075431938327	1.2492297902076746	1.1555531053589452	0.9315179430357241	1.2444376337873146
extfig2h_stddev_KO	3.5879705	3.2320557	2.9968114	2.467064	3.1660132	3.2444255	3.5821514	2.6426203	2.544994	2.7155678	1.9781243	2.5466056	2.003088	1.8130525	1.807322	1.3948832	1.3481313	1.4857124	1.3296269	1.045289	0.96077144	0.85372746	0.70726913	1.3676372
extfig2h_stddev_noKO	2.007218	2.0705519	1.9157342	1.8348165	2.1809888	2.0444074	2.2370453	2.060798	2.1945274	2.2003212	1.884477	2.1571763	2.0046923	1.8701463	2.1317103	2.0622764	2.0348153	2.201751	1.967876	1.9890405	2.039547	2.018724	1.9740674	2.1904547
