# Supplementary material for: Mapping model units to visual neurons reveals population code for social behaviour
Source: Nature. 2024 May 22;629(8014):1100–8. doi: 10.1038/s41586-024-07451-8 (PMC11136655; doi:10.1038/s41586-024-07451-8)
Supplement: Supplementary file 12 — Source Data Extended Data Fig. 3 [file 41586_2024_7451_MOESM12_ESM.csv]

extfig3a_model_types	movehist_GLM	songhist_GLM	visualhist_GLM	untrained_noKO_model	timeconv_model	noKO_model
extfig3a_r2_forward	0.6553623028647526	0.01787947048116567	0.027985088979224915	-0.029007807545011532	0.4524961513988618	0.4791167617322529
extfig3a_r2_lateral	0.30250695360645097	-0.0034406764008845236	0.002718965646359539	-0.0008800464105811479	0.1324793614628491	0.15421017168572437
extfig3a_r2_angular	0.02403716865393979	-0.0032607645322759726	0.005117022909033597	-0.0003528184266983203	0.11598186869223293	0.1290230260508679
extfig3a_ce_pfast	0.1290230260508679	0.1290230260508679	0.1290230260508679	0.1290230260508679	0.1290230260508679	0.1290230260508679
extfig3a_ce_pslow	0.1290230260508679	0.1290230260508679	0.1290230260508679	0.1290230260508679	0.1290230260508679	0.1290230260508679
extfig3a_ce_sine	0.1290230260508679	0.1290230260508679	0.1290230260508679	0.1290230260508679	0.1290230260508679	0.1290230260508679
extfig3c_LC_names	LC4	LC6	LC9	LC10a	LC10ad	LC10bc	LC10d	LC11	LC12	LC13	LC15	LC16	LC17	LC18	LC20	LC21	LC22	LC24	LC25	LC26	LC31	LPLC1	LPLC2	PDB
extfig3c_r2_forward_KO_model	0.5252093829758535	0.4964536733874553	0.4808845845267463	0.5017803585951157	0.4973568062374495	0.4943497456518178	0.5721928585992802	0.5585282794411497	0.5385166667006619	0.5541486985896651	0.5386269586415721	0.5885736064791122	0.5477239723844569	0.5609390302639117	0.48917437117155105	0.41630415528170805	0.5524831056539817	0.5381426682631956	0.5460884732228533	0.46997572001671084	0.5350253486943419	0.5090465022487694	0.5320737320196978	0.49621238026273884
extfig3c_r2_lateral_KO_model	0.19623486506826515	0.21709429811999237	0.24693622563768103	0.15869493754839148	0.13258840515995773	0.19174500160850283	0.24720700355453995	0.3343627537216204	0.23025400491772574	0.258849212684231	0.19093982041558888	0.3028524128802047	0.23609725551117877	0.20197566483952756	0.2345020875498658	0.11108369364948334	0.2832334313332846	0.24701916731204177	0.21725293971695414	0.19137594374589628	0.17535626772333401	0.23548722765934504	0.2085059216431191	0.16852989433448418
extfig3c_r2_angular_KO_model	0.1639741735863055	0.15686386561761312	0.13586740381656848	0.12620452928946857	0.13910200390518346	0.13077677622127515	0.18710993043359136	0.17754157587093755	0.15644254115923184	0.17164230039163852	0.1638106791405548	0.15976825603631994	0.14183946854562102	0.14275025684173148	0.1428762460310925	0.10960165472032035	0.1488612908813327	0.1641738223192437	0.15822816238646975	0.14645121496626157	0.13627474059735023	0.14196509056491757	0.1654105228094167	0.1396607267623995
extfig3c_ce_pfast_KO_model	0.857032556102109	0.8111563625257201	0.8776049201871142	0.8821533102655607	0.8266477583269033	0.825345474054784	0.8395234334812243	0.8326911430201903	0.8602705037937243	0.8435346438560957	0.8143422469778807	0.9124577224794239	0.8365244020061728	0.8200484865290638	0.823994743441358	0.7934016123328189	0.753866283275463	0.7889374959812243	0.8490785349151234	0.7930720727237655	0.8011987204218107	0.8011954652134774	0.8003400688014404	0.8212968991126544
extfig3c_ce_pslow_KO_model	0.6649494237075617	0.6594550138245885	0.7769910421489198	0.7730948189943416	0.7170361730002572	0.6859024763695988	0.7477841274434156	0.7325567853009259	0.704414765785751	0.6669486842528292	0.6976698937435699	0.7564971948945474	0.8041488233024692	0.7490142345036008	0.7158640769675926	0.737815112204218	0.7137699130336934	0.6933730991190843	0.7078359294624486	0.7007309349279836	0.7149206894611626	0.6670236344200102	0.6105787840792181	0.7597153300218622
extfig3c_ce_sine_KO_model	0.6034997106481481	0.5143207063400206	0.7813544479809671	0.655169391396605	0.6553772022890947	0.5432310153034979	0.6907029642489713	0.6176914142875514	0.6234590406378601	0.6264446293081276	0.6502492846579218	0.6985795637217078	0.7656180877057613	0.6822710704411008	0.6170704732510288	0.7000788483796296	0.6145526700745885	0.6106351273148148	0.6739200544945987	0.6424706227494856	0.681021010159465	0.614193833590535	0.5636874678497943	0.693907857510288
extfig3c_r2_forward_DO_model	0.5337713352313953	0.49952216990924303	0.48611119661924773	0.48181014183451387	0.4813883087571146	0.4650603736841207	0.5560997708711195	0.5527220771593144	0.5400809356981192	0.5589491492903347	0.5236105267264415	0.5663673045401936	0.5521855558710642	0.5576395990040994	0.48280111136321324	0.3780101052699979	0.5394308571086779	0.5336251212607619	0.5416927865540697	0.4277098721150855	0.5300508570828508	0.5153183378052251	0.5285503932324218	0.5008489853983673
extfig3c_r2_lateral_DO_model	0.2089089463364363	0.20496139639511124	0.2507217945983028	0.14856801438825684	0.10073455229756856	0.1894848772603991	0.2405183032406315	0.329330776617486	0.23843560390252572	0.25704233910025265	0.1789652501020388	0.29259480846944774	0.24611180720415815	0.19342578486624595	0.22675557095077825	0.07254864125876703	0.2832906638243262	0.23864560942127122	0.2081885587327924	0.15359632427290681	0.18371586243600302	0.22935402391808324	0.21172391853830574	0.16137987962474665
extfig3c_r2_angular_DO_model	0.17493893458038223	0.17598104167906603	0.13498406233592697	0.11977824786132663	0.1356064670922108	0.14184937769936146	0.18418990952903158	0.17936155632403894	0.15946545932471035	0.17275026364408397	0.17046012418914003	0.16010430357728167	0.14071559198277017	0.1404339814622173	0.14928429111444708	0.10149634801555052	0.15080346199467876	0.1656663738255194	0.15755101117782533	0.14732225451130765	0.13461898157764862	0.14527435419879187	0.17303641496513555	0.14185587319362647
extfig3c_ce_pfast_DO_model	0.8540777713477367	0.812511574074074	0.8739709522890946	0.8778118268550669	0.8259930997620885	0.8243838413065844	0.8382182155028293	0.8320520069765946	0.8586168780542696	0.8453847776813271	0.8131083421746399	0.903666590309928	0.8351133797100052	0.8187294640560699	0.8238286072530865	0.7932844851144547	0.7510301126864711	0.7889297799318415	0.8492789914480453	0.7917318110210905	0.801830853748714	0.8023174672067901	0.7996617597415123	0.8200119357638889
extfig3c_ce_pslow_DO_model	0.6623286394032921	0.6682338083526235	0.7771919005594136	0.7618856497556584	0.7195065948109568	0.6771019402649177	0.7400820634002058	0.7293902311599794	0.704745792341821	0.6670868296682099	0.7005121929655349	0.7498886799125515	0.8025056463798869	0.7489174623842593	0.7111161144868827	0.7305974111046811	0.7108843115033436	0.6886235693158436	0.706263543274177	0.6996521749614197	0.7238460688335906	0.6641658227237655	0.6028089634773662	0.7579535590277777
extfig3c_ce_sine_DO_model	0.60217873906893	0.508390842013889	0.7702997202932098	0.6482450810185185	0.6422777215149177	0.473744212962963	0.6620337014531893	0.6137785333076131	0.6215223926183128	0.6242750128600822	0.6396664014274691	0.6785032471707819	0.7483914850180041	0.6711999059606482	0.6125113329475309	0.6789354062178499	0.6136658066486625	0.6059839570473251	0.6482133728780864	0.635883085776749	0.6868689115547839	0.613801601080247	0.560500458140432	0.6883395825295782
extfig3c_r2_forward_noKO_model	0.5379739443249533	0.5031385120665539	0.4747452673221745	0.4832714514541473	0.48199215914596905	0.4738448773242826	0.5664081583995466	0.5618521982162308	0.5434005989306934	0.5668541689829525	0.5300054889883377	0.579010494303785	0.5488915518263711	0.5619705919727946	0.4917109748263718	0.39008248752122765	0.5430346967976079	0.5404086251170623	0.5515919907322517	0.4347652661994067	0.5330720597191663	0.5163187871520443	0.5407680551381808	0.5032534165955054
extfig3c_r2_lateral_noKO_model	0.20801057226925335	0.22061341421045144	0.25280668962483144	0.14645020295951294	0.10894534462060412	0.19548615145359716	0.2470426590545739	0.3383368344928157	0.24575914280689326	0.2651288401596905	0.19846746600760368	0.30560068112769734	0.2492156282725264	0.1948589578212223	0.23852377732359742	0.07889126501567911	0.28584078298726046	0.2507058652749752	0.21177219974206973	0.16683843995142156	0.18494711537017894	0.23767159477197353	0.21914658642188323	0.16704043822194392
extfig3c_r2_angular_noKO_model	0.17405112460784466	0.17449997912246706	0.13782267632267653	0.12348547478279748	0.13796942369433574	0.139400125546701	0.18656338257855465	0.18384138754827095	0.1617604861108385	0.1780956169355692	0.17364999590368801	0.1648802346326056	0.14519780907265123	0.14376735066556945	0.15245349453583812	0.10428371761707556	0.15333841761049927	0.1732841433110781	0.16078963002957314	0.14922456862972155	0.13656833508234845	0.1498620770806477	0.17389392777791657	0.13955332967152867
extfig3c_ce_pfast_noKO_model	0.8545619534465021	0.8138174350565843	0.8740588328671554	0.8761495707947531	0.8269011823238168	0.8259276941872428	0.838278708124357	0.8314902223186729	0.859407009548611	0.8434943656764403	0.8146047534079218	0.9032689324524177	0.8355820794753086	0.819291891718107	0.8246132330246914	0.7949126720036008	0.7537978837127057	0.7891374099794238	0.8487215269740227	0.7925841330697017	0.8025684397505144	0.8035615997942387	0.7998776684670782	0.819892176247428
extfig3c_ce_pslow_noKO_model	0.6636118344907407	0.6692812017746914	0.7739244952417695	0.7611542325745885	0.7189766991383745	0.6829449990354939	0.7421800250771605	0.7268480742026748	0.705191735789609	0.6674658404063786	0.7000397055041152	0.7533394217785494	0.8001056938014404	0.7468201035236626	0.7175255594135803	0.7333819002379115	0.7127056005658436	0.6910607156635802	0.7075316478587963	0.7010560136959876	0.7262133688593106	0.6670506807806069	0.6025453317901235	0.7585301528742284
extfig3c_ce_sine_noKO_model	0.6023165830761317	0.5109348877957819	0.7705106256430041	0.6496125096450618	0.6471338493441359	0.4843380272633745	0.6585316197273663	0.6125818222736625	0.6219591531635802	0.6265825536908436	0.6423857462062756	0.678882137345679	0.7474148019547325	0.672947812178498	0.6123075006430041	0.6842629565329218	0.6146013776363168	0.6061928530092593	0.64901266718107	0.6418683288323046	0.6885529393325618	0.6122834683641976	0.5601871945730452	0.690110797646605
extfig3d_LC_names	LC4	LC6	LC9	LC10a	LC10ad	LC10bc	LC10d	LC11	LC12	LC13	LC15	LC16	LC17	LC18	LC20	LC21	LC22	LC24	LC25	LC26	LC31	LPLC1	LPLC2	PDB
extfig3d_R2_forwardvel_KO_model4	0.5206498300784914	0.4860546744601617	0.4620432540850079	0.4674112999711125	0.48125399251998413	0.49199550426319083	0.5481761504227496	0.5411719288713344	0.513182752198017	0.5467100276528791	0.5028383811478949	0.5660206991502174	0.5341931988051101	0.5579488107675522	0.47937897270454555	0.39776529935182514	0.5314078991830538	0.5217919607081921	0.5322582338928115	0.4540058181488026	0.5188707142856721	0.5081513226759471	0.525926348496587
extfig3d_R2_forwardvel_DO_model4	0.5159517862021855	0.47998184429581625	0.4488288287523873	0.4552612929583336	0.46236714345430263	0.44968441820616545	0.5307174722399504	0.5259536798297983	0.5098705183831203	0.5396690885036137	0.5060410344487702	0.5451170063607194	0.5291918384733845	0.5514963670937387	0.4713261784609185	0.3530536848932795	0.5139841925706635	0.5087019014312455	0.5228977127652847	0.4342074178769004	0.514719834741191	0.4998450669904927	0.5259075664095783
extfig3d_R2_forwardvel_KO_model1	0.5252093829758535	0.4964536733874553	0.4808845845267463	0.5017803585951157	0.4973568062374495	0.4943497456518178	0.5721928585992802	0.5585282794411497	0.5385166667006619	0.5541486985896651	0.5386269586415721	0.5885736064791122	0.5477239723844569	0.5609390302639117	0.48917437117155105	0.41630415528170805	0.5524831056539817	0.5381426682631956	0.5460884732228533	0.46997572001671084	0.5350253486943419	0.5090465022487694	0.5320737320196978
extfig3d_R2_forwardvel_DO_model1	0.5336002009333385	0.5018780280019154	0.48904142520907345	0.47598645185468325	0.4843151460635342	0.4616075818471672	0.5481949510244133	0.5523978879777738	0.5387718880659034	0.5613810355253741	0.5236105261441477	0.5726119698005196	0.5404688959574007	0.5587004574829889	0.48667170726547593	0.3800373514898454	0.5394308593283091	0.531091426065452	0.542169563261408	0.4410432779925939	0.5308273831745203	0.5159101049782273	0.5389337096341642
extfig3d_R2_forwardvel_KO_model2	0.5261260943431499	0.49277215471340097	0.49506998939857494	0.47466100192718885	0.4810697688207085	0.4954039103298358	0.5442620595250436	0.5467290356127081	0.5275858548887593	0.5597212529747534	0.5238558237503786	0.584354853982209	0.5498953053584149	0.5659531699905608	0.480842019304937	0.407729598405822	0.5443405162724931	0.5173332231783926	0.5423290642859038	0.45999048342124094	0.5263123458716144	0.5073794494021813	0.5412914795344596
extfig3d_R2_forwardvel_DO_model2	0.5115321724236352	0.4845591094441728	0.4783178691113512	0.4805739858338549	0.4860601877355796	0.48214131074388966	0.5294056532083313	0.5475955022494652	0.5138760874853958	0.5480423709887912	0.5005680018684577	0.5589307724318349	0.5397294871556899	0.5586377476315818	0.47116492086966766	0.41274342721147117	0.538751950839055	0.5256366067604342	0.52757298358448	0.4480936136104421	0.530033370615695	0.5108648167886722	0.5259887079822358
extfig3d_R2_forwardvel_KO_model5	0.5172502828267109	0.49041011951204805	0.47461426012673613	0.48046494710213483	0.4797992185010792	0.4935194575517956	0.5498600601847243	0.5448049058840778	0.5155892517048379	0.5453543919703066	0.5090876442385579	0.568776086578073	0.530831813596964	0.5552156900514881	0.47594275905787287	0.4069264161221866	0.5438493155249395	0.5208163822115668	0.5385646058355735	0.46047850974127813	0.5170806302454536	0.5092316537725228	0.5379530188427766
extfig3d_R2_forwardvel_DO_model5	0.5086271363046082	0.48783724004712314	0.457221027086404	0.45403693799254996	0.47583882753433815	0.47467254706157824	0.5288762371701248	0.5360931148617104	0.5250030902567726	0.543181617445599	0.5043867460393855	0.5440653332774419	0.5296879396423578	0.5567085575253019	0.4728469403214325	0.3949373858239995	0.5355736923227851	0.5175702140390737	0.5242671193289439	0.45156240463487196	0.5275141900841651	0.5067942421931759	0.5272089316229306
extfig3d_R2_forwardvel_KO_model6	0.5294491276783782	0.49549575888654596	0.4988682626020179	0.4912787542342918	0.48423556580155724	0.49284901952016624	0.5627478888639259	0.5534797404174381	0.5333922031644611	0.5521977418595574	0.5196853737606186	0.5933209987882857	0.5449191509817033	0.554481079052133	0.48572233397873765	0.4037268270307135	0.5383944662049531	0.5206625801762954	0.5567131145535775	0.4546553240982152	0.5303201386337598	0.5085619124908719	0.5381616179836197
extfig3d_R2_forwardvel_DO_model6	0.5276527181417956	0.484099057368682	0.4643837866971653	0.47178824204036507	0.4717357848094661	0.4651274955156408	0.5680051195790174	0.5430199974494845	0.5326297372056603	0.5517001164221993	0.5217866115336516	0.5643111126682256	0.5331483139647459	0.5512452921320233	0.4830743521727594	0.37219538826835885	0.5107047040409579	0.5290204111872123	0.5498731214785375	0.4123387706241509	0.5159200287657253	0.5053190688105722	0.5426542994524597
extfig3d_R2_forwardvel_KO_model7	0.5199813001765412	0.4806850198721744	0.4557029284664289	0.47291007512195593	0.47616050153828116	0.4774609895825339	0.5557365014564062	0.5445090461870485	0.5187024404241654	0.5478411833166571	0.5122105558163295	0.5677387432336536	0.5399226699243742	0.5467726477793917	0.4714606594126022	0.3720933608837059	0.5276003906896066	0.5129930419785376	0.5298640865897486	0.45051382226080905	0.5178185726819027	0.5012981444610789	0.530113924272414
extfig3d_R2_forwardvel_DO_model7	0.5107678852107085	0.4831407254980421	0.45894742160608726	0.454657260028448	0.4561035685471969	0.4593536484044627	0.5388587906146829	0.5334267493328085	0.5094006877055062	0.5406265747172734	0.5085419005275581	0.5494258438581412	0.5376969797173273	0.5455896431534271	0.4630972231476924	0.364846373167095	0.5199363152871604	0.506598062042374	0.5317689198868469	0.4359302678006285	0.5149857560990787	0.5013865437283724	0.5227823095891768
extfig3d_R2_forwardvel_KO_model8	0.5373979034433349	0.4973382160625873	0.4756546310379832	0.4917503143283849	0.5041700467259084	0.515704949670627	0.568790057494053	0.558068740821311	0.5400537351134325	0.5488533789544365	0.5218697302795193	0.5999163618245067	0.5426061987514073	0.5623377605189981	0.48972287718275787	0.41282620094264666	0.5478635314450723	0.5369578319753485	0.5470543660404379	0.47157105027875124	0.5299261813665945	0.5142158651426749	0.5432050008961282
extfig3d_R2_forwardvel_DO_model8	0.5209485084396612	0.48743288604214086	0.474705210215391	0.4719825406912853	0.49038093304653496	0.49334575355088917	0.5518261757568506	0.5407486803517727	0.5290157532038524	0.546886475257655	0.5042597266132051	0.5519704086572867	0.5375150597982281	0.5581673777996746	0.47072271315655867	0.40380211824165524	0.5307459385578457	0.526731778568778	0.5360421414657981	0.4460931029559708	0.5164758102807477	0.49891805378454446	0.5419300168528784
extfig3d_R2_forwardvel_KO_model9	0.525864396316327	0.49902732069044065	0.5017225327700751	0.4858760901537744	0.494313671842023	0.49813721359437757	0.5642787025347578	0.5510621049178186	0.5275222257446208	0.5539112299105675	0.5248550156991871	0.5846472875623278	0.5486174417669627	0.565267213023481	0.4788968517439094	0.4140389099214892	0.549102247530272	0.5317764768908042	0.550277432835862	0.46194204995483623	0.5330594228684726	0.5099643288672838	0.5448386636157196
extfig3d_R2_forwardvel_DO_model9	0.5312923993623722	0.49794436984947077	0.4882382193011927	0.48036123796517505	0.48734703522497635	0.46103064591755183	0.5483249940503736	0.5528392091789884	0.5393431635272804	0.5559360938921083	0.5250870120977764	0.5786198211113291	0.5511499372105828	0.5605028706402312	0.4819697946933016	0.4018905151742632	0.5358704788847022	0.5338021928532541	0.541112158110937	0.44328650429150884	0.5256951905140279	0.5125479696320218	0.5410698026584349
extfig3d_R2_forwardvel_noKO_model4	0.5183712203519224	0.49308597674617893	0.4765443366246269	0.469672273710678	0.4823367836209044	0.46652523589186645	0.5434849171503358	0.5466231453471264	0.5279959052398897	0.549141422061886	0.5060358746254172	0.5661319334853891	0.5345664854314622	0.5493507995024278	0.4743577550103699	0.3874346380400612	0.5286979090740584	0.5220024747706677	0.5362381266553115	0.4485290465968693	0.5147136122128887	0.5098243254627459	0.5333414496529416
extfig3d_R2_forwardvel_noKO_model1	0.5379739458188265	0.5031385145430718	0.4747452692286629	0.483271452448068	0.48199216100960385	0.47384487789621355	0.5664081589824841	0.5618521981486069	0.5434005985477363	0.5668541706662756	0.5300054863854406	0.5790104949257555	0.5488915527494138	0.561970592633772	0.4917109760130042	0.3900824870581462	0.5430346962400312	0.5404086265262156	0.5515919897118204	0.4347652684013602	0.533072058688129	0.516318787585546	0.5407680545953226
extfig3d_R2_forwardvel_noKO_model2	0.5279107695581526	0.5021020663519563	0.48652821428397885	0.48117574088001347	0.4926633239879532	0.48621550937295344	0.5454420694866351	0.5542361200271277	0.5325654992360407	0.5599846239714945	0.5153359827866151	0.5813126093972679	0.5427418988416726	0.562265815439354	0.48810745643326536	0.3952529583247111	0.5449514604185253	0.5313594562017241	0.5393453851532248	0.45421491915229717	0.5286512094216849	0.515600674637162	0.5373267332884164
extfig3d_R2_forwardvel_noKO_model5	0.5133502612537231	0.48830689095357815	0.4888425067989207	0.4766108881266309	0.4808432830482722	0.48542466393334627	0.5409726818310816	0.5356314085748642	0.5257481754549493	0.5464849524724205	0.5083845028111518	0.5654708685010212	0.5353061638966075	0.5497487667331248	0.46551140348064	0.3910590087829803	0.5248497979704101	0.520897984192389	0.5312430716188958	0.45317625479692847	0.5189994794579014	0.5112371686004329	0.5250480261483065
extfig3d_R2_forwardvel_noKO_model6	0.5311053137801154	0.4933215882798483	0.4943818912627864	0.4861185910670579	0.48100502402329837	0.4689016470257882	0.566531524244724	0.550006588701853	0.5343556248992692	0.5546385674496603	0.5325269565943533	0.5752243625518587	0.54441804170946	0.5599393597195582	0.4816052227697397	0.38495660504999063	0.5280554495407255	0.5262485842581407	0.5535616203979257	0.4322205371379253	0.5299669917763546	0.5084029329491295	0.5460153390089655
extfig3d_R2_forwardvel_noKO_model7	0.5182465780772962	0.49112436484179045	0.4865963196751064	0.46952398016864083	0.48244305991848313	0.47637095005950514	0.5418033075910693	0.5496863672570591	0.5288066010581189	0.5491725244995325	0.5132423687319152	0.5628937315032664	0.5445523808480195	0.5587152233166582	0.4748385418402148	0.3852222525601563	0.5345227032706563	0.5231446593676298	0.5350005803872482	0.44201195772086554	0.5259421813641225	0.514062344551275	0.5304426849136614
extfig3d_R2_forwardvel_noKO_model8	0.5255246140227137	0.4971633285183821	0.48680468367968155	0.47361000962826083	0.49191069440875024	0.5114456438369155	0.5484009990125571	0.5408517496777016	0.5294792148234757	0.5539320477431454	0.5096189373282813	0.5707810708111773	0.5481140633538755	0.5621873326234629	0.47795234754398364	0.410762839888277	0.5332206792410303	0.5323272925619125	0.532260780006677	0.4558591289535343	0.5197848779153111	0.5098818967633127	0.5314299134494174
extfig3d_R2_forwardvel_noKO_model9	0.5353291646950878	0.49920571422280957	0.4782577340303744	0.47428105796777575	0.48292130598370353	0.46696677786431884	0.5624216763249794	0.5537399423854537	0.538897984521951	0.5642054235237524	0.5344408944392125	0.5756936574215256	0.5465925144905076	0.5682157926344225	0.487483341557411	0.3760581225765812	0.5427105454672803	0.5376683188905582	0.5516187740109314	0.42680311612267197	0.52636629123618	0.5144230876021694	0.5453810169250344
