# Supplementary material for: Mapping model units to visual neurons reveals population code for social behaviour
Source: Nature. 2024 May 22;629(8014):1100–8. doi: 10.1038/s41586-024-07451-8 (PMC11136655; doi:10.1038/s41586-024-07451-8)
Supplement: Supplementary file 13 — Source Data Extended Data Fig. 4 [file 41586_2024_7451_MOESM13_ESM.csv]

extfig4abc_LC_names	LC4	LC6	LC9	LC10a	LC10ad	LC10bc	LC10d	LC11	LC12	LC13	LC15	LC16	LC17	LC18	LC20	LC21	LC22	LC24	LC25	LC26	LC31	LPLC1	LPLC2	PDB
extfig4abc_forward_vels_realdata	1.7522383973656759	1.8770221066128672	1.3715297931396149	1.514451611465263	1.7329524072470355	1.3606056760098861	1.813815553402345	2.0474762188469424	1.7866590280793115	1.8227571783821712	1.6904309993223074	1.4856590647980883	1.3824761326597148	1.3662254297795697	1.741286710978112	1.5021429363135108	1.9573072787440196	2.408545839503138	1.6056762659618742	1.4307751278707583	1.519502921765053	1.7846442731515892	1.9946072962803194	1.7591412433878624
extfig4abc_forward_vels_KO_model	1.9842368	2.033779	1.5092957	1.4685693	1.8601029	1.5901169	1.883806	2.2122207	1.8382851	2.0419116	1.7275198	1.6081762	1.6002132	1.6514254	1.8632073	1.6173588	2.076506	2.634134	1.6463088	1.5534883	1.5790077	1.9804245	2.3632722	2.0646942
extfig4abc_lateral_vels_realdata	0.8900465315024922	1.017059713427019	0.8020122193176037	0.7959092158911623	0.8040597780097545	0.7969420576439987	0.9276929466902214	1.0288664594685057	0.9396135401583559	0.9185986053034304	0.8717665508701193	0.8279544818833654	0.7673138251488296	0.7126474551282779	0.9298545312447224	0.7903139174920893	0.9226777765408921	1.0591800015365203	0.8313072432069527	0.8155486022818725	0.7730003148358778	0.9663857276750393	0.9933405854583787	0.8800885866843278
extfig4abc_lateral_vels_KO_model	0.5366716	0.53374714	0.47933212	0.35779637	0.3637607	0.41604984	0.46868488	0.5822636	0.4645044	0.50490814	0.41036528	0.473001	0.41941366	0.39901528	0.4908439	0.365142	0.57259923	0.5710926	0.4306731	0.40591177	0.36803442	0.5028609	0.5743398	0.48005778
extfig4abc_angular_vels_realdata	86.16321523235835	95.5948921630719	79.86163513862603	82.56143647778173	87.18805795630978	84.0906464835528	91.13494538560921	92.18106981807576	92.68693336781539	89.82947081690995	82.5381287573933	82.73957654035625	74.76104239349495	75.61743414507022	86.35277498260793	84.88533026036858	89.89958028973	104.15699825094482	91.551397526479	81.58049061186045	72.6392880743059	95.93719909267654	100.58081642473562	84.94016692309452
extfig4abc_angular_vels_KO_model	41.439663	46.103836	32.184147	33.529827	33.786842	34.35318	40.707188	40.713234	41.634487	43.98383	37.960777	35.533203	33.495575	33.70743	40.234188	34.596283	41.922832	46.79094	40.219097	36.27739	31.644672	40.611107	49.757214	38.7696
extfig4abc_pfast_pulse_bits_realdata	0.03711934156378601	0.052304526748971195	0.030534979423868312	0.02987654320987654	0.045226337448559674	0.04695473251028807	0.04526748971193416	0.0451440329218107	0.03761316872427983	0.040041152263374485	0.05596707818930041	0.018724279835390947	0.04876543209876543	0.05423868312757202	0.05	0.05761316872427984	0.07641975308641975	0.06205761316872428	0.03786008230452675	0.06440329218106997	0.059506172839506176	0.05765432098765432	0.05860082304526749	0.0479835390946502
extfig4abc_pfast_pulse_bits_KO_model	0.048164394	0.06311432	0.032677826	0.0317476	0.053812563	0.04789603	0.050197322	0.054406077	0.04851384	0.05479433	0.054122042	0.020316593	0.049432967	0.05408855	0.050618034	0.06341956	0.07985312	0.07159599	0.040655594	0.070454806	0.072041325	0.052412935	0.06394738	0.05692628
extfig4abc_pslow_pulse_bits_realdata	0.1274074074074074	0.12181069958847737	0.07452674897119342	0.09012345679012346	0.08761316872427984	0.10880658436213991	0.08296296296296296	0.0854320987654321	0.10979423868312757	0.12641975308641976	0.10300411522633744	0.07436213991769547	0.06168724279835391	0.08234567901234568	0.09901234567901235	0.07707818930041152	0.09197530864197531	0.09814814814814815	0.09827160493827161	0.11267489711934156	0.09551440329218107	0.12255144032921811	0.1574074074074074	0.07432098765432099
extfig4abc_pslow_pulse_bits_KO_model	0.1201261	0.15653244	0.09020904	0.09138499	0.09352083	0.11749148	0.10266612	0.111757524	0.1000219	0.11797663	0.117493406	0.07691248	0.08932585	0.10827902	0.10708714	0.09232503	0.092390284	0.12647997	0.11824972	0.11105007	0.13465679	0.11442262	0.15492015	0.10024565
extfig4abc_sine_bits_realdata	0.1848559670781893	0.23477366255144033	0.06374485596707818	0.14823045267489712	0.12473251028806584	0.18008230452674898	0.09831275720164609	0.13473251028806585	0.1696707818930041	0.16016460905349794	0.14465020576131687	0.09946502057613169	0.0811522633744856	0.12115226337448559	0.16522633744855966	0.10691358024691358	0.1474897119341564	0.16065843621399176	0.11646090534979424	0.14621399176954733	0.12172839506172839	0.17012345679012345	0.2165432098765432	0.09292181069958848
extfig4abc_sine_bits_KO_model	0.16544747	0.2559919	0.12480953	0.13419165	0.13634929	0.20228492	0.12628606	0.15600686	0.14090459	0.16216066	0.1521056	0.09869595	0.10655398	0.13733084	0.15898669	0.10751686	0.13359866	0.1700941	0.14600444	0.14398356	0.16116732	0.17446277	0.2318402	0.1264412
extfig4abc_forward_vels_DO_model	1.7775937	1.9379017	1.4976401	1.5653608	1.8912512	1.7330428	1.6712809	2.1857474	1.7996705	1.9172331	1.5575671	1.5748304	1.6120259	1.5278338	1.821216	1.8254659	2.2566013	2.6901875	1.4702954	1.727337	1.6790632	1.8716455	1.957477	1.9701227
extfig4abc_lateral_vels_DO_model	0.45770156	0.51543385	0.4301908	0.4641508	0.4768702	0.44239658	0.4591858	0.59384114	0.5312687	0.4971511	0.40341407	0.47107115	0.40826824	0.41859418	0.5127071	0.503347	0.5908092	0.6044724	0.4480659	0.42238945	0.42573962	0.49870813	0.5173726	0.4925547
extfig4abc_angular_vels_DO_model	37.753345	40.843502	34.277397	39.331203	39.813698	36.262356	38.668324	44.150494	40.84783	41.015553	33.27642	38.328686	32.05901	33.100693	38.87808	41.254555	43.141987	46.1136	39.88382	32.487823	33.905525	40.621185	44.86437	38.132004
extfig4abc_pfast_pulse_bits_DO_model	0.048837196	0.051464405	0.043611396	0.04783013	0.05305979	0.04839967	0.04690539	0.05885056	0.051905576	0.051741827	0.046076644	0.04510065	0.04668772	0.04587954	0.04958299	0.052391585	0.059250057	0.06445927	0.045899246	0.04908159	0.049832523	0.052165247	0.048633225	0.055292875
extfig4abc_pslow_pulse_bits_DO_model	0.10924148	0.12763312	0.09121265	0.100602925	0.10724313	0.09865455	0.11798778	0.124919824	0.10969819	0.118189156	0.11013651	0.108216755	0.095624454	0.10834893	0.1157918	0.10357308	0.11395566	0.13113582	0.1153645	0.09995304	0.10166718	0.12335894	0.12105134	0.103710495
extfig4abc_sine_bits_DO_model	0.17404576	0.2067001	0.1376131	0.13560908	0.15530112	0.15692972	0.20091315	0.17859413	0.16670868	0.17743771	0.1784116	0.165818	0.14224891	0.17396809	0.18385947	0.17072724	0.15838239	0.18717094	0.18146002	0.14924859	0.14794345	0.18860994	0.2141389	0.14828749
extfig4abc_forward_vels_noKO_model	1.8614137	1.060372	1.4913664	1.5009831	1.9972959	2.1158533	2.074776	1.7225827	1.6727571	1.9110374	1.8593283	1.5779904	2.0301948	1.6788956	1.6977323	1.8726103	2.4474404	2.1583996	1.5461876	1.922614	1.7890601	2.1385033	1.5633682	2.0077844
extfig4abc_lateral_vels_noKO_model	0.45516342	0.36584714	0.43492433	0.46329117	0.44041076	0.52081704	0.53643876	0.489329	0.42117515	0.50264806	0.51219463	0.44390857	0.5343818	0.4644143	0.42440832	0.49883	0.58562505	0.50609255	0.44858146	0.48719403	0.43301937	0.52769727	0.4262614	0.4925853
extfig4abc_angular_vels_noKO_model	37.166924	37.569576	37.138683	38.266956	35.70885	39.39038	42.152027	37.765015	36.28887	41.52776	42.619556	38.768406	46.174088	36.100758	35.777275	40.965527	41.119606	47.972454	38.07551	34.682602	31.85574	40.656094	34.3059	37.461258
extfig4abc_pfast_pulse_bits_noKO_model	0.041989762	0.050067738	0.045152612	0.040280227	0.04999291	0.05863437	0.052934665	0.044181105	0.048245884	0.05464108	0.054884877	0.046833105	0.060441975	0.050592307	0.056608435	0.052692734	0.058912277	0.05935372	0.047109798	0.05496089	0.055725932	0.05133055	0.039292227	0.05738918
extfig4abc_pslow_pulse_bits_noKO_model	0.09373968	0.09578537	0.087661445	0.10146237	0.09932631	0.115311906	0.13012585	0.114172794	0.10656321	0.12911704	0.13369082	0.10631476	0.11763099	0.10972126	0.13453819	0.107550755	0.11414114	0.11414281	0.12233807	0.112047166	0.1125902	0.10362176	0.09357443	0.10484309
extfig4abc_sine_bits_noKO_model	0.20953971	0.1707985	0.13618174	0.15945743	0.1632383	0.17988327	0.18124823	0.19057867	0.15979944	0.17735673	0.17545466	0.16150567	0.16316576	0.15890077	0.16717762	0.17389871	0.16269141	0.16717836	0.20326144	0.15125738	0.14245474	0.14797382	0.21026307	0.14614359
extfig4d_rho_forward_vels_KO_model	0.911077441380907	0.8901866038127131	0.9660502920650252	0.9469798971297964	0.9198359691358586	0.9515000224552876	0.9397734748207554	0.9280793404342668	0.9537633758178976	0.9406712904354504
extfig4d_rho_forward_vels_DO_model	0.8658471508372477	0.8329860868494243	0.8789084388686903	0.8576422286804155	0.8714887786265816	0.8863444713530644	0.8735291919192824	0.8675153385441884	0.8708237188408242	0.826636937913905
extfig4d_rho_forward_vels_noKO_model	0.766851267219119	0.749123048740065	0.623423477923062	0.1840741874828724	0.6578785854059263	0.527032300439601	0.5831656583130024	0.6977515478965852	0.694070939917346	0.7234553275295899
extfig4d_rho_lateral_vels_KO_model	0.8473073576694287	0.8604508862764992	0.8660310228313444	0.8413870442566992	0.8890641811664355	0.844052825122199	0.9016479501968325	0.8495377078892469	0.8622132182606211	0.8193180250384765
extfig4d_rho_lateral_vels_DO_model	0.8246281855028331	0.638435954362677	0.7619121906303894	0.7807606029762965	0.7374608444404074	0.8127582658342334	0.7436574205443761	0.7712231085316312	0.8069848087923752	0.8076882849479334
extfig4d_rho_lateral_vels_noKO_model	0.6797444523222325	0.5526945408089969	0.3853187830692298	-0.03060621135570185	0.4543294624140819	0.48370312266462834	0.7113977126153381	0.5424295575760899	0.6540817324594186	0.683487237948819
extfig4d_rho_angular_vels_KO_model	0.8362669092713364	0.8781298470807009	0.8871334691965113	0.8779919797501238	0.9103206216047749	0.8713034780999733	0.8772703249294129	0.8746169325699893	0.8984225499749156	0.8748014221911345
extfig4d_rho_angular_vels_DO_model	0.8487148300184616	0.783495223672378	0.8468123317844188	0.8692525760255589	0.8196484064594861	0.8273114203270456	0.8271219532682474	0.8139689731457633	0.8690984669797659	0.8747892173324898
extfig4d_rho_angular_vels_noKO_model	0.6610370863969544	0.6628408509694633	0.4386209011269833	0.2528313536951272	0.6086457781316694	0.6239621875670806	0.6684604622224973	0.627640675292935	0.7631888113080351	0.6846988413118068
extfig4d_rho_pfast_pulse_bits_KO_model	0.8463437518266015	0.9101261725462273	0.8967364990230087	0.9276914906502851	0.8487448058359255	0.8804743823358253	0.914122549712393	0.8861562798635936	0.9279370828298864	0.9118613534887553
extfig4d_rho_pfast_pulse_bits_DO_model	0.6418777789991722	0.5177509072303949	0.6162323706970136	0.48817813142596783	0.49665974601347906	0.5222147739493945	0.6473348320401134	0.5655795938199691	0.5688659652034791	0.5833212849081996
extfig4d_rho_pfast_pulse_bits_noKO_model	0.18771858710048134	0.2912114753031861	0.4128345667634426	0.5308610019285347	0.4431235283978606	0.3268101388773403	0.3281176355023848	0.24314603372554897	0.31546672655669405	0.46583108722268646
extfig4d_rho_pslow_pulse_bits_KO_model	0.7838492984895054	0.7844517466907445	0.8005585358925419	0.7558787060770601	0.7142049750396801	0.8645638069410125	0.795436775001347	0.7875403649808975	0.854831138808443	0.812949814681264
extfig4d_rho_pslow_pulse_bits_DO_model	0.48885098304573527	0.5097728394817272	0.5553144907265397	0.4627395428884654	0.5339392700291902	0.5651950021816385	0.46792088790183506	0.5668196623660422	0.5214886310977664	0.46189793589908995
extfig4d_rho_pslow_pulse_bits_noKO_model	0.4573734577578529	0.18048525173075466	0.04796763764017008	-0.1421475076271128	0.14377552867104024	0.5057147175424292	0.49891411438382066	0.6059397574661183	0.3109868849133706	0.21913650785402322
extfig4d_rho_sine_bits_KO_model	0.8568448427864013	0.8530508834960138	0.8918512934820649	0.8689499157697957	0.8366633673375741	0.8398339846542404	0.8992692573854508	0.8944815800281032	0.85893825986067	0.8891903735549997
extfig4d_rho_sine_bits_DO_model	0.5622641326849268	0.41228175909384335	0.5335348172254902	0.573372517131785	0.5647382285498402	0.4594691942949903	0.5624486536721179	0.415365580786813	0.48158533921906227	0.5529449577689659
extfig4d_rho_sine_bits_noKO_model	0.3708395641841603	0.5054231361968303	0.13700705910603395	0.4247553725775194	0.30345861283177916	0.23222452991111023	0.3070241872707953	0.41221887630222737	0.3357472005282553	0.38474263183314095
