# Supplementary material for: Mapping model units to visual neurons reveals population code for social behaviour
Source: Nature. 2024 May 22;629(8014):1100–8. doi: 10.1038/s41586-024-07451-8 (PMC11136655; doi:10.1038/s41586-024-07451-8)
Supplement: Supplementary file 14 — Source Data Extended Data Fig. 5 [file 41586_2024_7451_MOESM14_ESM.csv]

extfig5a_times	0.36666666666666664	0.4	0.43333333333333335	0.4666666666666667	0.5	0.5333333333333333	0.5666666666666667	0.6	0.6333333333333333	0.6666666666666666	0.7	0.7333333333333333	0.7666666666666666	0.8	0.8333333333333334	0.8666666666666667	0.9	0.9333333333333333	0.9666666666666667	1.0	1.0333333333333332	1.0666666666666667	1.1	1.1333333333333333	1.1666666666666667	1.2	1.2333333333333334	1.2666666666666666	1.3	1.3333333333333333	1.3666666666666667	1.4	1.4333333333333333	1.4666666666666666	1.5	1.5333333333333332	1.5666666666666667	1.6	1.6333333333333333	1.6666666666666667	1.7	1.7333333333333334	1.7666666666666666	1.8	1.8333333333333333	1.8666666666666667	1.9	1.9333333333333333	1.9666666666666666
extfig5a_sinesong_LC6_KOnetwork_i	0.09380233	0.094552696	0.09824526	0.107908756	0.10795483	0.12081063	0.12054542	0.12337768	0.12548772	0.12183809	0.126582	0.12827519	0.12508446	0.1299386	0.1297585	0.13229054	0.13602862	0.138369	0.14698085	0.15380836	0.15867537	0.16520637	0.17083648	0.17827964	0.19070125	0.19841108	0.20337656	0.21739772	0.22050476	0.22859016	0.23633215	0.25647068	0.25788456	0.2611198	0.2745902	0.28093004	0.28446853	0.29203016	0.3119086	0.3166077	0.31211457	0.31727684	0.32255602	0.33051795	0.3366723	0.3404165	0.35042858	0.34924954	0.35535386
extfig5a_sinesong_LC25_KOnetwork_i	0.04923919	0.049989432	0.050702244	0.04898125	0.049020678	0.045253128	0.0441702	0.041873097	0.04416296	0.047004253	0.04903519	0.054650933	0.05637914	0.055317193	0.055563062	0.058329344	0.06171134	0.060591787	0.066174984	0.06432897	0.06403953	0.06540984	0.061493754	0.058916807	0.056887686	0.05553481	0.055058956	0.06148097	0.0656116	0.07198697	0.072437465	0.0785633	0.07540691	0.07968444	0.07692012	0.08447474	0.08276853	0.08789337	0.096414685	0.09892553	0.09450477	0.095656544	0.10020578	0.1005671	0.10338089	0.10858402	0.11245179	0.11423379	0.11247206
extfig5a_sinesong_LC6_KOnetwork_j	0.1057955	0.10973552	0.11375418	0.11333689	0.11398181	0.11559665	0.116918236	0.11823887	0.11970991	0.12267864	0.12589937	0.13079605	0.13518313	0.13683322	0.14058763	0.14226267	0.14385778	0.14314571	0.1459662	0.1430965	0.14827612	0.15570259	0.16621727	0.17866284	0.18351787	0.18806145	0.19626656	0.20712072	0.22248459	0.23420325	0.23773313	0.24163625	0.25379518	0.26444015	0.2753595	0.2842005	0.2930551	0.30214393	0.3162123	0.3186307	0.3189357	0.32447463	0.33419827	0.33870673	0.34642574	0.34887713	0.35566252	0.36014968	0.36559516
extfig5a_sinesong_LC25_KOnetwork_j	0.05295369	0.05120805	0.051345497	0.053555727	0.058888912	0.06050384	0.061443537	0.06128481	0.061641842	0.06377089	0.065119594	0.066492885	0.06395236	0.05706927	0.058743715	0.057452828	0.06138429	0.06589633	0.07233575	0.06770992	0.070224404	0.07488653	0.07906142	0.08433756	0.08907792	0.08723977	0.093375266	0.0991005	0.11607665	0.1160973	0.11690277	0.10893348	0.122014314	0.122388005	0.11787474	0.1146611	0.113045424	0.12696189	0.13550329	0.12648287	0.11878112	0.113369286	0.13093704	0.117503375	0.12966901	0.12573767	0.11943239	0.11213061	0.11625403
extfig5a_meanresidual_KOnetwork_j	0.007850945927202702	0.09092474728822708	-0.06039396673440933	0.0020299404859542847	-8.732292917557061e-05	0.017356103286147118	-0.004276166670024395	0.0007480092463083565	-0.04196939989924431	0.03305351734161377	-0.027021169662475586	-0.06106020510196686	-0.0434032566845417	0.0014358522603288293	-0.0009382514981552958	-0.03406502678990364	0.016734620556235313	0.02960200048983097	-0.07018741220235825	0.043953344225883484	0.0024428737815469503	0.0001980772358365357	0.00235753390006721
extfig5a_meanresidual_KOnetwork_i	0.009459818713366985	0.08821417391300201	-0.017054229974746704	-0.0011150810169056058	-0.007875413633883	0.011968623846769333	-0.0298791341483593	0.001552932895720005	-0.049222182482481	0.0059630717150866985	-0.007913592271506786	-0.01981859840452671	-0.04448271915316582	-0.01861083135008812	-2.5506929887342267e-05	-0.052627019584178925	-0.0025324744638055563	0.011552304960787296	-0.05045251175761223	0.042037468403577805	0.011422321200370789	-0.0054939910769462585	0.0311017706990242
extfig5b_LC_names	LC4	LC6	LC9	LC10a	LC10ad	LC10bc	LC10d	LC11	LC12	LC13	LC15	LC16	LC17	LC18	LC20	LC21	LC22	LC24	LC25	LC26	LC31	LPLC1	LPLC2
extfig5b_KO_model10	-0.0010384280467405915	0.15458054840564728	-0.0013808183139190078	0.002543717622756958	0.005545600783079863	0.01934514008462429	-0.012576975859701633	0.0017022229731082916	-0.010673961602151394	0.03148941695690155	-0.015292440541088581	-0.03561503812670708	2.202034738729708e-05	0.00729029718786478	0.006236122455447912	-0.023187754675745964	0.0	0.0	-0.02327040210366249	0.006805257871747017	-0.0015966440550982952	0.01020071841776371	0.011153052560985088
extfig5b_KO_model9	-0.00022979443019721657	0.1665027141571045	-0.015049739740788937	-0.016435422003269196	0.0	0.04534254968166351	-0.02173623815178871	0.005948713980615139	-0.014524542726576328	0.014508276246488094	-0.008952038362622261	-0.024986358359456062	-0.02745738811790943	-0.004573256243020296	-0.003412045305594802	-0.012302395887672901	0.03473455831408501	0.03256191685795784	-0.044491130858659744	-0.0008346105460077524	0.00980178453028202	-0.0009784088470041752	0.002828988479450345
extfig5b_KO_model2	0.0053538973443210125	0.0268426351249218	-0.002351498231291771	0.01805362105369568	-0.00063126883469522	0.03922143206000328	-0.04288378357887268	0.01710488460958004	0.009160663932561874	0.04032216966152191	0.019686037674546242	-0.02695952169597149	-0.008229194208979607	0.01471317932009697	-0.00018889078637585044	-0.04328136518597603	0.0377330482006073	0.018007105216383934	-0.0008708926034159958	0.037587981671094894	0.002413790673017502	0.028406519442796707	0.03435404598712921
extfig5b_KO_model1	0.007850945927202702	0.09092474728822708	-0.06039396673440933	0.0020299404859542847	-8.732292917557061e-05	0.017356103286147118	-0.004276166670024395	0.0007480092463083565	-0.04196939989924431	0.03305351734161377	-0.027021169662475586	-0.06106020510196686	-0.0434032566845417	0.0014358522603288293	-0.0009382514981552958	-0.03406502678990364	0.016734620556235313	0.02960200048983097	-0.07018741220235825	0.043953344225883484	0.0024428737815469503	0.0001980772358365357	0.00235753390006721
extfig5b_KO_model4	0.021091563627123833	0.15670552849769592	0.0057815201580524445	-0.03224603459239006	0.014366673305630684	0.03499441593885422	-0.0260423943400383	0.00018314848421141505	-1.145990950135456e-06	0.06355404853820801	-0.003385361051186919	-0.027046965435147285	-0.03460339084267616	-0.0055366880260407925	-0.007004544138908386	0.00015721892123110592	0.03997761011123657	0.042014651000499725	-0.02250811643898487	0.03985245153307915	0.05053810402750969	0.033272113651037216	0.028129003942012787
extfig5b_KO_model3	0.003720052307471633	0.07287531346082687	0.00195255596190691	0.0069459774531424046	-0.007001637481153011	0.0	-0.009105832315981388	-0.006872252561151981	0.005748364143073559	0.003916158340871334	-0.0028883377090096474	-0.026358557865023613	-0.03784414753317833	-0.0009039627038873732	-0.0003819232224486768	-0.03283923864364624	0.04041863605380058	0.019656989723443985	-0.03520327806472778	0.00749938702210784	0.0015608940739184618	-0.0020283556077629328	0.003192730015143752
extfig5b_KO_model8	0.0018756483914330602	0.1177111268043518	-0.013517537154257298	0.0	-0.005650504492223263	0.03617750108242035	-0.0444079227745533	-0.005579160992056131	7.73485007812269e-05	0.0007518753409385681	0.0004161630931776017	-0.01513192243874073	-0.00642418721690774	-0.0008264233474619687	0.00040875523700378835	-0.01892976276576519	0.027965297922492027	0.024535302072763443	-0.030679022893309593	0.006607580464333296	0.0025921736378222704	0.01054921094328165	0.014422930777072906
extfig5b_KO_model7	-0.007184418849647045	0.0017091224435716867	-0.007604584563523531	-0.0031098381150513887	0.018800077959895134	0.00701721990481019	-0.05362703278660774	-0.03378021717071533	0.0009382813004776835	0.005292791873216629	0.0001782691979315132	-0.0340522937476635	0.0008233522530645132	0.01033274456858635	0.0011593226809054613	-0.023893455043435097	0.0	0.0	-0.019045555964112282	0.00879702065140009	-0.004633327014744282	0.039121855050325394	0.0020767792593687773
extfig5b_KO_model6	0.009459818713366985	0.08821417391300201	-0.017054229974746704	-0.0011150810169056058	-0.007875413633883	0.011968623846769333	-0.0298791341483593	0.001552932895720005	-0.049222182482481	0.0059630717150866985	-0.007913592271506786	-0.01981859840452671	-0.04448271915316582	-0.01861083135008812	-2.5506929887342267e-05	-0.052627019584178925	-0.0025324744638055563	0.011552304960787296	-0.05045251175761223	0.042037468403577805	0.011422321200370789	-0.0054939910769462585	0.0311017706990242
extfig5b_KO_model5	-0.0007219815161079168	0.09091474115848541	-0.032427623867988586	-0.008071808144450188	0.006770252250134945	0.023066634312272072	-0.016936045140028	-0.014278985559940338	-0.044818390160799026	0.012212655507028103	-0.006478485651314259	-0.04904463142156601	-0.028545111417770386	-0.01525870617479086	-3.615504101617262e-05	-0.02112792432308197	-0.0024331319145858288	-0.002377697266638279	-0.05635378137230873	0.019537290558218956	0.00911630131304264	-0.006328295916318893	0.010904451832175255
extfig5b_DO_model10	-0.0039016730152070522	-0.008804009296000004	-0.011649311520159245	-0.013131150975823402	-0.0011508079478517175	0.002074324293062091	-0.008500448428094387	0.0020326136145740747	5.882197365281172e-05	0.00013993887114338577	0.0021140456665307283	-0.00707889162003994	8.751562745601404e-06	0.022547462955117226	-0.012899450026452541	-0.00018951894890051335	-0.0033130981028079987	7.930195715744048e-05	9.109538223128766e-05	0.0077244797721505165	-0.008633763529360294	1.2802749552065507e-05	0.028490273281931877
extfig5b_DO_model9	0.0031580172944813967	0.00018686798284761608	-0.0005979078123345971	0.0008621264132671058	0.00033937592525035143	4.953454663336743e-06	-0.007216151803731918	-0.004146412014961243	-0.0027576503343880177	0.0015100266318768263	0.0005739181651733816	0.0016821024473756552	-0.004402816761285067	-0.015380763448774815	-0.0010853850981220603	-0.007046341430395842	-0.01128156203776598	-0.007948075421154499	0.006046129856258631	0.011075722053647041	0.016136618331074715	0.00026052139583043754	-0.0031611425802111626
extfig5b_DO_model2	-0.0004369422676973045	0.011665398254990578	-0.0026375881861895323	-0.0007885412196628749	0.015601756982505322	-0.010883770883083344	0.0003772751078940928	0.0	0.0013875553850084543	-0.0064725675620138645	0.0013684891164302826	0.06411483883857727	0.0052471342496573925	0.0005895696813240647	-0.022802188992500305	-0.002815969055518508	0.00015852511569391936	0.00029323709895834327	0.014039638452231884	-0.03827753663063049	0.00153365230653435	-0.004868148826062679	0.0
extfig5b_DO_model1	0.0	-0.02806217595934868	0.0003143303038086742	-0.007865643128752708	2.767401201708708e-05	-0.003359383437782526	2.792998384393286e-05	-0.004863969516009092	0.0004043072694912553	-0.023007558658719063	0.0	0.0007987362914718688	-0.013020806014537811	-0.009250205010175705	0.025829002261161804	-0.016869211569428444	-0.03736849129199982	0.00514619704335928	-0.0007679064874537289	-0.003159585874527693	-0.011601297184824944	-0.01532895676791668	-0.0004355255514383316
extfig5b_DO_model4	-0.00013880890037398785	-0.0020650268997997046	0.00012056524428771809	-0.011364615522325039	-0.03076522797346115	-0.001512911287136376	-0.007813798263669014	0.02717890404164791	0.009199411608278751	2.189274709962774e-05	0.0019283252768218517	-0.016176756471395493	9.680073708295822e-05	0.0	-0.00960029847919941	-0.0006566175725311041	-0.03181716054677963	-0.01173117384314537	-0.0028381505981087685	-0.00021846713207196444	-0.025533214211463928	0.0017398055642843246	-0.011321640573441982
extfig5b_DO_model3	0.00024290358123835176	-7.5008297244494315e-06	0.0	0.06641275435686111	-0.00024201984342653304	-5.335985406418331e-05	-0.005116580054163933	0.005282165016978979	-1.1274729558863328e-06	8.42217486933805e-05	-0.0021788873709738255	4.761513991979882e-05	0.007383878342807293	-0.0009446142357774079	-0.030098337680101395	0.0002237163862446323	-0.0003160728083457798	0.009204096160829067	-0.003628022037446499	-0.006488868035376072	0.00571076013147831	0.005552308168262243	-0.008558688685297966
extfig5b_DO_model8	-0.010241813026368618	-0.0011251495452597737	-0.002941612619906664	-0.005392844323068857	-0.014399580657482147	-0.015728740021586418	0.0012556908186525106	-0.022426966577768326	-0.00016913338913582265	-0.0020241225138306618	-8.244267519330606e-05	0.0020722842309623957	0.00016542593948543072	-0.03255205228924751	0.0024465867318212986	-0.019622832536697388	-0.01956119015812874	-0.0008945435984060168	7.411808473989367e-05	-3.407784606679343e-05	0.0	-0.0029515279456973076	9.506651622359641e-06
extfig5b_DO_model7	0.004376797471195459	-0.00826252344995737	-0.0029282262548804283	-0.00047580807586200535	0.007819512858986855	-0.027395587414503098	0.0013217820087447762	-0.009322880767285824	0.000526207557413727	0.008126748725771904	-0.00896468572318554	-9.269872680306435e-05	-2.355810829612892e-05	0.019561754539608955	0.0014638545690104365	6.0063734963478055e-06	-0.025985464453697205	0.005581825505942106	0.0	-0.007952859625220299	-0.010860265232622623	-0.0024718111380934715	-0.0037112224381417036
extfig5b_DO_model6	0.0005493295029737055	-0.0053868708200752735	0.00787479430437088	-0.000439586176071316	0.006187053397297859	-0.019984057173132896	-0.0022116643376648426	-0.001048490172252059	0.0	-0.005192268639802933	-0.010913653299212456	-0.007680534850805998	-0.014461998827755451	0.0	0.0006121526239439845	-0.0015938481083139777	0.0	0.0021307303104549646	-1.3357902389543597e-05	9.790448530111462e-05	0.0005099864793010056	-0.02640371024608612	0.009137434884905815
extfig5b_DO_model5	-0.0005757306353189051	4.222757706884295e-05	-0.007168147247284651	0.0	-0.005091484170407057	0.0	-0.0007316452683880925	-0.0025119257625192404	-0.0017578640254214406	-0.027861421927809715	-0.0007413850398734212	-0.01169279869645834	7.084928074618801e-05	0.0043323589488863945	-0.00633377255871892	0.00012236929615028203	-0.023931751027703285	3.180322528351098e-05	-0.00398864084854722	0.008920087479054928	-0.03553035482764244	-0.019972866401076317	-0.007199427112936974
extfig5b_noKO_model10	-0.013791519217193127	-0.008278987370431423	0.0006196435424499214	-0.04021451249718666	-0.0024393892381340265	-0.0054040635004639626	-0.02826712280511856	-0.00027520969160832465	0.0	0.004455840680748224	0.001588313141837716	0.03824934735894203	0.015115759335458279	0.05138155072927475	-0.04365815594792366	-0.003813729388639331	0.0	0.06167902052402496	-0.02740618586540222	-0.0008886419818736613	0.004530464299023151	0.013296662829816341	-0.029652444645762444
extfig5b_noKO_model9	-0.0015693032182753086	0.07834582775831223	0.0015433402732014656	-0.012806223705410957	0.0014980309642851353	0.037086665630340576	0.009483426809310913	-0.030497770756483078	-0.05605526641011238	0.0	-0.0022089583799242973	0.024553826078772545	0.014874032698571682	-0.0009269077563658357	-0.006718731019645929	-0.0041640764102339745	-0.00017546855087857693	0.012116702273488045	0.030889956280589104	0.19564445316791534	-0.0015637417091056705	0.0017438525101169944	-0.015909843146800995
extfig5b_noKO_model2	-0.018763011321425438	0.01178725715726614	0.0005796307814307511	0.07824394851922989	0.0564475953578949	-0.0012966180220246315	0.0005503596621565521	0.03695808723568916	-0.007402696181088686	0.0	0.007745096925646067	-0.022081933915615082	-0.028042130172252655	0.013645729050040245	9.897592099150643e-05	-0.01372617855668068	0.00010777590068755671	-0.054027266800403595	0.004991025198251009	0.006174562033265829	-0.007416711188852787	0.00012002803123323247	0.0011303296778351068
extfig5b_noKO_model1	-0.011783524416387081	0.0	-0.0008622215245850384	0.013502861373126507	1.1585291304072598e-06	0.00030076754046604037	0.0	-0.004065671004354954	-0.0007021003984846175	-0.022156972438097	-0.008885334245860577	0.0007197976228781044	0.04784025251865387	0.023269059136509895	0.0005740073975175619	0.07490798830986023	0.0	-0.0008746162056922913	0.05910900607705116	0.0	-0.020292574539780617	-0.01398462150245905	-0.012841218151152134
extfig5b_noKO_model4	0.020567476749420166	-0.014600411057472229	-0.0008801844669505954	0.01669139973819256	0.0004573430633172393	0.059185486286878586	0.038693223148584366	0.0012045697076246142	-0.007535526063293219	0.004144768696278334	0.035929106175899506	0.0001286907645408064	0.06298927217721939	-0.016740303486585617	-0.020252564921975136	0.004590597469359636	-7.255177479237318e-06	-0.024388937279582024	-3.617172524172929e-06	0.00045504962326958776	-0.005008683539927006	-0.056529540568590164	-0.020829878747463226
extfig5b_noKO_model3	5.3796662541572005e-05	0.002636759076267481	0.08018295466899872	0.003429440315812826	0.018923098221421242	0.021862927824258804	0.06772486865520477	-0.0277378112077713	0.007105051074177027	-0.01662406325340271	-0.000789589888881892	0.0003725823771674186	0.007643460296094418	5.9278650041960645e-06	0.0032447234261780977	0.00817430391907692	-0.000509266450535506	0.0059577180072665215	0.006028701085597277	0.006391368806362152	-0.07193470001220703	0.0008217395516112447	0.004068945534527302
extfig5b_noKO_model8	0.013082269579172134	-0.013838950544595718	1.2771693945978768e-05	0.000880344130564481	0.00017954134091269225	0.0	-0.0017166793113574386	0.07614465057849884	-0.014686173759400845	0.001754587166942656	0.0971379429101944	-0.022962937131524086	0.05732439458370209	-0.004510995466262102	0.021100588142871857	-0.03710904344916344	-0.00906743761152029	0.018479233607649803	0.05861881002783775	0.059557147324085236	-0.0031560068018734455	-0.005196768790483475	-0.0014865605626255274
extfig5b_noKO_model7	0.13164106011390686	-0.05284808576107025	-0.0002559224667493254	-0.003690255805850029	0.011127235367894173	0.0009171154233627021	0.0039572203531861305	0.011177201755344868	-0.008002734743058681	-0.01053466647863388	0.007971293292939663	0.0004898434272035956	0.0	0.0045973570086061954	0.024791425094008446	-0.04853425174951553	0.025233617052435875	0.0006537227309308946	-0.002974970731884241	0.013826489448547363	-0.004182443488389254	-0.04708580672740936	0.0348396934568882
extfig5b_noKO_model6	0.006714706774801016	-0.007597649935632944	0.0017193884123116732	0.0023681381717324257	-9.597505413694307e-05	-0.0025132123846560717	-0.005414539948105812	-0.00559436809271574	0.027403729036450386	0.010130129754543304	-0.002260512439534068	0.0	0.014322489500045776	0.06651315093040466	-0.00043930599349550903	-0.05095270648598671	0.0351685956120491	0.01314606238156557	-0.009102864190936089	0.09878937900066376	-0.0012277835048735142	0.002079556928947568	-0.012490182183682919
extfig5b_noKO_model5	0.001899388968013227	0.0013644933933392167	-0.021067559719085693	0.026790689677000046	0.004633666947484016	-0.011854737997055054	0.0005784423556178808	0.11511053889989853	-0.02430221065878868	0.0006464486359618604	0.0016342304879799485	0.020977871492505074	0.018097614869475365	0.015656685456633568	-0.01064164936542511	-8.046771836234257e-05	0.012680704705417156	0.0076124113984405994	0.0005727103562094271	-0.0005589658976532519	-0.0027148777153342962	-0.017785431817173958	0.020431576296687126
extfig5c_forward_vels_forward_vels_KO_model_mean_stderr	0.11325411173322911	0.03177137764003211
extfig5c_forward_vels_forward_vels_DO_model_mean_stderr	-0.011748518776988636	0.029488461166909043
extfig5c_forward_vels_forward_vels_noKO_model_mean_stderr	-0.034394229661489154	0.03160718109359755
extfig5c_lateral_vels_lateral_vels_KO_model_mean_stderr	0.028089812189071587	0.02610364744271469
extfig5c_lateral_vels_lateral_vels_DO_model_mean_stderr	-0.036962987612653916	0.027811510393663037
extfig5c_lateral_vels_lateral_vels_noKO_model_mean_stderr	0.01688085543502654	0.033452795920769045
extfig5c_angular_vels_angular_vels_KO_model_mean_stderr	0.030879129378824928	0.027890070832538662
extfig5c_angular_vels_angular_vels_DO_model_mean_stderr	-0.04664196636520167	0.024113988812192347
extfig5c_angular_vels_angular_vels_noKO_model_mean_stderr	0.016942943459388272	0.030790655835229466
extfig5c_pfast_pulse_bits_pfast_pulse_bits_KO_model_mean_stderr	0.30510295762642314	0.03214314034425144
extfig5c_pfast_pulse_bits_pfast_pulse_bits_DO_model_mean_stderr	-0.006036636931548057	0.037167504923376546
extfig5c_pfast_pulse_bits_pfast_pulse_bits_noKO_model_mean_stderr	-0.00978123458883799	0.030985690833884128
extfig5c_pslow_pulse_bits_pslow_pulse_bits_KO_model_mean_stderr	0.30943623204797127	0.029382458849515805
extfig5c_pslow_pulse_bits_pslow_pulse_bits_DO_model_mean_stderr	-0.037771250654468104	0.03538876602402535
extfig5c_pslow_pulse_bits_pslow_pulse_bits_noKO_model_mean_stderr	-0.0073084313514651935	0.032344691448683446
extfig5c_sine_bits_sine_bits_KO_model_mean_stderr	0.5568485764309699	0.02595417621321861
extfig5c_sine_bits_sine_bits_DO_model_mean_stderr	0.0026194879579124653	0.032979330045822104
extfig5c_sine_bits_sine_bits_noKO_model_mean_stderr	0.025351975640521364	0.03051375787867828
[truncated: 260 more columns]
