# Supplementary material for: Mapping model units to visual neurons reveals population code for social behaviour
Source: Nature. 2024 May 22;629(8014):1100–8. doi: 10.1038/s41586-024-07451-8 (PMC11136655; doi:10.1038/s41586-024-07451-8)
Supplement: Supplementary file 15 — Source Data Extended Data Fig. 6 [file 41586_2024_7451_MOESM15_ESM.csv]

extfig6a_varyposition_times	0.0	0.03333333333333333	0.06666666666666667	0.1	0.13333333333333333	0.16666666666666666	0.2	0.23333333333333334	0.26666666666666666	0.3	0.3333333333333333	0.36666666666666664	0.4	0.43333333333333335	0.4666666666666667	0.5	0.5333333333333333	0.5666666666666667	0.6	0.6333333333333333	0.6666666666666666	0.7	0.7333333333333333	0.7666666666666667	0.8	0.8333333333333334	0.8666666666666667	0.9	0.9333333333333333	0.9666666666666667	1.0	1.0333333333333334	1.0666666666666667	1.1	1.1333333333333333	1.1666666666666667	1.2	1.2333333333333334	1.2666666666666666	1.3	1.3333333333333333	1.3666666666666667	1.4	1.4333333333333333	1.4666666666666666	1.5	1.5333333333333334	1.5666666666666667	1.6
extfig6a_varyposition_LC17_KO_model0	-0.97668326	-0.8144327	-0.628097	-0.56969965	-0.4747614	-0.5418912	-0.2685737	-0.22073321	-0.13627061	-0.06762957	0.08602389	0.19073617	0.3448292	0.3448292	0.2919943	0.3448292	0.3448292	0.3448292	0.3448292	0.3448292	0.3448292	0.3448292	0.3448292	0.3448292	0.3448292	0.3448292	0.3448292	0.3448292	0.3448292	0.3448292	0.3448292	0.3448292	0.3448292	0.3448292	0.3448292	0.3448292	0.3448292	0.3448292	0.3448292	0.3448292	0.3448292	0.3448292	0.3448292	0.3448292	0.3448292	0.3448292	0.3448292	0.3448292	0.3448292
extfig6a_varyposition_LC17_KO_model1	-0.7142343	-0.7142343	-0.7142343	-0.7142343	-0.7142343	-0.7142343	-0.7142343	-0.7142343	-0.7142343	-0.7142343	-0.7142343	-0.7142343	-0.7142343	-0.7142343	-0.7142343	-0.7093752	-0.7142343	-0.7142343	-0.65510845	-0.39141184	-0.4057341	-0.29170102	-0.23287243	-0.08419387	0.05013173	0.04994527	0.08879415	0.073192626	0.17691293	0.048910156	0.11403249	0.12313858	0.23776414	0.32249385	0.19780403	0.27578315	0.27030292	0.42859012	0.45520878	0.4500276	0.7338518	0.8757733	1.0383679	1.0349234	1.1949272	1.2393981	1.2871996	1.2930889	1.4631115
extfig6a_varyposition_LC17_KO_model2	-0.01269476	0.06793251	0.16017437	0.1295096	0.052588083	0.044938568	0.04131823	0.037216317	0.0054627373	0.06115108	0.17746566	0.28350276	0.31818667	0.33588704	0.34044495	0.38198832	0.3937332	0.35375547	0.37753123	0.43588004	0.52207386	0.52801627	0.5623882	0.59098923	0.59706455	0.5886626	0.5616989	0.4694849	0.5009583	0.5133082	0.51659244	0.5644334	0.63160104	0.7070286	0.7075283	0.7159443	0.62861323	0.65431076	0.70253193	0.72736716	0.79938513	0.876568	0.9503217	0.8949762	0.9903526	0.9295503	1.0209912	1.0631977	1.0664198
extfig6a_varyposition_LC17_KO_model3	-0.5114679	-0.4312893	-0.44046488	-0.36239246	-0.34288874	-0.36382392	-0.39393345	-0.38103732	-0.38010046	-0.44302198	-0.38813376	-0.3738524	-0.26252267	-0.12457697	-0.1434583	-0.12946208	-0.13365884	-0.092865594	-0.10186483	-0.14443982	-0.102045245	-0.017926311	0.13416293	0.14655463	0.120404765	0.037311748	0.03926857	0.044903103	-0.008820531	0.05064802	0.16393393	0.32575625	0.429172	0.40482482	0.35387403	0.36944938	0.37766206	0.29033065	0.3493491	0.3924803	0.5064554	0.574459	0.5262621	0.37100032	0.39565498	0.35395303	0.3784213	0.4055121	0.52328
extfig6a_varyposition_LC17_KO_model4	-1.7972715	-1.801041	-1.7432038	-1.7752194	-1.5850979	-1.5450604	-1.3607708	-1.2927393	-1.1759884	-1.0404658	-0.9197435	-0.8613213	-0.74360394	-0.4711058	-0.51967645	-0.44837365	-0.44122458	-0.46885073	-0.43202648	-0.6013701	-0.57282484	-0.47865534	-0.31159183	-0.23006116	-0.15568466	-0.081865385	-0.10981539	-0.081901476	-0.14024642	-0.09078794	-0.032925893	0.1162294	0.22117421	0.25593227	0.23511253	0.19986103	0.16806771	0.031660166	0.02206684	-0.08090554	0.09166258	0.15675707	0.22090375	0.2613922	0.36655167	0.41748825	0.38269967	0.46542263	0.4798924
extfig6a_varyposition_LC17_KO_model5	-0.8000982	-0.8000982	-0.8000982	-0.8000982	-0.8000982	-0.8000982	-0.8000982	-0.8000982	-0.8000982	-0.8000982	-0.8000982	-0.8000982	-0.8000982	-0.8000982	-0.8000982	-0.8000982	-0.8000982	-0.8000982	-0.8000982	-0.8000982	-0.8000982	-0.8000982	-0.8000982	-0.6807616	-0.6073998	-0.5657468	-0.30363524	0.0372521	0.052046243	-0.27399176	0.03749461	0.040246464	0.26533428	0.12978186	0.22964454	0.40540373	0.7001422	0.8177513	0.75360566	0.7364723	0.97885793	1.3135136	1.1590964	1.2870682	1.2921855	1.6887167	1.6361226	1.4452897	1.4372338
extfig6a_varyposition_LC17_KO_model6	-1.5539978	-1.583819	-1.6017001	-1.7286627	-1.2097636	-0.99891174	-1.1131353	-0.98361796	-1.2624944	-0.95092297	-0.87407184	-0.90084755	-0.80144835	-0.52838355	-0.36062086	-0.43512014	-0.4384116	-0.6199982	-0.5281383	-0.4858714	-0.37852833	-0.27576423	-0.1523103	0.013217729	0.19703995	0.24843378	0.009451198	0.09467693	0.15622182	0.16890948	0.4225959	0.3981186	0.5416299	0.76719064	0.62857205	0.5523866	0.4025062	0.6043054	0.83452296	0.90406513	1.0905733	1.1538643	1.3164513	1.3683466	1.3254287	1.0662546	1.1678612	1.3683466	1.3683466
extfig6a_varyposition_LC17_KO_model7	-0.82112473	-0.7236035	-0.6676332	-0.46967945	-0.40443733	0.027724685	0.2787688	0.4770316	0.56058264	0.56058264	0.56058264	0.56058264	0.56058264	0.56058264	0.56058264	0.56058264	0.56058264	0.56058264	0.56058264	0.56058264	0.56058264	0.56058264	0.56058264	0.56058264	0.56058264	0.56058264	0.56058264	0.56058264	0.56058264	0.56058264	0.56058264	0.56058264	0.56058264	0.56058264	0.56058264	0.56058264	0.56058264	0.56058264	0.56058264	0.56058264	0.56058264	0.56058264	0.56058264	0.56058264	0.56058264	0.56058264	0.56058264	0.56058264	0.56058264
extfig6a_varyposition_LC17_KO_model8	-1.9089606	-1.8995646	-1.8670563	-1.780376	-1.657316	-1.6738265	-1.6313384	-1.5185946	-1.5006467	-1.3456025	-1.3149806	-1.2184578	-1.1573895	-1.0226467	-1.0005835	-0.9181835	-0.91481894	-0.8789639	-0.7010956	-0.74150646	-0.61606413	-0.4942214	-0.49679548	-0.4318159	-0.39681727	-0.29849342	-0.3404641	-0.23298937	-0.3148283	-0.23178795	-0.04854904	-0.052696217	0.09447691	-0.028443571	0.002071578	0.087677985	0.10136223	0.108210936	0.23948559	0.4103707	0.39751017	0.5371982	0.47602633	0.47520083	0.55559546	0.61358356	0.5843143	0.4869816	0.7812814
extfig6a_varyposition_LC17_KO_model9	1.0020447	0.906827	0.83310723	0.8598269	0.8575711	0.8958414	0.8498181	0.90161604	0.92089343	0.96578753	0.90237707	0.8572025	0.7360986	0.7970061	0.8772679	0.9427472	0.9012893	0.8722503	0.9108206	0.8398015	0.8285209	0.69646525	0.73546875	0.81033933	0.80508953	0.88006115	0.6612725	0.62723446	0.56278056	0.5957546	0.38413987	0.3155201	0.34390214	0.38580793	0.3124435	0.11098227	0.11638588	0.20804857	0.2889905	0.25620618	0.20398752	0.21562271	0.3387176	0.43112516	0.17312944	0.17537047	0.21499525	0.3197726	0.32240582
extfig6a_varysize_times	0.0	0.03333333333333333	0.06666666666666667	0.1	0.13333333333333333	0.16666666666666666	0.2	0.23333333333333334	0.26666666666666666	0.3	0.3333333333333333	0.36666666666666664	0.4	0.43333333333333335	0.4666666666666667	0.5	0.5333333333333333	0.5666666666666667	0.6	0.6333333333333333	0.6666666666666666	0.7	0.7333333333333333	0.7666666666666667	0.8	0.8333333333333334	0.8666666666666667	0.9	0.9333333333333333	0.9666666666666667	1.0	1.0333333333333334	1.0666666666666667	1.1	1.1333333333333333	1.1666666666666667	1.2	1.2333333333333334	1.2666666666666666	1.3	1.3333333333333333	1.3666666666666667	1.4	1.4333333333333333	1.4666666666666666	1.5	1.5333333333333334	1.5666666666666667	1.6
extfig6a_varysize_LC17_KO_model0	0.3448292	0.3448292	0.3448292	0.3448292	0.3448292	0.3448292	0.3448292	0.3448292	0.3448292	0.3448292	0.3448292	0.3448292	0.3448292	0.3448292	0.3448292	0.3448292	0.3448292	0.3448292	0.3448292	0.3448292	0.3448292	0.3448292	0.3448292	0.3448292	0.3448292	0.3448292	0.3448292	0.3448292	0.3448292	0.3448292	0.3448292	0.3448292	0.3448292	0.3448292	0.3448292	0.3448292	0.3448292	0.3448292	0.3448292	0.3448292	0.3448292	0.3448292	0.3448292	0.3448292	0.3448292	0.3448292	0.3448292	0.3448292	0.3448292
extfig6a_varysize_LC17_KO_model1	-0.7142343	-0.7142343	-0.7142343	-0.7142343	-0.7142343	-0.7142343	-0.7142343	-0.7142343	-0.7142343	-0.7142343	-0.6739483	-0.60983247	-0.5584054	-0.60545397	-0.66908866	-0.7142343	-0.7142343	-0.7142343	-0.7142343	-0.7142343	-0.7142343	-0.66965836	-0.58253783	-0.5097148	-0.4618717	-0.46383068	-0.4434642	-0.44223696	-0.44089895	-0.3626358	-0.38699722	-0.42064166	-0.4279233	-0.4565826	-0.46248713	-0.4282013	-0.4429509	-0.4044011	-0.3430044	-0.3217821	-0.3141071	-0.2644348	-0.24291517	-0.2855857	-0.24066107	-0.31046948	-0.34918898	-0.30048773	-0.3116393
extfig6a_varysize_LC17_KO_model2	-1.5264807	-1.5056244	-1.4742823	-1.4870003	-1.462625	-1.5208972	-1.5018281	-1.5185336	-1.4836828	-1.427163	-1.4229283	-1.355527	-1.2734697	-1.2783074	-1.2136407	-1.1379163	-1.0478916	-0.97171074	-0.84508634	-0.7842347	-0.7552255	-0.6784315	-0.69393146	-0.67277575	-0.69135976	-0.6638981	-0.6664467	-0.5938675	-0.5259315	-0.44829336	-0.38194504	-0.30957	-0.274054	-0.20409223	-0.13832669	-0.05499934	0.014507813	0.077999175	0.12505504	0.16654997	0.14530776	0.1597555	0.21477641	0.23741293	0.30412972	0.33367383	0.41317075	0.4726026	0.5224912
extfig6a_varysize_LC17_KO_model3	-2.0048532	-2.0048532	-2.0048532	-2.0048532	-2.0048532	-2.0048532	-2.0048532	-2.0048532	-2.0048532	-2.0048532	-2.0048532	-2.0048532	-2.0048532	-2.0048532	-2.0048532	-2.0048532	-2.0048532	-2.0048532	-2.0048532	-2.0048532	-2.0048532	-2.0048532	-2.0048532	-2.0048532	-2.0048532	-1.9816118	-1.922309	-1.7938874	-1.7205473	-1.6058936	-1.5999141	-1.5541797	-1.5555522	-1.547444	-1.4643283	-1.486461	-1.3898804	-1.3849658	-1.3679421	-1.2584592	-1.1994641	-1.0431846	-0.89113367	-0.7043253	-0.5971971	-0.50385517	-0.39398128	-0.34209394	-0.28027293
extfig6a_varysize_LC17_KO_model4	1.0879369	1.0030689	0.97713035	0.9354648	0.87754554	0.8385238	0.8220122	0.8151619	0.82569504	0.85814655	0.863861	0.8411447	0.7784726	0.7553651	0.668128	0.59853745	0.55216646	0.56661963	0.55459696	0.5724289	0.60567325	0.59454507	0.57228327	0.5877774	0.6012923	0.62347454	0.6446727	0.62744683	0.6037048	0.47278717	0.3667309	0.34133	0.26693967	0.17700806	0.12001043	0.04358553	-0.04840518	-0.057810627	-0.007330343	-0.018365907	-0.0028818378	-0.036311552	-0.1109084	-0.1722212	-0.20617056	-0.33321765	-0.38068423	-0.39959747	-0.47904447
extfig6a_varysize_LC17_KO_model5	0.49537662	0.38563332	0.23677157	0.19769669	0.11022838	0.19627975	0.06893711	0.13275076	0.017350027	-0.16418502	-0.09750853	-0.16864362	-0.2036674	-0.1741777	-0.22612053	-0.31571665	-0.41436324	-0.3601336	-0.32450852	-0.33378676	-0.34800428	-0.29601106	-0.17566735	-0.21371484	-0.20656323	-0.17117184	-0.36934403	-0.35952395	-0.44178444	-0.3763352	-0.3828371	-0.32862267	-0.41541368	-0.5122209	-0.54212946	-0.5424912	-0.5853377	-0.57079595	-0.5710156	-0.58517563	-0.53026366	-0.29566067	-0.42948815	-0.30681425	-0.34284377	-0.41900322	-0.5321775	-0.39735687	-0.43581262
extfig6a_varysize_LC17_KO_model6	0.23082997	0.27668634	0.28168458	0.26402393	0.29370376	0.23426475	0.1433277	0.069719434	0.05700787	-0.03664514	-0.02696157	-0.034100845	-0.018445477	0.041647788	0.024868907	0.10989013	0.06647505	0.105927594	0.08865312	0.057766907	0.012428614	-0.014442499	-0.060896374	-0.109102346	-0.12044799	-0.10307237	-0.14987332	-0.1301017	-0.06466037	-0.0007872418	0.08985453	0.15867555	0.23594236	0.2641081	0.32300743	0.34566215	0.29986927	0.3366324	0.29513833	0.18589814	0.1944549	0.1327662	0.021982942	-0.047773402	-0.0603718	-0.075614765	-0.056063075	-0.023644688	-0.015259709
extfig6a_varysize_LC17_KO_model7	-1.3796616	-1.315712	-1.4059503	-1.4953514	-1.2847261	-1.4741564	-1.3873094	-1.3503013	-1.4027102	-1.4566252	-1.4615039	-1.4946853	-1.2553408	-1.2784492	-1.2736799	-1.155273	-1.0437802	-0.829424	-0.6671458	-0.4111969	-0.54318106	-0.3192367	-0.22342885	-0.16450702	0.17913683	0.19591674	0.30559155	0.48903385	0.56058264	0.56058264	0.56058264	0.56058264	0.56058264	0.56058264	0.56058264	0.56058264	0.56058264	0.56058264	0.56058264	0.56058264	0.56058264	0.56058264	0.56058264	0.56058264	0.56058264	0.56058264	0.56058264	0.56058264	0.56058264
extfig6a_varysize_LC17_KO_model8	0.48842433	0.4696924	0.49754173	0.54078907	0.5995138	0.5469725	0.57860875	0.50366205	0.5128473	0.5023539	0.501492	0.5022099	0.4697656	0.4493771	0.46218473	0.4431809	0.46482843	0.3997503	0.43781465	0.33475095	0.36606953	0.393457	0.37236705	0.32395843	0.2608617	0.25181326	0.27102315	0.25045827	0.29046428	0.18964137	0.19577262	0.13092619	0.1507765	0.12175835	0.07617737	0.042833004	0.0016728886	0.08744694	0.09682395	0.020252578	0.024747547	0.017317768	0.089243054	-0.04937812	0.05213189	-0.017388308	-0.005762916	-0.050085314	-0.011645038
extfig6a_varysize_LC17_KO_model9	-1.1953855	-1.2257986	-1.2583759	-1.2111467	-1.1625311	-1.1408381	-1.1324455	-1.0797019	-1.0416898	-1.0658895	-1.0404816	-1.0729105	-1.1464429	-1.1280533	-1.1281469	-1.1425008	-1.0875612	-1.0762777	-0.94617933	-0.86597	-0.95608366	-0.95121956	-1.0212942	-1.0116078	-0.98544574	-0.9687477	-0.9523328	-1.0689874	-0.9826939	-1.1161983	-1.029929	-1.077785	-1.0355531	-1.0219022	-1.0184048	-1.0233524	-0.9795044	-0.9892916	-0.89036804	-0.93903023	-0.80486095	-0.9317757	-0.845734	-0.77250934	-0.8378692	-0.72517776	-0.72241896	-0.7305122	-0.65585756
extfig6a_varyrotation_times	0.0	0.03333333333333333	0.06666666666666667	0.1	0.13333333333333333	0.16666666666666666	0.2	0.23333333333333334	0.26666666666666666	0.3	0.3333333333333333	0.36666666666666664	0.4	0.43333333333333335	0.4666666666666667	0.5	0.5333333333333333	0.5666666666666667	0.6	0.6333333333333333	0.6666666666666666	0.7	0.7333333333333333	0.7666666666666667	0.8	0.8333333333333334	0.8666666666666667	0.9	0.9333333333333333	0.9666666666666667	1.0	1.0333333333333334	1.0666666666666667	1.1	1.1333333333333333	1.1666666666666667	1.2	1.2333333333333334	1.2666666666666666	1.3	1.3333333333333333	1.3666666666666667	1.4	1.4333333333333333	1.4666666666666666	1.5	1.5333333333333334	1.5666666666666667	1.6
extfig6a_varyrotation_LC17_KO_model0	0.3448292	0.3448292	0.3448292	0.3448292	0.3448292	0.3448292	0.3448292	0.3448292	0.3448292	0.3448292	0.3448292	0.3448292	0.3448292	0.3448292	0.3448292	0.3448292	0.3448292	0.3448292	0.3448292	0.3448292	0.3448292	0.3448292	0.3448292	0.3448292	0.3448292	0.3448292	0.3448292	0.3448292	0.3448292	0.3448292	0.3448292	0.3448292	0.3448292	0.3448292	0.3448292	0.3448292	0.3448292	0.3448292	0.3448292	0.20344467	0.3448292	0.3448292	0.3448292	0.332639	-0.28704405	0.3448292	0.3448292	0.3448292	0.3448292
extfig6a_varyrotation_LC17_KO_model1	0.18197644	0.11899498	0.0039107106	-0.054276012	-0.07032622	-0.029997958	-0.069573306	-0.073060416	-0.053044487	-0.08683412	-0.09371667	-0.18663627	-0.27645525	-0.23405407	-0.080151714	-0.025868898	0.0010430205	-0.064597465	-0.16960838	-0.22988693	-0.30098566	-0.3206044	-0.36640495	-0.39971688	-0.38961932	-0.38981378	-0.41473377	-0.4297038	-0.4188025	-0.42635354	-0.3401632	-0.38604853	-0.4965287	-0.6125222	-0.66905135	-0.6952096	-0.7103268	-0.7142343	-0.7142343	-0.7142343	-0.7142343	-0.7142343	-0.7142343	-0.7142343	-0.7142343	-0.7142343	-0.7142343	-0.7142343	-0.7142343
extfig6a_varyrotation_LC17_KO_model2	-0.58772326	-0.5577499	-0.5318476	-0.47247142	-0.42558023	-0.39815003	-0.36928576	-0.29778132	-0.24195428	-0.20239042	-0.11235664	-0.040620323	-0.015833147	0.03852309	0.04902117	0.092664376	0.121218994	0.20545419	0.3245264	0.34210238	0.36934146	0.32518557	0.3565105	0.39790434	0.27475917	0.24022676	0.32024089	0.29110965	0.26243237	0.22233036	0.21252204	0.17751282	0.1553195	0.07360856	0.0021857722	-0.09029952	-0.15329613	-0.18710256	-0.21720712	-0.28572065	-0.29991242	-0.3152463	-0.3881842	-0.42033935	-0.64277464	-0.6728491	-0.7949708	-0.9281537	-1.0423522
extfig6a_varyrotation_LC17_KO_model3	0.4125492	0.401939	0.4250803	0.335557	0.2626405	0.29020703	0.27536103	0.25278425	0.19547792	0.23232208	0.23011802	0.23705347	0.20809935	0.29223773	0.28499782	0.2057879	0.15373093	0.11561851	0.12661406	0.19628456	0.28698325	0.32089803	0.24707606	0.32042107	0.351228	0.38401848	0.43793532	0.43767357	0.42754892	0.3760238	0.36175257	0.34334522	0.30495226	0.30056375	0.32545903	0.31325054	0.31938618	0.34187135	0.38147214	0.42119527	0.44418392	0.4363169	0.36818072	0.3675342	0.37993956	0.38928533	0.3890462	0.3776456	0.3888455
extfig6a_varyrotation_LC17_KO_model4	0.9528036	0.8815421	0.78378123	0.7196392	0.59878194	0.46659625	0.39992693	0.32927123	0.25231028	0.1598647	0.119306035	0.036156796	0.016103582	-0.10095711	-0.048824124	-0.029698124	-0.022145124	-0.059809424	-0.15986273	-0.2237879	-0.17995021	-0.14477798	-0.16110769	-0.15829754	-0.26257783	-0.34474763	-0.41094568	-0.47420025	-0.5030374	-0.51252425	-0.42655334	-0.36848924	-0.3355538	-0.43213937	-0.47270066	-0.49700245	-0.5441398	-0.54170406	-0.57609546	-0.53767025	-0.51041704	-0.45006227	-0.43395966	-0.3830006	-0.35073462	-0.450175	-0.40916345	-0.43663913	-0.4228318
extfig6a_varyrotation_LC17_KO_model5	-0.8000982	-0.8000982	-0.8000982	-0.8000982	-0.8000982	-0.8000982	-0.8000982	-0.8000982	-0.8000982	-0.8000982	-0.8000982	-0.8000982	-0.8000982	-0.8000982	-0.8000982	-0.8000982	-0.8000982	-0.8000982	-0.8000982	-0.8000982	-0.8000982	-0.8000982	-0.7770469	-0.68592596	-0.46121457	-0.43272606	-0.54075617	-0.4067718	-0.28377897	-0.35171577	-0.524268	-0.6656876	-0.568675	-0.5127599	-0.5881607	-0.56094754	-0.58962065	-0.50885725	-0.4381709	-0.47462368	-0.38726124	-0.1861102	-0.29342347	-0.21404769	-0.10955686	-0.22582085	-0.18457554	-0.13110724	-0.12066839
extfig6a_varyrotation_LC17_KO_model6	0.91713536	0.90646553	0.82215655	0.8596343	0.9854241	0.92164767	0.98561007	0.9096163	0.8994573	0.93121135	0.9854365	0.96910167	0.95638216	0.76771885	0.76952535	0.7116528	0.60591424	0.6334358	0.6372088	0.64391595	0.49699095	0.42280117	0.4034112	0.2884248	-0.11641813	-0.20993276	-0.37420836	-0.55396074	-0.6600179	-0.64434576	-0.4778247	-0.43951416	-0.45962667	-0.50995827	-0.71072596	-0.7035878	-0.79931265	-0.8109598	-0.8775582	-0.98133194	-0.9512619	-0.88234466	-0.7958071	-0.7177954	-1.0131663	-0.8895586	-0.83399796	-0.8357538	-0.7993794
extfig6a_varyrotation_LC17_KO_model7	0.56058264	0.56058264	0.56058264	0.56058264	0.56058264	0.56058264	0.56058264	0.56058264	0.56058264	0.56058264	0.56058264	0.56058264	0.56058264	0.56058264	0.56058264	0.56058264	0.56058264	0.56058264	0.56058264	0.56058264	0.56058264	0.56058264	0.56058264	0.56058264	0.56058264	0.56058264	0.56058264	0.56058264	0.56058264	0.56058264	0.56058264	0.56058264	0.56058264	0.56058264	0.56058264	0.56058264	0.56058264	0.56058264	0.56058264	0.56058264	0.56058264	0.56058264	0.56058264	0.56058264	0.56058264	0.56058264	0.56058264	0.56058264	0.56058264
extfig6a_varyrotation_LC17_KO_model8	-0.8217798	-0.74900645	-0.7695221	-0.776949	-0.7776257	-0.6883005	-0.7765186	-0.71929413	-0.69655687	-0.69525945	-0.68694645	-0.59821963	-0.542553	-0.4988868	-0.42446157	-0.45532563	-0.45910123	-0.39028266	-0.38745868	-0.3689764	-0.37779513	-0.2841462	-0.24983455	-0.19074726	-0.2064658	-0.164586	-0.1311108	-0.12868229	-0.12132014	-0.05919088	-0.039701972	-0.039416015	0.020577602	-0.070546836	-0.09806355	-0.108064055	-0.14541161	-0.25086498	-0.22192629	-0.23484173	-0.25087214	-0.35178065	-0.35097525	-0.40858218	-0.4821981	-0.47549227	-0.52034616	-0.51845354	-0.5801738
extfig6a_varyrotation_LC17_KO_model9	-0.6282029	-0.5494989	-0.4479801	-0.39181402	-0.364846	-0.3931305	-0.41684747	-0.4897859	-0.49725622	-0.41696346	-0.37204865	-0.33627442	-0.30121124	-0.33735088	-0.3049065	-0.31564966	-0.2617991	-0.22138993	-0.18008612	-0.3815914	-0.3212859	-0.2311289	-0.17764245	-0.20123762	-0.13769788	-0.07531114	-0.028338686	0.021103635	-0.121534444	-0.27073464	-0.4353604	-0.47129467	-0.4683077	-0.42883247	-0.42584026	-0.4621397	-0.444635	-0.32881886	-0.29076132	-0.22323471	-0.29286054	-0.31303966	-0.33605427	-0.2613888	-0.25137326	-0.2467844	-0.21419704	-0.25576922	-0.18158133
extfig6a_varyposition_LC18_KO_model0	1.4531386	1.4662422	1.5007498	1.4678406	1.3783798	1.2621373	1.2444142	1.2139947	1.1409231	1.036758	1.0514442	1.1023308	1.0659156	1.0076704	0.97011346	0.98505354	0.99116534	0.9101746	0.8248647	0.8135057	0.84726113	0.8149351	0.7308102	0.6848725	0.6435043	0.67166805	0.62326825	0.55700517	0.5549023	0.5991004	0.5670448	0.5042231	0.4964849	0.4879175	0.569242	0.43767494	0.40835184	0.39843336	0.39962554	0.42889568	0.35373577	0.31068498	0.25467795	0.30265948	0.21919002	0.16718487	0.15228923	0.16561277	0.1824655
extfig6a_varyposition_LC18_KO_model1	0.39836136	0.13044235	-0.44081664	-0.81401485	-0.34997204	0.19696511	-0.06502584	-0.32570457	-0.115383476	0.20951334	-0.022394156	0.15457588	-0.09814612	0.206559	0.2740392	-0.014249111	0.0027532324	-0.10056757	0.5462845	0.35003364	0.29549566	0.32962456	0.34244385	0.42613292	0.17734356	0.0048596757	-0.24312103	0.14226317	-0.008463658	0.24399501	0.32730448	0.510776	0.29542014	0.31713474	0.542313	0.3460948	0.55536354	0.38509738	0.27803522	0.6402584	0.6488434	0.78886944	0.6778063	0.8083161	0.38167128	0.21737492	-0.20389806	-0.3534806	-0.110506535
extfig6a_varyposition_LC18_KO_model2	-1.1948079	-1.1948079	-1.1948079	-1.1948079	-1.1948079	-1.1948079	-1.1948079	-1.1948079	-1.1948079	-1.1948079	-1.1948079	-1.0227481	-1.0243413	-1.0766057	-1.0082264	-0.8770822	-0.741335	-0.9068409	-0.8521465	-0.58014905	-0.50481635	-0.49475136	-0.50017864	-0.49701843	-0.4227159	-0.38612342	-0.43692052	-0.5559637	-0.32528543	-0.25857335	-0.07553662	-0.019911328	0.04784704	0.3301352	0.3889955	0.374879	0.21689272	0.43279383	0.46331236	0.66496915	0.61295164	0.8117119	0.96462244	0.81384456	0.9827955	0.94622165	1.1169711	1.0778702	1.314896
extfig6a_varyposition_LC18_KO_model3	0.77120197	0.7158376	0.7516278	0.795047	0.7953912	0.7638143	0.7795137	0.83341604	0.8032421	0.7574201	0.6961735	0.69710845	0.7966266	0.77090013	0.6976602	0.5958905	0.64005053	0.62199664	0.56088567	0.47485417	0.4520027	0.46399853	0.4403094	0.4230806	0.3580746	0.35302112	0.31649542	0.23512563	0.10640214	0.052694052	0.025563648	-0.049055908	-0.029871626	-0.1126094	-0.1409952	-0.20059422	-0.265629	-0.34098598	-0.42094564	-0.34472293	-0.50545704	-0.44433317	-0.46641508	-0.38645828	-0.48040992	-0.5374129	-0.57416165	-0.59015363	-0.5854015
extfig6a_varyposition_LC18_KO_model4	0.32074538	0.32074538	0.32074538	0.32074538	0.32074538	0.32074538	0.32074538	0.32074538	0.32074538	0.32074538	0.32074538	0.32074538	0.32074538	0.32074538	0.32074538	0.32074538	0.32074538	0.32074538	0.32074538	0.32074538	0.32074538	0.32074538	0.32074538	0.32074538	0.32074538	0.32074538	0.32074538	0.32074538	0.32074538	0.32074538	0.32074538	0.32074538	0.32074538	0.32074538	0.32074538	0.32074538	0.32074538	0.32074538	0.32074538	0.32074538	0.32074538	0.32074538	0.32074538	0.32074538	0.32074538	0.32074538	0.32074538	0.32074538	0.32074538
extfig6a_varyposition_LC18_KO_model5	0.3483941	0.37175313	0.22671807	0.18573026	0.17350137	0.15605348	0.04906642	0.040051326	0.26242083	0.22495185	0.30825293	0.2969531	0.26617777	0.2457187	0.28204256	0.34711984	0.28563744	0.41188362	0.49231112	0.44991177	0.46871793	0.47153375	0.48279977	0.5591286	0.557117	0.5140531	0.6167154	0.69951624	0.5754675	0.506783	0.45646766	0.5173696	0.6252349	0.51601225	0.56908894	0.5674974	0.7250455	0.7047116	0.7627126	0.72032326	0.845598	1.0737115	1.0573729	1.1822186	1.1724523	1.3079696	1.2910371	1.2151859	1.1458744
extfig6a_varyposition_LC18_KO_model6	2.3000832	2.3433	2.3243473	2.5226147	2.2999387	2.1004405	2.092392	2.0524378	2.095178	1.5976003	1.4613712	1.4870154	1.553474	1.5198536	1.2441363	1.1569198	1.0899944	1.1148567	0.74026227	0.5804797	0.52962005	0.552578	0.47574827	0.38478366	0.23326449	0.18686472	0.1792713	-0.1199459	-0.30171108	-0.22226606	-0.23285168	-0.2542463	-0.38625997	-0.68210113	-0.6060696	-0.63677657	-0.7430177	-0.9299912	-0.8942022	-0.7213601	-0.939441	-0.97973794	-1.2505717	-1.2810152	-1.1982073	-1.2962675	-1.3894758	-1.468186	-1.2584878
extfig6a_varyposition_LC18_KO_model7	-0.80348396	-0.819124	-0.7858599	-0.7740222	-0.71700597	-0.633311	-0.5614875	-0.4356712	-0.42985156	-0.37826136	-0.27059305	-0.21818866	-0.12114353	-0.1139403	-0.0015233448	0.011633828	0.06652776	0.011016932	-0.017435778	0.006895955	0.07902684	0.19985254	0.29438582	0.37914807	0.4006432	0.45669535	0.37629646	0.30618972	0.3046834	0.33890662	0.42349374	0.48496225	0.49968797	0.5373144	0.5744066	0.49438685	0.43220565	0.5685421	0.612123	0.70858043	0.7583653	0.8175381	0.86249214	0.86972356	0.86192715	0.78938895	0.8715637	0.9536983	1.1017075
extfig6a_varyposition_LC18_KO_model8	0.18600968	0.2422117	0.2176186	0.22231601	0.15123703	0.1676075	0.16553253	0.1634446	0.15618283	0.11055399	0.13706942	0.15841475	0.16751975	0.09415448	0.108559355	0.18965353	0.21852879	0.22582145	0.2930094	0.30960295	0.29616264	0.32669455	0.27705356	0.30731234	0.45827872	0.5164154	0.5418087	0.53413916	0.55636126	0.5204214	0.5588033	0.47889614	0.5399797	0.6455774	0.70820385	0.7378898	0.7247597	0.74850506	0.72230905	0.77097374	0.6660465	0.7927331	0.8031746	0.8146679	0.87473744	0.8955513	1.0294002	1.0035181	1.037695
extfig6a_varyposition_LC18_KO_model9	-0.4027125	-0.36477074	-0.3502295	-0.35491112	-0.33611304	-0.34281692	-0.3520343	-0.35535392	-0.32963225	-0.28654337	-0.22346427	-0.1735853	-0.12282068	-0.09608656	-0.024787817	0.025289848	0.04475773	0.11195363	0.15392934	0.19915092	0.22641389	0.2309143	0.22588505	0.25132796	0.24268095	0.29694468	0.2917311	0.30209014	0.3547316	0.4037553	0.39932454	0.4376063	0.41721034	0.46549553	0.5269199	0.53577846	0.5260663	0.55140364	0.5957005	0.55139583	0.5136425	0.48532575	0.5206777	0.5164316	0.5421745	0.49322867	0.59505767	0.67835397	0.6511825
extfig6a_varysize_LC18_KO_model0	-2.4814804	-2.4579566	-2.3964708	-2.3285637	-2.2957678	-2.2591977	-2.2010853	-2.1259234	-2.0640259	-2.0042696	-1.9532685	-1.9077966	-1.8749341	-1.811992	-1.7737193	-1.7397412	-1.7083921	-1.6629562	-1.602789	-1.5373219	-1.4504664	-1.3871073	-1.320666	-1.2378083	-1.1698754	-1.0948638	-1.0502938	-1.001139	-0.93632525	-0.8494692	-0.7784035	-0.702552	-0.61374605	-0.54110575	-0.43446124	-0.31747416	-0.21088903	-0.1433031	-0.07380524	0.023049066	0.052648157	0.072602704	0.1306758	0.16653807	0.19419171	0.2604664	0.28714553	0.35771272	0.40073878
extfig6a_varysize_LC18_KO_model1	-0.32532498	-0.39097774	-0.48909318	-0.50174725	-0.61001104	-0.6424216	-0.65034354	-0.5703635	-0.4693206	-0.5524457	-0.5302594	-0.532095	-0.6749208	-0.72660476	-0.7581878	-0.7094454	-0.76115876	-0.7398742	-0.80444306	-0.6864328	-0.5355507	-0.37120715	-0.28381297	-0.46186644	-0.61787885	-0.58807737	-0.48678973	-0.5245527	-0.72241026	-0.9925341	-1.1638635	-1.0177048	-1.0698944	-1.0452021	-0.99817324	-1.2123681	-1.0192026	-0.9932613	-0.86931175	-0.8230567	-0.77441597	-0.7364918	-0.8273841	-0.68928033	-0.8195819	-1.061277	-0.94423944	-1.1205953	-1.0563557
extfig6a_varysize_LC18_KO_model2	-0.2597617	-0.27439654	-0.3143909	-0.40106985	-0.40268463	-0.5156136	-0.55959314	-0.62305266	-0.59438246	-0.57398814	-0.61529493	-0.58369267	-0.5236695	-0.6236805	-0.5713453	-0.46987173	-0.43537524	-0.38030535	-0.2303427	-0.22604913	-0.22293244	-0.21002647	-0.30748165	-0.35968557	-0.42775878	-0.38732836	-0.45268956	-0.3921449	-0.40627542	-0.33803886	-0.3753809	-0.3031418	-0.3279044	-0.3043016	-0.29797184	-0.2704286	-0.21240741	-0.19524819	-0.14875254	-0.13945006	-0.2547406	-0.2035683	-0.17933232	-0.15231368	-0.069092005	-0.088493824	0.015715772	0.07017609	0.1292702
extfig6a_varysize_LC18_KO_model3	-2.0394065	-2.005749	-1.9922041	-1.9803365	-1.8800778	-1.8540316	-1.8002584	-1.7529945	-1.7253859	-1.6373628	-1.5241437	-1.4423699	-1.4189713	-1.4106246	-1.3913475	-1.3026208	-1.2188306	-1.1652299	-1.1007354	-1.1172762	-1.1082115	-1.0160832	-0.94749457	-0.85895145	-0.74912745	-0.73533946	-0.70913213	-0.6522013	-0.6002642	-0.5491124	-0.48384383	-0.43810233	-0.40483633	-0.32890496	-0.30583617	-0.15925781	-0.14679852	-0.09095454	-0.031150118	0.008051571	0.07679164	0.097823076	0.15689054	0.20219095	0.22594029	0.30006713	0.31202224	0.3242792	0.35385802
extfig6a_varysize_LC18_KO_model4	-2.5151832	-2.376975	-2.1738563	-2.187598	-2.4746342	-2.2286198	-2.3239453	-2.157566	-2.2833996	-2.1076488	-2.0397587	-1.9096756	-1.6378261	-1.5197982	-1.0843129	-0.99469966	-0.7150305	-0.40538538	-0.1094085	0.10212489	0.28077728	0.276861	0.32074538	0.32074538	0.32074538	0.32074538	0.32074538	0.32074538	0.32074538	0.32074538	0.32074538	0.32074538	0.32074538	0.32074538	0.32074538	0.32074538	0.32074538	0.32074538	0.32074538	0.32074538	0.32074538	0.32074538	0.32074538	0.32074538	0.32074538	0.32074538	0.32074538	0.32074538	0.32074538
extfig6a_varysize_LC18_KO_model5	-0.86029595	-0.81650853	-0.8653518	-0.8908428	-0.8286469	-0.8212171	-0.72691846	-0.6621028	-0.6620146	-0.7137747	-0.74003494	-0.7881559	-0.7989306	-0.8002973	-0.8248951	-0.8589831	-0.85510665	-0.8171839	-0.7032082	-0.71281266	-0.732652	-0.6908772	-0.5995772	-0.55819225	-0.4900482	-0.42483136	-0.50762415	-0.49654984	-0.48841572	-0.42252758	-0.33061686	-0.32906032	-0.27671313	-0.17859769	-0.12260976	-0.009093208	0.074188575	0.14976333	0.16827358	0.21573173	0.21777022	0.2576286	0.27754417	0.34459645	0.35377708	0.3051564	0.32109845	0.3995378	0.38833627
extfig6a_varysize_LC18_KO_model6	0.3516015	0.3782203	0.46804368	0.40706798	0.45261583	0.3439148	0.3167949	0.30268312	0.3148108	0.32332632	0.27268517	0.26722077	0.3148864	0.3034221	0.32585537	0.32518074	0.3858571	0.34323695	0.34847602	0.33486238	0.31489643	0.27011108	0.20384648	0.11552029	0.031999335	0.014091363	0.007947518	0.01826308	0.050763965	0.048764195	0.10540686	0.1007565	0.10264702	0.12305029	0.10281096	0.116771854	0.13120586	0.086928986	0.032984447	-0.032687135	-0.052889574	-0.16016886	-0.16052215	-0.18457045	-0.25491983	-0.29234686	-0.3028745	-0.3607886	-0.34500375
extfig6a_varysize_LC18_KO_model7	-1.8175839	-1.7631758	-1.7161152	-1.7176995	-1.6612829	-1.7145416	-1.6843892	-1.6868573	-1.6819215	-1.6612754	-1.6530356	-1.6097302	-1.5278387	-1.5382044	-1.4625485	-1.4131745	-1.3558793	-1.2506407	-1.1381629	-1.0386423	-0.9965823	-0.89156747	-0.86799365	-0.8257063	-0.7336048	-0.7169858	-0.63413846	-0.55004394	-0.4708463	-0.36065128	-0.25938493	-0.16744094	-0.12920497	-0.06446851	-0.041855305	-0.001452336	0.061619118	0.040167876	0.06322391	0.13112162	0.1303099	0.24030997	0.34280282	0.34271902	0.36785027	0.4205041	0.4886829	0.5880532	0.6710723
extfig6a_varysize_LC18_KO_model8	-2.03262	-2.0089016	-1.9803607	-1.9769478	-1.9372545	-1.9529978	-1.8623035	-1.8110524	-1.7328876	-1.5970632	-1.5548573	-1.4755044	-1.4043665	-1.3876956	-1.3279396	-1.3095243	-1.2495519	-1.2093952	-1.1405416	-1.1078622	-1.0725865	-0.97460204	-0.88206977	-0.8006838	-0.7262039	-0.676091	-0.58054686	-0.50429916	-0.42986673	-0.34913173	-0.3364292	-0.29215345	-0.23232348	-0.18611766	-0.14996628	-0.12729336	-0.08807417	0.0046078064	0.080108605	0.12330347	0.17595555	0.20036389	0.32526222	0.33243746	0.4415134	0.4515774	0.45967087	0.4882761	0.49880046
extfig6a_varysize_LC18_KO_model9	-2.3928246	-2.3490283	-2.2855132	-2.2478364	-2.197154	-2.1754417	-2.0825684	-2.031408	-1.9758033	-1.8984812	-1.8803582	-1.839211	-1.7438992	-1.7047489	-1.6416159	-1.6010797	-1.5779915	-1.5562159	-1.4851108	-1.4693635	-1.3932165	-1.2919185	-1.2274578	-1.1655527	-1.0967512	-1.0253371	-0.94230425	-0.85850203	-0.7835684	-0.74005866	-0.67082596	-0.6369302	-0.55878663	-0.4871516	-0.4363164	-0.3467827	-0.28733608	-0.20713557	-0.1384414	-0.0499894	0.013097889	0.06450158	0.17547573	0.20881802	0.29471162	0.3902079	0.42782602	0.50871867	0.5574273
extfig6a_varyrotation_LC18_KO_model0	-0.8122719	-0.7691245	-0.774795	-0.70039785	-0.6413924	-0.5475824	-0.5154783	-0.46290585	-0.38183403	-0.26655754	-0.21621633	-0.19541115	-0.15649244	-0.046076186	0.026151404	0.06529387	0.124135606	0.19409408	0.22144324	0.2766153	0.35616153	0.42030257	0.42753395	0.41906372	0.398116	0.40577623	0.47446254	0.5234461	0.5318959	0.50436234	0.51940984	0.533806	0.54469067	0.57681745	0.6128089	0.6444675	0.63806653	0.6395317	0.6351756	0.5725976	0.55907524	0.52455956	0.45899627	0.42784902	0.33252847	0.3241054	0.18007302	0.112636924	0.049942628
extfig6a_varyrotation_LC18_KO_model1	0.820481	0.955983	0.9603695	0.72583413	0.6245526	0.7152202	0.79346716	0.7242268	0.7076038	0.5792423	1.0029029	1.2273264	1.3489021	1.1588736	1.1121325	0.92996883	0.8952499	0.8672359	1.0720167	1.3298724	1.2864705	1.2064236	1.2820817	1.0934774	0.79301697	0.55126196	0.55017567	0.6308423	0.50453734	0.6012976	0.6861613	0.49444798	0.39089948	0.28776774	0.38223696	0.5381374	0.27326113	0.30473432	0.20606264	0.1372722	0.094971426	-0.049952567	-0.028237991	0.077895544	0.47385257	0.5115953	0.59664017	0.8715248	1.0693566
extfig6a_varyrotation_LC18_KO_model2	-1.1948079	-1.1948079	-1.1948079	-1.1948079	-1.1948079	-1.1948079	-1.1948079	-1.1948079	-1.1948079	-1.1948079	-1.1948079	-1.1948079	-1.1948079	-1.1732916	-1.06179	-0.85168535	-0.6393865	-0.460166	-0.42432496	-0.5051804	-0.4108419	-0.4018554	-0.2991741	-0.2835357	-0.27203956	-0.38676393	-0.24824274	-0.27163786	-0.26137796	-0.34471667	-0.36735806	-0.26095203	-0.20296443	-0.26385364	-0.24627012	-0.17401934	-0.10672419	-0.18108556	-0.23178527	-0.28490445	-0.2678407	-0.29043645	-0.36469623	-0.2967833	-0.50870466	-0.41640127	-0.37582397	-0.25386474	-0.25487566
extfig6a_varyrotation_LC18_KO_model3	-1.1429567	-1.0199083	-1.0316147	-0.98379225	-0.91052306	-0.87837607	-0.77333075	-0.78033495	-0.75357515	-0.80918705	-0.7096699	-0.58710796	-0.44494253	-0.46490782	-0.45497388	-0.29218668	-0.2713283	-0.27685907	-0.2520988	-0.18622778	-0.12252289	-0.08806645	-0.03570327	0.00023708395	0.060851786	0.16834174	0.1480575	0.17937686	0.32854337	0.4688028	0.46896064	0.4108948	0.3503675	0.29809952	0.36618927	0.42092708	0.41344705	0.41740605	0.35063073	0.2813439	0.21636768	0.18809922	0.19199991	0.18617256	0.18392192	0.067991205	-0.0035993438	0.0029228453	-0.04018954
extfig6a_varyrotation_LC18_KO_model4	0.32074538	0.32074538	0.32074538	0.32074538	0.32074538	0.32074538	0.32074538	0.32074538	0.32074538	0.32074538	0.32074538	0.32074538	0.32074538	0.32074538	0.32074538	0.32074538	0.32074538	0.32074538	0.32074538	0.32074538	0.32074538	0.32074538	0.32074538	0.32074538	0.32074538	0.32074538	0.32074538	0.32074538	0.32074538	0.32074538	0.32074538	0.32074538	0.32074538	0.32074538	0.32074538	0.32074538	0.32074538	0.32074538	0.32074538	0.32074538	0.32074538	0.32074538	0.32074538	0.32074538	0.32074538	0.32074538	0.32074538	0.32074538	0.32074538
extfig6a_varyrotation_LC18_KO_model5	0.001013556	-0.05767803	-0.08228133	-0.06250182	-0.0889748	-0.07718976	-0.032377236	-0.0017308736	0.083819084	0.15388083	0.10855343	0.19301932	0.18606892	0.24136376	0.20770432	0.18849124	0.121663794	0.1563154	0.1787433	0.20131674	0.24349295	0.2546562	0.2109257	0.21177302	0.17933545	0.23363604	0.22547413	0.27001765	0.2269193	0.17213503	0.047299854	-0.029616425	-0.029122923	-0.048215814	-0.12569267	-0.21918873	-0.28626093	-0.36185113	-0.474497	-0.5396046	-0.5129528	-0.46433133	-0.64084667	-0.7105911	-0.77101904	-0.90576154	-0.9877747	-1.1295781	-1.1989443
extfig6a_varyrotation_LC18_KO_model6	0.32352352	0.22418672	0.27455047	0.28290614	0.24677922	0.3527369	0.36031643	0.34518507	0.35099322	0.4193434	0.5218817	0.63212234	0.61826104	0.46764225	0.51852864	0.5180285	0.44933856	0.41907644	0.44375095	0.3427756	0.33432242	0.24201499	0.09468061	0.09658449	0.05482512	-0.045699913	-0.11167624	-0.19755188	-0.26749486	-0.28522354	-0.36704153	-0.4180228	-0.4303578	-0.5529013	-0.52545726	-0.64678925	-0.70306325	-0.6897057	-0.69569826	-0.6301014	-0.5754598	-0.5332292	-0.5588499	-0.5545475	-0.56271374	-0.62652636	-0.62783974	-0.67922544	-0.7316921
extfig6a_varyrotation_LC18_KO_model7	-0.27767235	-0.2859676	-0.29709074	-0.2705609	-0.21258682	-0.15471874	-0.09626673	-0.044150356	0.002342822	0.027135467	0.0057194387	-0.0023705212	-0.02499229	-0.042083822	-0.07290295	-0.03103708	-0.024774335	0.0039435136	-0.028430762	0.070597686	0.110573426	0.12253742	0.18200432	0.237679	0.19353193	0.20919518	0.21899699	0.1864996	0.1557381	0.1638047	0.14505109	0.12021889	0.13847743	0.13218594	0.0777765	0.036861565	0.024142064	-0.018610887	-0.07918553	-0.15797529	-0.22388639	-0.28472805	-0.33800462	-0.36570558	-0.40787062	-0.420342	-0.44135076	-0.46751112	-0.5245394
extfig6a_varyrotation_LC18_KO_model8	-0.8883004	-0.84123504	-0.81012386	-0.7695046	-0.6551928	-0.5408319	-0.44020218	-0.3576636	-0.3027855	-0.21706696	-0.14302954	-0.096731655	-0.051895134	0.06863636	0.20443843	0.32421792	0.42455032	0.5143238	0.50649476	0.50121284	0.4915801	0.5199357	0.5288257	0.57143784	0.5761915	0.52780795	0.5598624	0.5386635	0.5541411	0.5117458	0.5220131	0.4951047	0.48766807	0.48221126	0.48777065	0.4596814	0.44987133	0.3962516	0.36986345	0.3220657	0.27026945	0.19106671	0.12907049	0.03339532	-0.11836091	-0.15954198	-0.23629345	-0.32827392	-0.44307935
extfig6a_varyrotation_LC18_KO_model9	1.0254989	1.0144665	1.0120074	0.99356437	0.9951952	0.9890565	0.98781186	0.9504198	0.9319042	0.93263495	0.92998546	0.88498807	0.85580915	0.8560717	0.82332903	0.7925759	0.7765377	0.74323565	0.71653855	0.6965113	0.68818754	0.6359532	0.58020383	0.54337895	0.43820256	0.41053718	0.40750676	0.37583554	0.41119006	0.37498605	0.34692478	0.37236416	0.3486845	0.3378353	0.31369907	0.30391502	0.3226712	0.29371724	0.3112057	0.30784005	0.2863886	0.23603387	0.1386155	0.09392481	-0.019354105	-0.049435228	-0.08859966	-0.12385324	-0.15767223
extfig6b_varyposition_LC17_DO_model0	-0.2523791	-0.41482493	-0.11958616	-0.27379316	-0.023743644	-0.0035723373	-0.017352989	0.11152995	0.055363666	0.14873743	0.04374935	0.18492164	0.25076184	0.20267673	0.14105983	-0.00787902	-0.04515506	-0.008450112	-0.19821766	-0.15520604	-0.26666406	-0.09385706	-0.2107676	0.017310707	0.16091108	0.5212998	0.6190288	0.2843624	0.21531329	0.42313808	0.26956305	0.07193122	-0.021368252	-0.06836666	-0.047383934	-0.20221752	-0.094357975	0.014538046	-0.2244766	-0.09307969	-0.25900906	-0.27920663	-0.42864084	-0.22161835	-0.12200237	-0.30567655	-0.033198234	-0.41401133	-0.35684425
extfig6b_varyposition_LC17_DO_model1	0.3936398	0.17383139	-0.039127663	0.034943525	-0.22264305	-0.24474783	-0.42622143	-0.24565046	-0.06195056	-0.15978672	-0.018606642	0.07044667	0.18959206	0.09475846	0.053305622	0.09395052	0.009532228	-0.071675695	-0.18073282	-0.253088	-0.48351765	-0.2349421	-0.14724858	-0.11123493	-0.15989965	-0.22473103	-0.3182995	-0.44906026	-0.4001615	-0.6253632	-0.43824422	-0.2595251	-0.16687413	-0.18761891	-0.25080207	-0.16283546	-0.33736983	-0.35567757	-0.412978	-0.4246895	-0.46753678	-0.52316946	-0.41690814	-0.57545954	-0.7390496	-0.6681523	-0.5826674	-0.6918051	-0.6325702
extfig6b_varyposition_LC17_DO_model2	-0.9505761	-0.86352026	-0.8671403	-0.780683	-0.73857784	-0.7397649	-0.8043377	-0.84290826	-0.7880405	-0.75989884	-0.67404014	-0.69457126	-0.64060104	-0.58092874	-0.58741313	-0.5564768	-0.6146465	-0.574353	-0.47152552	-0.40250003	-0.343131	-0.24771747	-0.18764997	-0.117266186	-0.09974907	-0.11306532	-0.08438309	0.036487713	0.1524286	0.18651883	0.25661623	0.36554962	0.45640752	0.5389783	0.5722505	0.6307147	0.6695215	0.67285	0.70297384	0.6919239	0.74631166	0.88235295	0.8998225	0.9407769	1.0242968	1.1368353	1.1689293	1.2222141	1.3003155
extfig6b_varyposition_LC17_DO_model3	1.8937814	1.5153471	1.6119796	1.7521096	1.6341994	1.522082	1.2260127	1.2017982	1.1315931	0.84752136	0.32448462	0.29231355	0.26329538	0.23583385	0.09931668	-0.16163364	-0.30596477	-0.32669964	-0.510532	-0.67248327	-0.67248327	-0.67248327	-0.67248327	-0.67248327	-0.67248327	-0.67248327	-0.67248327	-0.67248327	-0.67248327	-0.67248327	-0.67248327	-0.67248327	-0.67248327	-0.67248327	-0.67248327	-0.67248327	-0.67248327	-0.67248327	-0.67248327	-0.67248327	-0.67248327	-0.67248327	-0.67248327	-0.67248327	-0.67248327	-0.67248327	-0.67248327	-0.67248327	-0.67248327
extfig6b_varyposition_LC17_DO_model4	0.0	0.0	0.0	0.0	0.0	0.0	0.0	0.0	0.0	0.0	0.0	0.0	0.0	0.0	0.0	0.0	0.0	0.0	0.0	0.0	0.0	0.0	0.0	0.0	0.0	0.0	0.0	0.0	0.0	0.0	0.0	0.0	0.0	0.0	0.0	0.0	0.0	0.0	0.0	0.0	0.0	0.0	0.0	0.0	0.0	0.0	0.0	0.0	0.0
extfig6b_varyposition_LC17_DO_model5	-0.52435607	-0.52435607	-0.52435607	-0.52435607	-0.52435607	-0.52435607	-0.52435607	-0.52435607	-0.52435607	-0.52435607	-0.52435607	-0.52435607	-0.52435607	-0.52435607	-0.52435607	-0.52435607	-0.52435607	-0.52435607	-0.52435607	-0.52435607	-0.52435607	-0.52435607	-0.52435607	-0.52435607	-0.52435607	-0.52435607	-0.52435607	-0.52435607	-0.52435607	-0.52435607	-0.52435607	-0.52435607	-0.52435607	-0.52435607	-0.52435607	-0.52435607	-0.52435607	-0.52435607	-0.52435607	-0.52435607	-0.47216177	-0.3448023	-0.20556086	-0.52435607	-0.40450826	-0.15697336	-0.23939832	-0.15797326	-0.422025
extfig6b_varyposition_LC17_DO_model6	-0.072391525	-0.6372293	-0.6758648	-0.8595872	-0.72325236	-0.6373247	-0.573171	-0.27593574	-0.68782675	-0.31164008	-0.66212106	-0.6929593	-0.5760207	-0.95998657	-0.9678953	-0.51233655	-0.5417902	-0.68863237	-0.34444055	-0.9673847	-0.66440314	-0.61111367	-0.80562943	-0.8490937	-0.43319523	-0.50680566	-0.7573852	-0.2995201	-0.86228454	-0.7679917	-0.59564143	-1.0343142	-0.9327185	-0.7593085	-0.72055614	-0.41478723	-0.5280241	-0.7048709	-0.5070637	-0.7427235	-0.6523612	-0.89360964	-0.7082681	-0.328222	-0.5003158	-0.16495098	-0.34981805	-0.052425854	-0.4976257
extfig6b_varyposition_LC17_DO_model7	3.1307898	2.968569	2.6960957	2.697536	2.3898876	1.9703817	1.6304148	1.392386	1.501323	1.2420955	0.97776055	0.8250871	0.6310144	0.3538768	0.15819176	-0.11432457	-0.15083578	-0.090770915	-0.31855404	-0.31855404	-0.31855404	-0.31855404	-0.31855404	-0.31855404	-0.31855404	-0.31855404	-0.31855404	-0.31855404	-0.31855404	-0.31855404	-0.31855404	-0.31855404	-0.31855404	-0.31855404	-0.31855404	-0.31855404	-0.31855404	-0.31855404	-0.31855404	-0.31855404	-0.31855404	-0.31855404	-0.31855404	-0.31855404	-0.31855404	-0.31855404	-0.31855404	-0.31855404	-0.31855404
extfig6b_varyposition_LC17_DO_model8	2.0843246	1.7176696	1.7639642	1.862104	1.7034626	1.7861967	2.1745822	2.2694948	2.1427784	1.5695214	1.1476634	1.0016629	1.0926616	1.0222024	0.81622523	1.0596769	1.2814804	1.14641	0.9545392	0.42384228	0.33341306	0.14032933	-0.03609747	-0.22537301	0.015114522	-0.04399468	-0.31283316	-0.50915337	-0.50915337	-0.50915337	-0.50915337	-0.50915337	-0.50915337	-0.50915337	-0.50915337	-0.50915337	-0.50915337	-0.50915337	-0.50915337	-0.50915337	-0.50915337	-0.50915337	-0.50915337	-0.50915337	-0.50915337	-0.50915337	-0.50915337	-0.50915337	-0.50915337
extfig6b_varyposition_LC17_DO_model9	-0.37306762	-0.35843682	-0.37306762	-0.37306762	-0.37306762	-0.37306762	-0.37306762	-0.37306762	-0.37306762	-0.37306762	-0.15905951	-0.37306762	-0.37306762	-0.37306762	-0.13456354	-0.18233855	-0.37306762	-0.37306762	-0.37306762	-0.37306762	-0.37306762	-0.37306762	-0.37306762	-0.37306762	-0.37306762	-0.37306762	-0.37306762	-0.37306762	-0.37306762	-0.37306762	-0.37306762	-0.37306762	-0.37306762	-0.37306762	-0.37306762	-0.28448287	-0.37306762	-0.37306762	-0.16147019	-0.37306762	-0.05213635	-0.11515939	-0.27154037	-0.16643077	0.08178582	0.19341205	-0.20492233	0.0025439153	0.07866975
extfig6b_varysize_LC17_DO_model0	-2.2430959	-2.1345644	-1.8143098	-1.5577563	-1.6258217	-1.5915987	-1.8245375	-2.0309849	-1.9450955	-2.1379747	-1.9407074	-2.1169488	-2.22588	-2.1015964	-1.905462	-1.72833	-1.672392	-1.58008	-1.5666201	-1.3760436	-1.4027973	-1.6091441	-1.4458988	-1.5666263	-1.64668	-1.6300476	-1.5984111	-1.5759284	-1.5949047	-1.6402496	-1.3486158	-1.2222687	-1.099705	-1.1235399	-0.88659805	-0.93889356	-0.9671894	-0.87544096	-0.6623652	-0.6300083	-0.4918784	-0.6008855	-0.85256684	-0.77587235	-0.846606	-0.6814567	-0.54589593	-0.5052481	-0.38767353
extfig6b_varysize_LC17_DO_model1	0.13393272	0.25446332	0.22372304	0.12743013	0.15395354	0.16442616	0.21041913	0.09207119	-0.0015676087	0.1961736	0.2957459	0.5156184	0.53372353	0.51580286	0.5019358	0.34806538	0.34130144	0.36489156	0.46431738	0.4248358	0.34651038	0.3297459	0.25771084	0.29591364	0.46666962	0.36542872	0.27481622	0.27024436	0.32005224	0.43664408	0.41985694	0.4235459	0.22448501	0.36041293	0.28573173	0.39098278	0.27143076	0.19104716	0.31483388	0.41510963	0.31455764	0.23120968	0.41545093	0.29397154	0.29109284	0.27156386	0.21162213	0.003173421	-0.027998859
extfig6b_varysize_LC17_DO_model2	-1.2006507	-1.1952571	-1.1700497	-1.151798	-1.129269	-1.0944222	-1.0716319	-1.0434042	-1.0278201	-1.0255971	-1.0124954	-0.9811105	-0.92957634	-0.91968906	-0.85620826	-0.8126695	-0.7562145	-0.67337275	-0.606897	-0.55434614	-0.49699605	-0.45011958	-0.38523576	-0.31419027	-0.22122073	-0.15723142	-0.10754266	-0.042618528	0.0048017334	0.1179114	0.17303899	0.18816267	0.22850919	0.23407051	0.25942314	0.2946572	0.28818458	0.33731604	0.37040356	0.39567235	0.36169705	0.38266924	0.39572293	0.3907876	0.40982446	0.43579903	0.483507	0.58077395	0.5953887
extfig6b_varysize_LC17_DO_model3	0.0051878947	0.022561984	5.712705e-05	0.0052189473	-0.0140072685	-0.08853709	-0.016958082	-0.060100265	-0.098109074	-0.15179096	-0.19911633	-0.20390694	-0.15700825	-0.17283338	-0.18695408	-0.12983224	-0.13692097	-0.22421917	-0.26037252	-0.39249897	-0.3977166	-0.4554869	-0.5767266	-0.6021044	-0.6307586	-0.67248327	-0.67248327	-0.67248327	-0.67248327	-0.67248327	-0.67248327	-0.67248327	-0.67248327	-0.67248327	-0.67248327	-0.67248327	-0.67248327	-0.67248327	-0.67248327	-0.67248327	-0.67248327	-0.67248327	-0.67248327	-0.67248327	-0.67248327	-0.67248327	-0.67248327	-0.67248327	-0.67248327
extfig6b_varysize_LC17_DO_model4	0.0	0.0	0.0	0.0	0.0	0.0	0.0	0.0	0.0	0.0	0.0	0.0	0.0	0.0	0.0	0.0	0.0	0.0	0.0	0.0	0.0	0.0	0.0	0.0	0.0	0.0	0.0	0.0	0.0	0.0	0.0	0.0	0.0	0.0	0.0	0.0	0.0	0.0	0.0	0.0	0.0	0.0	0.0	0.0	0.0	0.0	0.0	0.0	0.0
extfig6b_varysize_LC17_DO_model5	1.6110232	1.6639743	1.7566978	1.5207108	1.6166776	1.6523504	1.7145395	1.6650637	1.6903464	1.7216675	1.5744014	1.6857285	1.6324308	1.6427221	1.6253309	1.7239372	1.8146865	1.7408291	1.7232555	1.525577	1.5764945	1.5252138	1.2755598	1.14106	0.8318667	0.7999728	0.84631944	0.81670827	0.9141184	0.89408094	0.84444344	0.6221923	0.50455785	0.6116825	0.42257628	0.17977338	-0.07317866	-0.23770083	-0.45354602	-0.52435607	-0.52435607	-0.52435607	-0.52435607	-0.52435607	-0.52435607	-0.52435607	-0.52435607	-0.52435607	-0.52435607
extfig6b_varysize_LC17_DO_model6	1.9102385	1.8441032	1.77775	1.7754638	1.8135501	1.7371725	1.6378559	1.6209741	1.5376469	1.5003613	1.4914032	1.4287742	1.3993933	1.319786	1.216386	1.232204	1.22997	1.1735678	1.0357261	0.9992665	1.0135049	0.89073616	0.77661145	0.75350076	0.7401646	0.620234	0.4484625	0.45748365	0.4057699	0.23731905	0.20461124	0.22192451	0.17160697	0.14823294	0.05891343	0.034838032	0.005810056	0.010523084	-0.17982142	-0.20016469	-0.22114626	-0.33561897	-0.42476892	-0.37615246	-0.40382656	-0.5167635	-0.56464934	-0.5689825	-0.70095533
extfig6b_varysize_LC17_DO_model7	-0.31855404	-0.31855404	-0.31855404	-0.31855404	-0.31855404	-0.31855404	-0.31855404	-0.31855404	-0.31855404	-0.31855404	-0.31855404	-0.31855404	-0.31855404	-0.31855404	-0.31855404	-0.31855404	-0.31855404	-0.31855404	-0.31855404	-0.31855404	-0.31855404	-0.31855404	-0.31855404	-0.31855404	-0.31855404	-0.31855404	-0.31855404	-0.31855404	-0.31855404	-0.31855404	-0.31855404	-0.31855404	-0.31855404	-0.31855404	-0.31855404	-0.31855404	-0.31855404	-0.31855404	-0.31855404	-0.31855404	-0.31855404	-0.31855404	-0.31855404	-0.31855404	-0.31855404	-0.31855404	-0.31855404	-0.31855404	-0.31855404
extfig6b_varysize_LC17_DO_model8	-0.50915337	-0.50915337	-0.50915337	-0.50915337	-0.50915337	-0.50915337	-0.50915337	-0.50915337	-0.50915337	-0.50915337	-0.50915337	-0.50915337	-0.50915337	-0.50915337	-0.50915337	-0.50915337	-0.50915337	-0.50915337	-0.50915337	-0.50915337	-0.50915337	-0.50915337	-0.50915337	-0.50915337	-0.50915337	-0.50915337	-0.50915337	-0.50915337	-0.50915337	-0.50915337	-0.50915337	-0.50915337	-0.50915337	-0.50915337	-0.50915337	-0.50915337	-0.50915337	-0.50915337	-0.50915337	-0.50915337	-0.50915337	-0.50915337	-0.50915337	-0.50915337	-0.50915337	-0.50915337	-0.50915337	-0.50915337	-0.50915337
extfig6b_varysize_LC17_DO_model9	-0.16516091	-0.19971086	-0.37306762	-0.31350392	-0.32619008	-0.37306762	-0.37306762	-0.37306762	-0.37306762	-0.37306762	-0.37306762	-0.30381072	-0.13115202	-0.28717932	-0.37306762	-0.3615741	-0.37306762	0.10736894	0.15306492	0.3057145	0.07740693	-0.14250214	0.1746606	0.12143746	0.04317662	-0.06961375	-0.17152674	-0.37306762	-0.37306762	-0.30767336	-0.37306762	-0.37306762	-0.37306762	-0.37306762	-0.37306762	-0.37306762	-0.37306762	-0.37306762	-0.37306762	-0.37306762	-0.37306762	-0.37306762	-0.37306762	-0.37306762	-0.37306762	-0.37306762	-0.37306762	-0.37306762	-0.37306762
extfig6b_varyrotation_LC17_DO_model0	-0.9589053	-1.2016369	-1.2625697	-1.290032	-1.47047	-1.4063094	-1.5317491	-1.5432086	-1.3009555	-1.1463931	-0.92334384	-0.8627295	-1.0729402	-0.64135027	-0.6258426	-0.62883043	-0.531129	-0.5736105	-0.72498673	-0.62659293	-0.61270684	-0.8098328	-0.8455315	-0.8370343	-0.30259514	0.015562636	0.06055488	0.07870916	0.20771365	0.13252163	-0.020453036	0.09112712	0.08985412	0.012019367	0.20167579	0.2838797	0.20581305	0.23334146	0.47522655	0.38209724	0.36731696	0.27465257	0.59313905	0.74435616	0.92597526	0.8045613	0.74037945	0.79727876	0.567108
extfig6b_varyrotation_LC17_DO_model1	-1.154552	-0.94348824	-1.0028899	-1.0469756	-1.0564408	-1.0296359	-1.0819823	-0.98972744	-0.87348235	-0.7294626	-0.85388094	-0.8978181	-0.8738564	-0.5106544	-0.32415265	-0.30813292	-0.37470654	-0.45533007	-0.3291019	-0.28479534	-0.4460292	-0.36619303	-0.55245066	-0.6932021	-0.6411104	-0.31422913	-0.30969277	-0.41536614	-0.4365956	-0.3231801	-0.33249468	-0.5402916	-0.4911571	-0.336763	-0.25596124	-0.3507048	-0.29801673	-0.3605036	-0.35549137	-0.30129635	-0.26603797	-0.4879453	-0.58648527	-0.45488256	-0.6809108	-0.64405185	-0.73994255	-0.64216894	-0.6049591
extfig6b_varyrotation_LC17_DO_model2	-1.4305053	-1.3347248	-1.2935396	-1.2472023	-1.1489767	-1.0571518	-0.9734982	-0.86129934	-0.82263726	-0.7620246	-0.58134913	-0.4822496	-0.4331717	-0.34839812	-0.33364463	-0.1719768	-0.0718889	-0.06784676	-0.15908863	-0.10000623	-0.09169967	-0.045650404	-0.034447983	0.0	-0.0003466702	0.020552512	0.046122815	0.071844555	0.06684893	0.08419975	0.16669914	0.22054794	0.29748845	0.34278542	0.39813393	0.42723367	0.46614024	0.42453766	0.40679526	0.38044158	0.38588554	0.3521152	0.37273154	0.39679918	0.34670317	0.3669907	0.38298887	0.3930764	0.39672887
extfig6b_varyrotation_LC17_DO_model3	-0.67248327	-0.67248327	-0.67248327	-0.67248327	-0.67248327	-0.67248327	-0.67248327	-0.67248327	-0.67248327	-0.67248327	-0.67248327	-0.67248327	-0.67248327	-0.67248327	-0.67248327	-0.67248327	-0.67248327	-0.67248327	-0.67248327	-0.67248327	-0.67248327	-0.67248327	-0.67248327	-0.67248327	-0.67248327	-0.67248327	-0.67248327	-0.67248327	-0.67248327	-0.67248327	-0.67248327	-0.67248327	-0.67248327	-0.67248327	-0.40214267	-0.11986061	-0.009231945	0.08153903	0.24545893	0.2352486	0.28655604	0.41123855	0.56437105	0.7520545	0.87825835	0.9133061	0.9857937	0.89212054	0.7357603
extfig6b_varyrotation_LC17_DO_model4	0.0	0.0	0.0	0.0	0.0	0.0	0.0	0.0	0.0	0.0	0.0	0.0	0.0	0.0	0.0	0.0	0.0	0.0	0.0	0.0	0.0	0.0	0.0	0.0	0.0	0.0	0.0	0.0	0.0	0.0	0.0	0.0	0.0	0.0	0.0	0.0	0.0	0.0	0.0	0.0	0.0	0.0	0.0	0.0	0.0	0.0	0.0	0.0	0.0
extfig6b_varyrotation_LC17_DO_model5	-0.52435607	-0.52435607	-0.52435607	-0.52435607	-0.52435607	-0.52435607	-0.52435607	-0.52435607	-0.52435607	-0.52435607	-0.52435607	-0.52435607	-0.52435607	-0.52435607	-0.52435607	-0.52435607	-0.52435607	-0.52435607	-0.52435607	-0.52435607	-0.52435607	-0.52435607	-0.52435607	-0.52435607	-0.52435607	-0.52435607	-0.52435607	-0.52435607	-0.52435607	-0.52435607	-0.52435607	-0.52435607	-0.52435607	-0.52435607	-0.52435607	-0.52435607	-0.52435607	-0.52435607	-0.52435607	-0.52435607	-0.52435607	-0.52435607	-0.52435607	-0.52435607	-0.52435607	-0.52435607	-0.52435607	-0.52435607	-0.52435607
extfig6b_varyrotation_LC17_DO_model6	0.19393474	0.24863617	0.008280579	0.1065332	0.12649964	-0.08602458	-0.077759385	-0.23066922	-0.22320189	-0.2173776	-0.30043218	-0.35641173	-0.47007236	-0.45799658	-0.5262803	-0.76395696	-0.649222	-0.5914433	-0.7720822	-0.84674007	-0.6221301	-0.7668232	-0.5945006	-0.70567566	-0.57802594	-0.5786881	-0.9443821	-0.9081294	-0.7352028	-0.8403471	-0.983073	-0.9485687	-0.79693085	-0.7880174	-0.89675844	-0.9219228	-0.829213	-0.81865686	-0.8484735	-0.88066447	-0.8891097	-0.7853692	-0.6217544	-0.56502694	-0.6718497	-0.7986862	-0.6887381	-0.67476743	-0.7278743
extfig6b_varyrotation_LC17_DO_model7	-0.31855404	-0.31855404	-0.31855404	-0.31855404	-0.31855404	-0.31855404	-0.31855404	-0.31855404	-0.31855404	-0.31855404	-0.31855404	-0.31855404	-0.31855404	-0.31855404	-0.31855404	-0.31855404	-0.31855404	-0.31855404	-0.31855404	-0.31855404	-0.31855404	-0.31855404	-0.31855404	-0.31855404	-0.31855404	-0.31855404	-0.31855404	-0.31855404	-0.31855404	-0.31855404	-0.31855404	-0.31855404	-0.31855404	-0.31855404	-0.31855404	-0.31855404	-0.31855404	-0.31855404	-0.31855404	-0.31855404	-0.31855404	-0.31855404	-0.31855404	-0.31855404	-0.31855404	-0.31855404	-0.31855404	-0.31855404	-0.31855404
extfig6b_varyrotation_LC17_DO_model8	-0.50915337	-0.50915337	-0.50915337	-0.50915337	-0.50915337	-0.50915337	-0.50915337	-0.50915337	-0.50915337	-0.50915337	-0.50915337	-0.50915337	-0.50915337	-0.50915337	-0.50915337	-0.50915337	-0.50915337	-0.50915337	-0.50915337	-0.50915337	-0.50915337	-0.50915337	-0.50915337	-0.50915337	-0.50915337	-0.50915337	-0.50915337	-0.50915337	-0.50915337	-0.50915337	-0.50915337	-0.50915337	-0.50915337	-0.50915337	-0.50915337	-0.50915337	-0.50915337	-0.50915337	-0.50915337	-0.50915337	-0.50915337	-0.50915337	-0.50915337	-0.50915337	-0.50915337	-0.50915337	-0.50915337	-0.50915337	-0.50915337
extfig6b_varyrotation_LC17_DO_model9	-0.37306762	-0.37306762	-0.37306762	-0.37306762	-0.37306762	-0.37306762	-0.37306762	-0.37306762	-0.37306762	-0.37306762	-0.37306762	-0.37306762	-0.37306762	-0.37306762	-0.37306762	-0.37306762	-0.37306762	-0.37306762	-0.37306762	-0.37306762	-0.37306762	-0.37306762	-0.37306762	-0.37306762	-0.37306762	-0.37306762	-0.37306762	-0.37306762	-0.37306762	-0.37306762	-0.37306762	-0.37306762	-0.37306762	-0.37306762	-0.37306762	-0.37306762	-0.37306762	-0.37306762	-0.37306762	-0.37306762	-0.37306762	-0.37306762	-0.37306762	-0.37306762	-0.37306762	-0.37306762	-0.37306762	-0.37306762	-0.37306762
extfig6b_varyposition_LC18_DO_model0	-0.3615679	-0.3615679	-0.3615679	-0.3615679	-0.3615679	-0.3615679	-0.3615679	-0.3615679	-0.3615679	-0.3615679	-0.3615679	-0.3615679	-0.3615679	-0.3615679	-0.3615679	-0.3615679	-0.3615679	-0.3615679	-0.3615679	-0.3615679	-0.3615679	-0.3615679	-0.3615679	-0.3615679	-0.3615679	-0.3615679	-0.3615679	-0.3615679	-0.3615679	-0.3615679	-0.3615679	-0.3615679	-0.3615679	-0.3615679	-0.3615679	-0.3615679	-0.3615679	-0.3615679	-0.3615679	-0.3615679	-0.3615679	-0.3615679	-0.3615679	-0.3615679	-0.3615679	-0.3615679	-0.3615679	-0.3615679	0.014547803
extfig6b_varyposition_LC18_DO_model1	2.6339355	2.6327884	2.4766097	2.5586333	2.3059487	1.9751743	1.9170443	1.7867393	1.7504264	1.6627114	1.5800577	1.4971639	1.5882078	1.5492785	1.1734266	1.0022284	0.898402	0.8067144	0.5924522	0.49851334	0.27046508	0.34881744	0.35359713	0.11362591	-0.008097102	-0.22238946	-0.33615693	-0.5022847	-0.5067441	-0.5595798	-0.62167174	-0.60731274	-0.89987224	-0.94216496	-1.0057275	-1.0057275	-1.0057275	-1.0057275	-1.0057275	-1.0057275	-1.0057275	-1.0057275	-1.0057275	-1.0057275	-1.0057275	-1.0057275	-1.0057275	-1.0057275	-1.0057275
extfig6b_varyposition_LC18_DO_model2	2.1465437	1.9691937	1.9202356	1.8422756	1.7997227	1.7148908	1.5492132	1.4860262	1.1755995	1.0942501	0.8644601	0.7892727	0.7210027	0.48243493	0.607907	0.416923	0.3516895	0.10455797	0.05228698	0.0027425245	-0.13554783	-0.2173222	-0.4649803	-0.27493185	-0.40316176	-0.49770114	-0.5710125	-0.63080424	-0.63080424	-0.63080424	-0.63080424	-0.63080424	-0.63080424	-0.63080424	-0.63080424	-0.63080424	-0.63080424	-0.63080424	-0.63080424	-0.63080424	-0.63080424	-0.63080424	-0.63080424	-0.63080424	-0.63080424	-0.63080424	-0.63080424	-0.63080424	-0.63080424
extfig6b_varyposition_LC18_DO_model3	-0.5814147	-0.35548186	-0.31683126	-0.21326074	-0.31317106	-0.32863823	-0.27862862	-0.27845252	-0.29944995	-0.39181998	-0.32642925	-0.3796693	-0.38745472	-0.39051238	-0.4296189	-0.46709555	-0.53709763	-0.4374046	-0.57679594	-0.5355845	-0.6216016	-0.6485409	-0.5843042	-0.6071053	-0.6286653	-0.581926	-0.5627948	-0.5396732	-0.33918205	-0.317967	-0.22044446	-0.25832146	-0.21403474	-0.09061326	0.11907751	0.18571895	0.09511512	0.07376897	0.07401741	0.01500741	0.15125847	0.05578305	0.099055216	0.23571572	0.18356524	0.12885046	-0.028871428	0.1427268	0.23798284
extfig6b_varyposition_LC18_DO_model4	-0.35804683	-0.35804683	-0.35804683	-0.35804683	-0.35804683	-0.35804683	-0.35804683	-0.35804683	-0.35804683	-0.35804683	-0.35804683	-0.35804683	-0.35804683	-0.35804683	-0.35804683	-0.35804683	-0.35804683	-0.35804683	-0.35804683	-0.35804683	-0.35804683	-0.35804683	-0.35804683	-0.35804683	-0.35804683	-0.35804683	-0.35804683	-0.35804683	-0.35804683	-0.35804683	-0.35804683	-0.35804683	-0.35804683	-0.35804683	-0.35804683	-0.35804683	-0.35804683	-0.35804683	-0.35804683	-0.35804683	-0.35804683	-0.35804683	-0.35804683	-0.35804683	-0.35804683	-0.35804683	-0.35804683	-0.35804683	-0.35804683
extfig6b_varyposition_LC18_DO_model5	-0.11859466	-0.11859466	-0.11859466	-0.11859466	-0.11859466	-0.11859466	-0.11859466	-0.11859466	-0.11859466	-0.11859466	-0.11859466	-0.11859466	-0.11859466	-0.11859466	-0.11859466	-0.11859466	-0.11859466	-0.11859466	-0.11859466	-0.11859466	-0.11859466	-0.11859466	-0.11859466	-0.11859466	-0.11859466	-0.11859466	-0.11859466	-0.11859466	-0.11859466	-0.11859466	-0.11859466	-0.11859466	-0.11859466	-0.11859466	-0.11859466	-0.11859466	-0.11859466	-0.11859466	-0.11859466	-0.11859466	-0.11859466	-0.11859466	-0.11859466	-0.11859466	-0.11859466	-0.11859466	-0.11859466	-0.11859466	-0.11859466
extfig6b_varyposition_LC18_DO_model6	-0.5556382	-0.5483906	-0.2939145	-0.20831774	0.023021933	-0.1416634	-0.377935	-0.24833308	-0.14390431	0.105879806	0.11150527	0.16438347	0.20514674	0.34257904	0.21597262	-0.12131231	-0.3591759	-0.43986848	-0.3548372	-0.15004475	-0.06851061	-0.15432711	-0.11404306	-0.010317049	-0.21427464	-0.12333695	0.010074886	0.20841667	0.32847437	0.23821941	0.1904806	0.12609188	0.5512992	0.31701195	0.0931149	0.075133	0.021962913	0.18800078	0.23781168	0.18981859	0.09669936	0.47289997	0.24089025	0.13040629	0.16176148	0.22976653	0.39964435	0.28711236	0.27591723
extfig6b_varyposition_LC18_DO_model7	1.3711705	1.3289757	1.3612039	1.4031568	1.3285869	1.3028846	1.196577	1.2765448	1.2325408	1.2281313	1.2862499	1.2866865	1.4007437	1.3206388	1.251797	1.1619192	1.1359633	1.1855428	1.0810002	1.0560483	0.9465679	0.9928209	0.9821432	0.89832306	0.7914008	0.8458081	0.9110395	0.8268545	0.8513687	0.79462194	0.88548326	0.88759774	0.925578	0.8187787	0.8487214	1.0001473	0.8872356	0.9252213	0.8240175	0.8442966	0.9442374	0.99446565	0.8865472	0.91158086	0.97949636	0.92502856	0.95392466	0.8668474	0.9608667
extfig6b_varyposition_LC18_DO_model8	-0.6189542	-0.6189542	-0.6189542	-0.6189542	-0.6189542	-0.6189542	-0.6189542	-0.6189542	-0.6189542	-0.6189542	-0.6189542	-0.6189542	-0.6189542	-0.6189542	-0.6189542	-0.6189542	-0.6189542	-0.6189542	-0.6189542	-0.6189542	-0.6189542	-0.6189542	-0.6189542	-0.6189542	-0.6189542	-0.6189542	-0.6189542	-0.6189542	-0.6189542	-0.6189542	-0.6189542	-0.6189542	-0.6189542	-0.6189542	-0.6189542	-0.6189542	-0.6189542	-0.6189542	-0.6189542	-0.6189542	-0.5611594	-0.48521486	-0.6189542	-0.5952526	-0.4975137	-0.48262718	-0.48423794	-0.5609794	-0.5606694
extfig6b_varyposition_LC18_DO_model9	0.0	0.0	0.0	0.0	0.0	0.0	0.0	0.0	0.0	0.0	0.0	0.0	0.0	0.0	0.0	0.0	0.0	0.0	0.0	0.0	0.0	0.0	0.0	0.0	0.0	0.0	0.0	0.0	0.0	0.0	0.0	0.0	0.0	0.0	0.0	0.0	0.0	0.0	0.0	0.0	0.0	0.0	0.0	0.0	0.0	0.0	0.0	0.0	0.0
extfig6b_varysize_LC18_DO_model0	0.49359947	0.38831097	0.26232862	0.1788286	0.13182352	0.009920045	-0.10388459	-0.13182455	-0.0621016	-0.1287193	-0.18744282	-0.19642475	-0.1964714	-0.18567213	-0.2584729	-0.29221147	-0.2964938	-0.2854023	-0.259708	-0.20782454	-0.22893773	-0.3615679	-0.3615679	-0.3615679	-0.3615679	-0.3615679	-0.3615679	-0.3615679	-0.3615679	-0.3615679	-0.3615679	-0.3615679	-0.3615679	-0.3615679	-0.3615679	-0.3615679	-0.3615679	-0.3615679	-0.3615679	-0.3615679	-0.3615679	-0.3615679	-0.3615679	-0.3615679	-0.3615679	-0.3615679	-0.3615679	-0.3615679	-0.3615679
extfig6b_varysize_LC18_DO_model1	0.0038303356	0.0919758	0.14135683	0.1344375	0.07882526	0.042466342	0.035796273	0.03100419	0.094241634	0.13551708	0.22328828	0.16589943	0.1116179	0.15754265	0.16300525	0.17765617	0.186691	0.17017634	0.21829404	0.21405846	0.26254094	0.18169658	0.15212053	0.104917206	0.1548792	0.15640052	0.18056478	0.3052515	0.3018063	0.20361716	0.15064193	0.17421247	0.12610044	0.06583723	-0.017914705	-0.08869545	-0.20245679	-0.26001465	-0.25244159	-0.2997996	-0.33133525	-0.32851246	-0.36976123	-0.38938993	-0.43266752	-0.54682827	-0.55434185	-0.56918555	-0.6665442
extfig6b_varysize_LC18_DO_model2	-0.63080424	-0.63080424	-0.63080424	-0.63080424	-0.63080424	-0.63080424	-0.63080424	-0.63080424	-0.63080424	-0.63080424	-0.63080424	-0.63080424	-0.63080424	-0.63080424	-0.63080424	-0.63080424	-0.63080424	-0.63080424	-0.63080424	-0.63080424	-0.63080424	-0.63080424	-0.63080424	-0.63080424	-0.63080424	-0.63080424	-0.63080424	-0.63080424	-0.63080424	-0.63080424	-0.63080424	-0.63080424	-0.63080424	-0.63080424	-0.63080424	-0.63080424	-0.5375615	-0.57858133	-0.58865637	-0.52121526	-0.5214178	-0.51733744	-0.4646734	-0.48735967	-0.60719484	-0.5161668	-0.5687499	-0.63080424	-0.5679077
extfig6b_varysize_LC18_DO_model3	-0.60426456	-0.7180059	-0.77996737	-0.7707846	-0.81320274	-0.6261507	-0.65529436	-0.5975577	-0.68234944	-0.68996775	-0.63743275	-0.6695548	-0.5597106	-0.6041715	-0.53694034	-0.47942555	-0.43885905	-0.40048525	-0.43722	-0.3901587	-0.477035	-0.49812618	-0.44573483	-0.47176462	-0.36056918	-0.3380612	-0.31610787	-0.2951154	-0.2617774	-0.16353829	-0.060320403	-0.05488179	-0.048271015	-0.05282182	-0.020214656	-0.073910624	-0.048257872	-0.08270792	-0.17801054	-0.09800764	-0.006879392	-0.05770643	-0.043586522	0.041381896	-0.045182925	-0.09829033	-0.10400108	-0.10479587	0.04250542
extfig6b_varysize_LC18_DO_model4	-0.35804683	-0.35804683	-0.35804683	-0.35804683	-0.35804683	-0.35804683	-0.35804683	-0.35804683	-0.35804683	-0.35804683	-0.35804683	-0.35804683	-0.35804683	-0.35804683	-0.35804683	-0.35804683	-0.35804683	-0.35804683	-0.35804683	-0.35804683	-0.35804683	-0.35804683	-0.35804683	-0.35804683	-0.35804683	-0.35804683	-0.35804683	-0.35804683	-0.35804683	-0.35804683	-0.35804683	-0.35804683	-0.35804683	-0.35804683	-0.35804683	-0.35804683	-0.35804683	-0.35804683	-0.35804683	-0.35804683	-0.35804683	-0.35804683	-0.35804683	-0.35804683	-0.35804683	-0.35804683	-0.35804683	-0.35804683	-0.35804683
extfig6b_varysize_LC18_DO_model5	-0.11859466	-0.11859466	-0.11859466	-0.11859466	-0.11859466	-0.11859466	-0.11859466	-0.11859466	-0.11859466	-0.11859466	-0.11859466	-0.11859466	-0.11859466	-0.11859466	-0.11859466	-0.11859466	-0.11859466	-0.11859466	-0.11859466	-0.11859466	-0.11859466	-0.11859466	-0.11859466	-0.11859466	-0.11859466	-0.11859466	-0.11859466	-0.11859466	-0.11859466	-0.11859466	-0.11859466	-0.11859466	-0.11859466	-0.11859466	-0.11859466	-0.11859466	-0.11859466	-0.11859466	-0.11859466	-0.11859466	-0.11859466	-0.11859466	-0.11859466	-0.11859466	-0.11859466	-0.11859466	-0.11859466	-0.11859466	-0.11859466
extfig6b_varysize_LC18_DO_model6	-0.94216216	-0.94216216	-0.94216216	-0.94216216	-0.9156643	-0.7795145	-0.7428215	-0.6627971	-0.6481227	-0.7279653	-0.7662881	-0.7917059	-0.8229774	-0.78139997	-0.75244474	-0.7234785	-0.6745822	-0.7397077	-0.780777	-0.8581799	-0.92059255	-0.919975	-0.88767797	-0.86721116	-0.94216216	-0.94216216	-0.94216216	-0.94216216	-0.88780457	-0.7164559	-0.63999045	-0.5687687	-0.55915636	-0.5929656	-0.6007271	-0.6497408	-0.6722964	-0.7136459	-0.72806	-0.7836346	-0.77650493	-0.6890917	-0.762358	-0.7875153	-0.75153613	-0.7827394	-0.7989318	-0.83152324	-0.7874347
extfig6b_varysize_LC18_DO_model7	-1.5862385	-1.5672888	-1.5738204	-1.5433103	-1.5482786	-1.5418954	-1.513962	-1.5233383	-1.47492	-1.4463263	-1.3822045	-1.2849034	-1.2251221	-1.1651082	-1.1573992	-1.1153901	-1.0742047	-1.036934	-0.99244016	-0.9459392	-0.8935056	-0.8834165	-0.8119773	-0.7858215	-0.68951464	-0.6216276	-0.58634955	-0.4903614	-0.4125547	-0.27330938	-0.19078068	-0.10187245	-0.035619274	0.025880327	0.07502439	0.08153495	0.13665903	0.15377228	0.16994858	0.208283	0.22022025	0.26991713	0.2613971	0.2949513	0.32007962	0.3130046	0.34099633	0.37847656	0.39009666
extfig6b_varysize_LC18_DO_model8	2.7049062	2.7730722	2.7405765	2.7001464	2.6939008	2.6473234	2.638969	2.5881982	2.5449746	2.4715104	2.395063	2.3362203	2.171763	2.1250262	1.9876233	1.9110061	1.8621078	1.7680852	1.6796228	1.6154413	1.5439892	1.5024765	1.4780171	1.3800318	1.2101675	1.1289892	1.0433815	0.9910704	0.82103205	0.7224128	0.5680852	0.45727742	0.3924932	0.25693578	0.190838	0.100918464	-0.0031554904	-0.10146205	-0.14683679	-0.22939625	-0.2953408	-0.37162152	-0.55512	-0.6189542	-0.6189542	-0.6189542	-0.6189542	-0.6189542	-0.6189542
extfig6b_varysize_LC18_DO_model9	0.0	0.0	0.0	0.0	0.0	0.0	0.0	0.0	0.0	0.0	0.0	0.0	0.0	0.0	0.0	0.0	0.0	0.0	0.0	0.0	0.0	0.0	0.0	0.0	0.0	0.0	0.0	0.0	0.0	0.0	0.0	0.0	0.0	0.0	0.0	0.0	0.0	0.0	0.0	0.0	0.0	0.0	0.0	0.0	0.0	0.0	0.0	0.0	0.0
extfig6b_varyrotation_LC18_DO_model0	-0.34880194	-0.12220237	0.27276725	0.5508169	0.7276058	0.5353695	0.38686568	0.16126958	-0.11127616	-0.15450479	-0.3615679	-0.3615679	-0.3615679	-0.3615679	-0.3615679	-0.3615679	-0.3615679	-0.3615679	-0.3615679	-0.3615679	-0.3615679	-0.3615679	-0.3615679	-0.3615679	-0.3615679	-0.3615679	-0.3615679	-0.3615679	-0.3615679	-0.3615679	-0.3615679	-0.3615679	-0.3615679	-0.3615679	-0.3615679	-0.3615679	-0.3615679	-0.3615679	-0.3615679	-0.3615679	-0.3615679	-0.3615679	-0.3615679	-0.3615679	-0.3615679	-0.3615679	-0.3615679	-0.3615679	-0.3615679
extfig6b_varyrotation_LC18_DO_model1	-0.20062776	-0.087119125	-0.048543524	-0.0009822256	0.044593025	0.09874239	0.1558255	0.22285028	0.14233857	0.14758283	0.28680477	0.2590423	0.19329992	0.057480816	-0.003800179	0.123276256	0.06728269	-0.05008234	0.003981118	0.074233755	-0.013202945	-0.09092582	-0.22210409	-0.22866108	-0.2797404	-0.31417105	-0.23803098	-0.28737992	-0.29946202	-0.2513635	-0.23595577	-0.3389682	-0.32164273	-0.21495524	-0.1979912	-0.3059719	-0.304035	-0.22501959	-0.2773249	-0.28450498	-0.33080426	-0.30911598	-0.34876558	-0.3780905	-0.17765133	-0.10676224	-0.08380126	0.043914504	0.11859642
extfig6b_varyrotation_LC18_DO_model2	-0.63080424	-0.63080424	-0.63080424	-0.63080424	-0.63080424	-0.63080424	-0.63080424	-0.63080424	-0.63080424	-0.63080424	-0.63080424	-0.63080424	-0.63080424	-0.63080424	-0.63080424	-0.63080424	-0.63080424	-0.63080424	-0.63080424	-0.63080424	-0.63080424	-0.63080424	-0.63080424	-0.6278369	-0.63080424	-0.63080424	-0.5337917	-0.44870636	-0.34151503	-0.31229138	-0.11187644	-0.012578287	0.13177179	0.32971817	0.3307346	0.35078484	0.38609758	0.4390496	0.4915827	0.490275	0.480292	0.5308851	0.6027647	0.5396885	0.7525031	0.778071	0.7530495	1.0082973	1.2109342
extfig6b_varyrotation_LC18_DO_model3	0.93539387	0.91320443	0.76665527	0.65702415	0.66189015	0.6361503	0.5804018	0.6289526	0.5750478	0.63213795	0.73248434	0.60733247	0.4400255	0.5295756	0.46618488	0.2599995	0.17798528	0.16658406	0.12710527	0.03995012	-0.081706695	0.1372172	0.16497089	0.042279642	0.18018204	0.30092466	0.28525576	0.15984249	0.20832853	0.17235048	0.11273412	0.10629987	0.0016481403	0.010652069	0.07728731	0.053903747	-0.016831767	-0.06787527	-0.18626127	-0.2532807	-0.3306951	-0.4258461	-0.33812797	-0.16386113	-0.36813128	-0.613135	-0.61189866	-0.5567972	-0.6118758
extfig6b_varyrotation_LC18_DO_model4	-0.35804683	-0.35804683	-0.35804683	-0.35804683	-0.35804683	-0.35804683	-0.35804683	-0.35804683	-0.35804683	-0.35804683	-0.35804683	-0.35804683	-0.35804683	-0.35804683	-0.35804683	-0.35804683	-0.35804683	-0.35804683	-0.35804683	-0.35804683	-0.35804683	-0.35804683	-0.35804683	-0.35804683	-0.35804683	-0.35804683	-0.35804683	-0.35804683	-0.35804683	-0.35804683	-0.35804683	-0.35804683	-0.35804683	-0.2561354	0.058211576	0.3349103	0.59231204	0.77276003	1.1367012	1.1530403	0.88847876	0.6531567	0.83929384	1.1009762	1.0810139	1.0577462	1.2559688	1.7536886	1.9352996
extfig6b_varyrotation_LC18_DO_model5	-0.11859466	-0.11859466	-0.11859466	-0.11859466	-0.11859466	-0.11859466	-0.11859466	-0.11859466	-0.11859466	-0.11859466	-0.11859466	-0.11859466	-0.11859466	-0.11859466	-0.11859466	-0.11859466	-0.11859466	-0.11859466	-0.11859466	-0.11859466	-0.11859466	-0.11859466	-0.11859466	-0.11859466	-0.11859466	-0.11859466	-0.11859466	-0.11859466	-0.11859466	-0.11859466	-0.11859466	-0.11859466	-0.11859466	-0.11859466	-0.11859466	-0.11859466	-0.11859466	-0.11859466	-0.11859466	-0.11859466	-0.11859466	-0.11859466	-0.11859466	-0.11859466	-0.11859466	-0.11859466	-0.11859466	-0.11859466	-0.11859466
extfig6b_varyrotation_LC18_DO_model6	1.1873544	1.1044623	1.0452707	0.867047	0.79273367	0.7421557	0.8025533	0.92098045	0.96124554	0.9787303	1.0224099	1.0613657	1.0235342	1.08177	1.0296543	0.9041165	0.6913434	0.5327979	0.47941324	0.32253784	0.35038668	0.4827731	0.650773	0.795043	0.9177564	1.0375324	0.94405806	0.7676453	0.7126484	0.67553157	0.6659541	0.56507015	0.4863189	0.5342849	0.5549374	0.58297616	0.57214576	0.5855024	0.69511664	0.7285454	0.7167181	0.6295787	0.5582372	0.46458393	0.4511921	0.4627773	0.32240415	0.24904981	0.14442775
extfig6b_varyrotation_LC18_DO_model7	-2.3629491	-2.3629491	-2.3333511	-2.208075	-2.0741615	-1.912149	-1.7893801	-1.6554102	-1.4836035	-1.4715124	-1.390999	-1.2698377	-1.1133218	-1.0675994	-0.9750941	-0.8818773	-0.7267022	-0.5677767	-0.5063692	-0.46814337	-0.36907145	-0.26126996	-0.14355011	-0.059170146	0.101004824	0.14842838	0.1794692	0.2497012	0.33886242	0.35324216	0.37706724	0.39115235	0.4037288	0.4186316	0.41789696	0.47676855	0.5233762	0.5502706	0.53048253	0.5169634	0.5023532	0.43004242	0.40137297	0.41760877	0.35812974	0.31299943	0.28317004	0.19383265	0.11811886
extfig6b_varyrotation_LC18_DO_model8	-0.6189542	-0.6189542	-0.6189542	-0.6189542	-0.6189542	-0.6189542	-0.6189542	-0.6189542	-0.6189542	-0.6189542	-0.6189542	-0.6189542	-0.6189542	-0.6189542	-0.6189542	-0.6189542	-0.6189542	-0.6189542	-0.6189542	-0.6189542	-0.6189542	-0.6189542	-0.6189542	-0.6189542	-0.6189542	-0.6189542	-0.6189542	-0.6189542	-0.6189542	-0.6189542	-0.6189542	-0.5512091	-0.5580866	-0.36890548	-0.24109854	-0.27567625	-0.32225794	-0.29313546	-0.14211121	-0.15688568	-0.18290916	-0.21375102	-0.16443081	-0.09997292	-0.032418374	0.03797144	0.059081126	0.17051695	0.20467596
extfig6b_varyrotation_LC18_DO_model9	0.0	0.0	0.0	0.0	0.0	0.0	0.0	0.0	0.0	0.0	0.0	0.0	0.0	0.0	0.0	0.0	0.0	0.0	0.0	0.0	0.0	0.0	0.0	0.0	0.0	0.0	0.0	0.0	0.0	0.0	0.0	0.0	0.0	0.0	0.0	0.0	0.0	0.0	0.0	0.0	0.0	0.0	0.0	0.0	0.0	0.0	0.0	0.0	0.0
extfig6c_varyposition_LC17_noKO_model0	0.047454298	-0.08680897	-0.06773065	0.11848484	0.029394679	1.1854599e-05	-0.1965506	-0.29526642	-0.18095013	-0.16384856	-0.22128288	-0.2439063	-0.07336492	-0.011531561	-0.08679037	-0.4337229	-0.5030917	-0.5030917	-0.5030917	-0.5030917	-0.5030917	-0.5030917	-0.5030917	-0.5030917	-0.5030917	-0.5030917	-0.5030917	-0.5030917	-0.5030917	-0.5030917	-0.5030917	-0.5030917	-0.5030917	-0.5030917	-0.5030917	-0.5030917	-0.5030917	-0.5030917	-0.5030917	-0.5030917	-0.5030917	-0.5030917	-0.5030917	-0.5030917	-0.5030917	-0.5030917	-0.5030917	-0.5030917	-0.5030917
extfig6c_varyposition_LC17_noKO_model1	0.0	0.0	0.0	0.0	0.0	0.0	0.0	0.0	0.0	0.0	0.0	0.0	0.0	0.0	0.0	0.0	0.0	0.0	0.0	0.0	0.0	0.0	0.0	0.0	0.0	0.0	0.0	0.0	0.0	0.0	0.0	0.0	0.0	0.0	0.0	0.0	0.0	0.0	0.0	0.0	0.0	0.0	0.0	0.0	0.0	0.0	0.0	0.0	0.0
extfig6c_varyposition_LC17_noKO_model2	0.5877563	0.6607699	0.6607699	0.49124363	0.41360536	0.61998844	0.6607699	0.6607699	0.6607699	0.6607699	0.6607699	0.6607699	0.6607699	0.6607699	0.6607699	0.6607699	0.6607699	0.6607699	0.6607699	0.6607699	0.6607699	0.6607699	0.6607699	0.6607699	0.6607699	0.6607699	0.6607699	0.6607699	0.6607699	0.6607699	0.6607699	0.6607699	0.6607699	0.6607699	0.6607699	0.6607699	0.6607699	0.6607699	0.6607699	0.6607699	0.6607699	0.6607699	0.6607699	0.6607699	0.6607699	0.6607699	0.6607699	0.6607699	0.6607699
extfig6c_varyposition_LC17_noKO_model3	-1.01536	-0.8578199	-0.9864142	-1.0469826	-0.9764602	-0.84197336	-0.7422125	-0.7068819	-0.5849429	-0.46258345	-0.27006435	-0.2585754	-0.3098838	-0.23028943	-0.09976752	0.12625992	0.1097483	0.14694472	0.2976882	0.27603072	0.25211433	0.24585347	0.36974958	0.3338172	0.45439756	0.48663568	0.51999253	0.51999253	0.51999253	0.51999253	0.51999253	0.51999253	0.51999253	0.51999253	0.51999253	0.51999253	0.51999253	0.51999253	0.51999253	0.51999253	0.51999253	0.51999253	0.51999253	0.51999253	0.51999253	0.51999253	0.51999253	0.51999253	0.51999253
extfig6c_varyposition_LC17_noKO_model4	-1.8316258	-1.7637306	-1.86128	-1.6832194	-1.6860719	-1.7404726	-1.7454875	-1.5130943	-1.2724154	-1.1073431	-1.1477299	-1.1803343	-1.0516376	-0.99248254	-0.9698694	-0.9570338	-0.7953502	-0.46615005	-0.37466362	-0.38516155	-0.5554432	-0.4915024	-0.5794434	-0.60251796	-0.59632945	-0.42188096	-0.0840599	-0.012949753	-0.041596048	-0.22824903	-0.25616786	-0.25679925	-0.33532193	-0.36017287	-0.17535645	0.15592231	0.17436625	0.13867335	-0.024392247	-0.05194846	-0.021848727	-0.068473734	-0.0372485	0.16813622	0.53931767	0.61964303	0.6861248	0.624963	0.61598146
extfig6c_varyposition_LC17_noKO_model5	-1.376404	-1.376404	-1.376404	-1.376404	-1.376404	-1.376404	-1.376404	-1.2723124	-1.376404	-1.376404	-1.2592248	-1.2482249	-1.2103906	-1.0778803	-0.99124986	-0.9408563	-0.8989739	-0.98162687	-0.9355331	-0.93718785	-0.9618985	-0.9379008	-0.839535	-0.7929226	-0.798231	-0.66309494	-0.6322737	-0.61500096	-0.58922976	-0.5616663	-0.45111325	-0.4221335	-0.21413776	-0.19192976	-0.21351896	-0.091333255	0.0020496293	-0.02633918	-0.09548768	-0.12302553	-0.046123166	0.16169097	0.10910573	0.021319972	0.16839863	0.30427557	0.39304167	0.3585388	0.49777937
extfig6c_varyposition_LC17_noKO_model6	-1.1383713	-1.07524	-0.9586751	-0.72742355	-0.76406676	-0.50490886	-0.6965787	-0.71042114	-0.61882955	-0.70910454	-0.8034267	-0.9493757	-0.75825036	-0.7669559	-0.65631676	-0.95916224	-0.8832539	-0.6785817	-0.8906206	-0.95672274	-0.8450703	-0.64275867	-0.7485167	-0.6470715	-0.6814345	-0.69626987	-0.5537055	-0.60616255	-0.5947438	-0.59301484	-0.68286073	-0.56720495	-0.6228867	-0.7103876	-0.7350559	-0.701613	-0.7486476	-0.65769494	-0.5447314	-0.5768374	-0.6983118	-0.6760778	-0.7755097	-0.6390103	-0.62723726	-0.6474561	-0.6591163	-0.62356406	-0.64870954
extfig6c_varyposition_LC17_noKO_model7	0.13026841	0.28160244	0.5885352	0.26400274	0.24997698	0.24126685	0.37522277	0.47708142	0.34689012	0.27370042	0.26370123	0.44362122	0.3025036	0.20894581	0.4311669	0.5262535	0.61030614	0.63608676	0.56538653	0.6163165	0.8159337	0.76275367	0.5791199	0.5424582	0.57518804	0.5844299	0.6820308	0.72713464	0.67036504	0.69232845	0.82043606	0.79492396	0.871741	0.86387634	0.82383317	1.2124884	1.1307015	0.7312203	0.61088353	0.4771783	0.72442925	0.6645185	0.5575471	0.4164668	0.6261966	0.7556728	0.41830328	0.2308671	0.17915641
extfig6c_varyposition_LC17_noKO_model8	0.9768191	0.88965714	0.9498707	0.88269365	0.9453154	1.0046642	1.020279	0.93184674	0.7894319	0.5785602	0.51700366	0.5792453	0.5586705	0.553583	0.60576624	0.678668	0.78829193	0.6437474	0.3935496	0.28869146	0.28061244	0.17024572	0.021910543	0.038773928	0.077830374	0.15180752	0.11093195	-0.362167	-0.3695828	-0.41888627	-0.4467063	-0.6297666	-0.46167043	-0.43504995	-0.4160894	-0.53627807	-0.6877138	-0.7114946	-0.78257114	-0.770569	-0.8631033	-0.8631033	-0.8631033	-0.8631033	-0.8631033	-0.8631033	-0.8631033	-0.8631033	-0.8631033
extfig6c_varyposition_LC17_noKO_model9	-0.4028978	-0.40982303	-0.36454797	-0.3045134	-0.39010885	-0.6271416	-0.49403426	-0.5047402	-0.33953512	-0.67668974	-0.6271726	-0.4285487	-0.24202056	-0.022283392	-0.23889323	-0.20904483	-0.111570545	-0.0715317	-0.21983561	-0.2191519	-0.21837987	-0.07409423	0.09133894	-0.04796489	-0.101259045	-0.0016416461	0.14358577	0.046422765	-0.056018457	0.0097553115	0.06372865	0.1615674	0.09977357	0.06579617	0.15670408	0.037950654	0.14505789	0.15790434	0.19273004	0.32753244	0.5279179	0.5268499	0.53903615	0.6398941	0.5663059	0.6242936	0.42623326	0.56818426	0.44987243
extfig6c_varysize_LC17_noKO_model0	3.7379558	3.7552023	3.6528704	3.4779687	3.4070072	3.2302277	3.136348	3.0043247	2.880985	2.7628984	2.6230245	2.5101497	2.379781	2.3146255	2.27959	2.370068	2.4090316	2.4413087	2.400245	2.310196	2.2566051	2.1485062	2.0125954	1.8681197	1.519309	1.3041304	1.0062506	0.8474484	0.7448528	0.7403973	0.6608648	0.6487235	0.6341412	0.5738194	0.4668503	0.4506195	0.2664994	0.17782311	0.083257586	-0.0035319577	-0.09500658	-0.09551104	-0.20958808	-0.27254155	-0.2687148	-0.30209473	-0.32987773	-0.36573043	-0.5030917
extfig6c_varysize_LC17_noKO_model1	0.0	0.0	0.0	0.0	0.0	0.0	0.0	0.0	0.0	0.0	0.0	0.0	0.0	0.0	0.0	0.0	0.0	0.0	0.0	0.0	0.0	0.0	0.0	0.0	0.0	0.0	0.0	0.0	0.0	0.0	0.0	0.0	0.0	0.0	0.0	0.0	0.0	0.0	0.0	0.0	0.0	0.0	0.0	0.0	0.0	0.0	0.0	0.0	0.0
extfig6c_varysize_LC17_noKO_model2	-0.27000037	-0.2993516	-0.25864562	-0.2116874	-0.14780307	-0.022239964	0.0009250199	0.034845084	0.10715225	0.11875783	0.16242753	0.3115723	0.29270738	0.33533895	0.30155304	0.27900708	0.2561661	0.3065432	0.25417858	0.2532253	0.34930167	0.42075548	0.47635967	0.5506315	0.51577914	0.48312777	0.5280409	0.5437364	0.5379322	0.5671393	0.4583598	0.4680267	0.42568758	0.44510585	0.45041683	0.32089236	0.2822362	0.26203224	0.45401502	0.46685562	0.5457348	0.6607699	0.58739763	0.6540284	0.48528484	0.4880679	0.5035309	0.6191275	0.5711737
extfig6c_varysize_LC17_noKO_model3	0.4610204	0.46646878	0.44421858	0.47785383	0.37266225	0.39889	0.34172145	0.39121652	0.35808086	0.3475822	0.39279348	0.3410025	0.37097096	0.32724547	0.28706226	0.28147936	0.25825432	0.22399613	0.2304343	0.26729083	0.26717675	0.24937373	0.2773447	0.29494426	0.2843863	0.2640212	0.25827464	0.24975865	0.30159682	0.311276	0.4014572	0.452177	0.49912187	0.51999253	0.51999253	0.51999253	0.51999253	0.51999253	0.51999253	0.51999253	0.51999253	0.51999253	0.50453687	0.4843998	0.4197257	0.39140382	0.39472255	0.4084754	0.4606817
extfig6c_varysize_LC17_noKO_model4	-0.15701558	-0.120324895	-0.17105344	-0.19877203	-0.16487616	-0.13481566	-0.09207313	-0.031249715	-0.039272673	-0.076145954	-0.17774701	-0.19452634	-0.23108567	-0.24926218	-0.27294442	-0.2553394	-0.22967328	-0.14337924	-0.059807982	-0.008003345	-0.013380768	0.06519331	0.083206385	0.106595516	0.071827136	0.062396046	0.053724058	0.103126265	0.15475759	0.2193274	0.25310317	0.24792185	0.23221254	0.27431366	0.27494642	0.286341	0.35717675	0.34822592	0.2773534	0.2662691	0.24797066	0.24506879	0.18815629	0.08843391	0.100549296	0.09609684	0.05923147	0.050045762	0.09385709
extfig6c_varysize_LC17_noKO_model5	1.4462599	1.420433	1.442574	1.4551071	1.4634402	1.4561969	1.4173479	1.3932225	1.4179593	1.3340862	1.2774682	1.300753	1.2661711	1.2541839	1.2155299	1.1705861	1.1780294	1.1339089	1.0358948	0.96126664	0.9164004	0.84443235	0.8236344	0.75432926	0.63476056	0.5836708	0.55478567	0.46887347	0.39342391	0.38877198	0.2653507	0.17412776	0.17713277	0.11586124	0.06525912	0.06308736	-0.049756467	-0.13208838	-0.13500288	-0.18946329	-0.23938935	-0.28226167	-0.39813876	-0.49278608	-0.5080402	-0.5645885	-0.6185759	-0.6235774	-0.65174913
extfig6c_varysize_LC17_noKO_model6	0.9704277	0.98761773	0.97279733	0.9314042	1.0525619	0.94584733	0.9850811	0.8724007	0.8981958	1.0900275	1.0446521	1.0858713	0.8363726	0.83259237	0.72379786	0.74033785	0.95302457	0.9448072	1.0819983	0.9692708	0.818193	0.7390512	0.6703206	0.6458845	0.6810083	0.60798687	0.6742312	0.7071114	0.61221814	0.5849927	0.46613923	0.29588103	0.18167986	0.18998797	0.09105931	0.093309216	0.052949917	0.0015263165	0.09278873	0.12661964	0.1714307	0.2075868	0.27003923	0.22822632	0.09419045	-0.060957074	-0.09049708	-0.19808765	-0.28511122
extfig6c_varysize_LC17_noKO_model7	-0.6246649	-0.6232036	-0.61295354	-0.7508044	-0.73039484	-0.7445166	-0.70712626	-0.6723586	-0.5574915	-0.5025099	-0.56670904	-0.5203003	-0.40286985	-0.35458338	-0.3170023	-0.34054348	-0.3037679	-0.2786974	-0.27459127	-0.28108454	-0.21758448	-0.25238955	-0.22327855	-0.2884348	-0.33130395	-0.3182051	-0.20486513	-0.291493	-0.26354745	-0.24488072	-0.3065341	-0.38905436	-0.26551816	-0.33019888	-0.43924224	-0.44216228	-0.42933562	-0.4236748	-0.414931	-0.36104146	-0.27854556	-0.24698092	-0.32976183	-0.26550686	-0.19892384	-0.29680365	-0.27124134	-0.18203016	-0.20029087
extfig6c_varysize_LC17_noKO_model8	1.4357054	1.2776072	1.2373227	1.2828428	1.2364892	1.3158	1.3548919	1.363996	1.2958078	1.2440069	1.2026852	1.1193542	0.895067	0.9311798	0.8924086	0.751013	0.7049812	0.60740346	0.47274968	0.4217476	0.47354826	0.43466887	0.40511918	0.3637764	0.2888594	0.22644614	0.25502408	0.19945428	0.13923405	0.044709593	-0.033861045	-0.046478458	-0.074427895	-0.15791073	-0.16765074	-0.115194894	-0.10585054	-0.1326077	-0.24006508	-0.39412424	-0.38659802	-0.31321114	-0.3522998	-0.36580312	-0.47547916	-0.5577241	-0.5850373	-0.6455568	-0.68840617
extfig6c_varysize_LC17_noKO_model9	1.5633901	1.4895034	1.4202458	1.4562789	1.4084125	1.445545	1.316843	1.3704027	1.2940512	1.2017068	1.2820649	1.2465544	1.1359595	1.1077075	1.2554414	1.1969306	1.2302556	1.2433202	1.0642169	1.0994469	1.0255415	0.9466689	0.9880924	1.0027679	1.0199491	1.0395377	1.0382043	1.0030074	0.9918612	0.9864738	0.9099745	0.9077881	0.91493374	0.8776254	0.8669768	0.7993641	0.69874305	0.65265805	0.5278417	0.54309666	0.5730168	0.5170548	0.48462102	0.50509906	0.506834	0.5273161	0.57200736	0.54771376	0.49445754
extfig6c_varyrotation_LC17_noKO_model0	0.18248302	0.19437873	0.028548425	-0.10233692	-0.11166773	-0.16397738	-0.19769073	-0.14654475	-0.18419668	-0.2768289	-0.17708662	-0.09967527	-0.080301024	-0.082783066	-0.25352636	-0.29280427	-0.17038465	-0.20651278	-0.44731823	-0.4648471	-0.3073035	-0.46480283	-0.5030917	-0.5030917	-0.49447837	-0.40597227	-0.5030917	-0.5030917	-0.5030917	-0.5030917	-0.4998369	-0.5030917	-0.5030917	-0.5030917	-0.5030917	-0.5030917	-0.5030917	-0.5030917	-0.5030917	-0.5030917	-0.46519464	-0.47595736	-0.5030917	-0.5030917	-0.5030917	-0.5030917	-0.5030917	-0.5030917	-0.5030917
extfig6c_varyrotation_LC17_noKO_model1	0.0	0.0	0.0	0.0	0.0	0.0	0.0	0.0	0.0	0.0	0.0	0.0	0.0	0.0	0.0	0.0	0.0	0.0	0.0	0.0	0.0	0.0	0.0	0.0	0.0	0.0	0.0	0.0	0.0	0.0	0.0	0.0	0.0	0.0	0.0	0.0	0.0	0.0	0.0	0.0	0.0	0.0	0.0	0.0	0.0	0.0	0.0	0.0	0.0
extfig6c_varyrotation_LC17_noKO_model2	0.6607699	0.6607699	0.6607699	0.6607699	0.6607699	0.6607699	0.6607699	0.6607699	0.6607699	0.6607699	0.6607699	0.6607699	0.6607699	0.6607699	0.6607699	0.6607699	0.6361592	0.6607699	0.6607699	0.6607699	0.6607699	0.6607699	0.6607699	0.6607699	0.4849638	0.4296259	0.388573	0.41127968	0.10512847	0.026605446	0.14895824	0.3989155	0.45471358	0.27110034	0.12695976	0.17433777	0.18654779	0.24036758	-0.08404344	-0.016654918	0.07721881	0.05299977	-0.20346355	-0.55853426	-0.7903997	-0.94759053	-1.061967	-1.0937444	-1.2429543
extfig6c_varyrotation_LC17_noKO_model3	-2.7340794	-2.703887	-2.584123	-2.4718711	-2.404614	-2.301678	-2.1956885	-2.150999	-2.111944	-2.0343432	-1.8314551	-1.7425003	-1.6569101	-1.5559553	-1.4792179	-1.3570702	-1.2559845	-1.1581086	-1.019486	-0.79031	-0.73638666	-0.6551693	-0.59897095	-0.44760966	-0.2780331	-0.17624639	-0.07904685	0.13343285	0.37084797	0.51999253	0.51999253	0.51999253	0.51999253	0.51999253	0.51999253	0.51999253	0.51999253	0.51999253	0.51999253	0.51999253	0.51999253	0.51999253	0.51999253	0.51999253	0.51999253	0.51999253	0.51999253	0.51999253	0.51999253
extfig6c_varyrotation_LC17_noKO_model4	-1.1343646	-1.0769572	-1.0438974	-1.0559258	-1.0421407	-1.0420225	-1.0146624	-0.98727137	-0.967924	-0.9380032	-0.84543365	-0.8401046	-0.81082433	-0.7080091	-0.6192412	-0.6326791	-0.6575542	-0.6740085	-0.6861157	-0.7020552	-0.6477426	-0.5811892	-0.44505358	-0.32544798	-0.21593766	-0.10977575	-0.038007908	-0.013111972	0.1311173	0.22592443	0.27361885	0.33435637	0.39172179	0.518971	0.60292757	0.6776371	0.7449882	0.8043165	0.89973366	0.99092454	1.0764202	1.1279671	1.1646914	1.244177	1.3060415	1.3302182	1.3779505	1.4771521	1.5674615
extfig6c_varyrotation_LC17_noKO_model5	-1.1688972	-1.0799785	-1.0280888	-1.009118	-0.9626935	-0.997118	-0.9626969	-0.9168397	-0.8913166	-0.9238832	-0.95889103	-0.93164295	-0.87868434	-0.89517576	-0.8801364	-0.85898405	-0.7886885	-0.76730627	-0.8250628	-0.8201828	-0.8622685	-0.8683542	-0.84421515	-0.82380784	-0.7511749	-0.68395525	-0.7249731	-0.75160146	-0.75756115	-0.70106447	-0.5921429	-0.48732784	-0.45789075	-0.4684652	-0.40013465	-0.41763842	-0.37241727	-0.37347764	-0.28245878	-0.17189217	-0.13571826	-0.115521155	-0.13209361	-0.118289225	0.0015253752	0.09393719	0.13361278	0.26719746	0.35597402
extfig6c_varyrotation_LC17_noKO_model6	-0.5721293	-0.5553616	-0.7167301	-0.6097284	-0.5694903	-0.68328464	-0.82589895	-0.867561	-0.8156714	-0.7895333	-0.75826615	-0.8330071	-0.7620348	-0.62826437	-0.5227388	-0.30275905	-0.28596652	-0.33488116	-0.3640003	-0.3700717	-0.4130723	-0.54753065	-0.5896115	-0.55143595	-0.5460857	-0.61899656	-0.64057195	-0.5574729	-0.5459536	-0.5743928	-0.6326778	-0.77195126	-0.8337135	-0.83320445	-0.7717275	-0.659518	-0.55890656	-0.4329668	-0.4647156	-0.69887114	-0.7659146	-0.7407295	-0.8573266	-0.9295763	-0.89360976	-0.8569607	-0.9432372	-0.90544856	-0.9987752
extfig6c_varyrotation_LC17_noKO_model7	-1.1788492	-1.3005761	-1.265713	-1.04976	-0.8335851	-0.81689453	-0.9322717	-0.96180874	-0.92148596	-0.8619964	-1.0200566	-1.0274062	-0.98015654	-0.75603515	-0.7155397	-0.88698065	-0.7379595	-0.6148934	-0.647552	-0.52925223	-0.46680093	-0.3211549	-0.18677603	-0.041600086	-0.16831523	0.039283093	0.070134334	-0.038426764	-0.009385495	0.1166406	0.13818781	0.14190812	0.20020963	0.33959678	0.3821807	0.30218774	0.22107169	0.22161694	0.33234861	0.29189965	0.16099279	0.16067998	0.007824902	0.03371805	-0.17008437	-0.17424001	-0.32616165	-0.45018423	-0.609518
extfig6c_varyrotation_LC17_noKO_model8	-0.8631033	-0.8631033	-0.8631033	-0.8631033	-0.8631033	-0.8631033	-0.8631033	-0.8631033	-0.8631033	-0.8631033	-0.7504001	-0.6513504	-0.7381436	-0.8333753	-0.77640724	-0.73882675	-0.6675288	-0.55343294	-0.38196814	-0.36541542	-0.41237578	-0.471473	-0.5681043	-0.6427053	-0.68123895	-0.6994381	-0.6689577	-0.7184028	-0.5872308	-0.6284923	-0.69279116	-0.44363573	-0.5419012	-0.7084177	-0.8631033	-0.7908092	-0.8631033	-0.8164983	-0.7598933	-0.5157144	-0.42207968	-0.30887282	-0.38961	-0.46372083	-0.34913376	-0.4783124	-0.5421942	-0.6513488	-0.81701463
extfig6c_varyrotation_LC17_noKO_model9	0.55621433	0.5286383	0.46945933	0.47413954	0.5736273	0.7554594	0.8963136	0.9174876	0.85432744	0.8974087	0.97629046	1.0566684	1.0420692	1.0475165	1.0352817	1.1129639	1.138395	1.1193306	1.1551504	1.2404273	1.094567	1.0587773	1.0109199	0.9183833	0.9306126	0.98217726	1.0460598	1.0922836	1.0061977	0.9681303	1.0304052	0.9923265	0.76206565	0.4750419	0.35597527	0.30125833	0.1786301	0.102841236	0.1620678	0.22633283	-0.022708613	-0.23798871	-0.39803705	-0.53667825	-0.6455497	-0.82643515	-0.9192456	-0.8565156	-0.9316339
extfig6c_varyposition_LC18_noKO_model0	-1.625479	-1.5115995	-1.3286545	-1.3288866	-1.2391096	-1.1300622	-1.1293004	-1.0303223	-1.1803821	-1.0050421	-0.9382167	-0.90588075	-0.9488922	-1.0115126	-0.827269	-0.8327855	-0.8888089	-0.94502586	-0.7090114	-0.5810068	-0.5031723	-0.4783324	-0.48889574	-0.5253457	-0.3759907	-0.41733727	-0.39027196	-0.28458518	-0.2666785	-0.20424265	-0.1446232	-0.06818035	0.19123831	0.22809915	0.14853367	0.08317395	0.26771152	0.32153952	0.40360522	0.46604365	0.65371865	0.8260543	0.7089019	0.5449027	0.6119374	0.8748591	0.81856495	0.9106981	0.93301773
extfig6c_varyposition_LC18_noKO_model1	0.13804686	0.2223984	0.29537785	0.34138757	0.6398684	0.63131136	0.71940297	0.79022527	0.7155183	0.64638937	0.593052	0.59682566	0.4508367	0.41561025	0.47498244	0.54098016	0.54733294	0.5562815	0.65320975	0.4748184	0.5428533	0.40954348	0.45124713	0.32377893	0.14990157	0.18790749	0.27279422	0.48071617	0.24271047	0.1411105	0.12131179	0.1559934	0.13288613	0.067798816	0.22686192	0.33717287	0.49946782	0.3425439	0.19217165	-0.028760178	-0.14382228	-0.19328777	-0.34418067	-0.24601208	-0.0914332	0.0062544625	-0.2839351	-0.51161915	-0.6979291
extfig6c_varyposition_LC18_noKO_model2	1.6665355	1.3047444	1.3376985	1.2612773	1.1298889	0.9143922	0.88144916	0.8573831	0.9354949	0.76041543	0.5385884	0.47539702	0.5598714	0.6774405	0.4052154	0.45160156	0.34392244	0.39313194	0.40921336	0.09264675	-0.0035120284	0.06343044	0.17723344	0.13839632	0.28504595	0.250321	0.23002493	0.24169542	-0.13211228	-0.30966887	-0.378666	-0.34035367	-0.53395987	-0.47311407	-0.6566967	-0.7258651	-0.6446069	-0.8744553	-1.0482743	-1.0812923	-1.056443	-1.0490985	-1.0044953	-1.08729	-1.1091865	-1.0831201	-1.1430405	-1.1430405	-1.1430405
extfig6c_varyposition_LC18_noKO_model3	-0.32867774	-0.32867774	-0.32867774	-0.32867774	-0.32867774	-0.32867774	-0.32867774	-0.32867774	-0.32867774	-0.32867774	-0.32867774	-0.32867774	-0.32867774	-0.32867774	-0.32867774	-0.32867774	-0.32867774	-0.32867774	-0.32867774	-0.32867774	-0.32867774	-0.32867774	-0.32867774	-0.32867774	-0.32867774	-0.32867774	-0.32867774	-0.32867774	-0.32867774	-0.32867774	-0.32867774	-0.32867774	-0.32867774	-0.32867774	-0.32867774	-0.32867774	-0.32867774	-0.32867774	-0.32867774	-0.32867774	-0.32867774	-0.32867774	-0.32867774	-0.32867774	-0.32867774	-0.32867774	-0.32867774	-0.32867774	-0.32867774
extfig6c_varyposition_LC18_noKO_model4	0.102425426	-0.06645058	-0.1192659	-0.21620956	-0.2590093	-0.042170625	-0.18786311	0.23238404	0.13972448	0.37646952	0.33939427	0.20511031	0.28487054	0.13472955	0.39645484	0.2826968	0.418128	0.62623346	0.6612725	0.65277743	0.4135948	0.6179678	0.42063534	0.5526264	0.37863967	0.44280013	0.7579503	0.7507944	0.64958817	0.20061676	0.3807572	0.29767582	0.32063633	0.08657158	0.0758707	0.517634	0.36319196	0.35178444	-0.078868456	-0.06300704	0.023768406	0.032231785	-0.20393437	-0.31587955	0.07834136	0.17112447	0.19381976	-0.25946286	0.19980133
extfig6c_varyposition_LC18_noKO_model5	-0.61359686	-0.61359686	-0.61359686	-0.61359686	-0.61359686	-0.61359686	-0.61359686	-0.61359686	-0.61359686	-0.56484985	-0.2399629	-0.61359686	-0.61359686	-0.61359686	-0.61359686	-0.61359686	-0.61359686	-0.61359686	-0.61359686	-0.51264715	-0.61359686	-0.61359686	-0.61359686	-0.61359686	-0.61359686	-0.61359686	-0.61359686	-0.61359686	-0.4166409	-0.3009113	-0.61359686	-0.61359686	-0.61359686	-0.61359686	-0.61359686	-0.61359686	-0.61359686	-0.4307545	-0.14851199	-0.61359686	-0.61359686	-0.61359686	-0.55303246	-0.61359686	-0.61359686	-0.61359686	-0.61359686	-0.5876021	-0.61359686
extfig6c_varyposition_LC18_noKO_model6	-0.9243146	-0.89250904	-0.89201623	-0.923453	-0.7800999	-0.71528906	-0.6248896	-0.5702021	-0.5842155	-0.53267527	-0.40805012	-0.40955675	-0.47731334	-0.498399	-0.53955245	-0.45819098	-0.4697515	-0.54323363	-0.55420405	-0.5781195	-0.560245	-0.593833	-0.54652876	-0.53002816	-0.4688131	-0.454175	-0.47300553	-0.42383388	-0.4594882	-0.45743063	-0.42923278	-0.41624612	-0.3813959	-0.33958828	-0.30310255	-0.35451823	-0.42261502	-0.4813415	-0.4472873	-0.38381907	-0.3742275	-0.33773068	-0.32332006	-0.27116135	-0.28908646	-0.3136223	-0.3094928	-0.290291	-0.22612807
extfig6c_varyposition_LC18_noKO_model7	3.5904121	3.1384137	3.1504955	2.9032822	3.2094488	2.5203433	2.6851788	2.4509976	2.4213793	2.4171655	2.3189147	2.5477953	2.2804534	2.2771373	1.7413197	2.2701283	2.047351	1.8684089	2.019681	1.5188993	1.668294	1.1352974	1.0583767	0.57069945	0.35073173	0.3789105	0.023729572	0.10054124	-0.22523542	-0.043696575	-0.31796783	-0.5462437	-0.5462437	-0.5462437	-0.5462437	-0.5462437	-0.5462437	-0.5462437	-0.5462437	-0.5462437	-0.5462437	-0.5462437	-0.5462437	-0.5462437	-0.5462437	-0.5462437	-0.5462437	-0.5462437	-0.5462437
extfig6c_varyposition_LC18_noKO_model8	-1.197237	-1.0168478	-0.971409	-0.9192085	-0.892111	-0.7213531	-0.7852652	-0.7093406	-0.45679733	-0.38174516	-0.20650189	-0.06355194	0.04362831	0.122314386	0.23185465	0.24001685	0.23184294	0.38753518	0.39418608	0.6289097	0.5736614	0.50291276	0.49860492	0.52578175	0.45131472	0.39249724	0.4395821	0.40012208	0.4508156	0.3905904	0.18732773	0.27679995	0.23197828	0.3330869	0.37840953	0.5125964	0.5406263	0.54221773	0.31722432	0.11955666	0.12190373	0.063365266	0.09838364	0.123429805	0.2284495	0.10684644	0.15345159	-0.049368363	-0.33013788
extfig6c_varyposition_LC18_noKO_model9	-0.7431376	-0.6575963	-0.69207716	-0.5695567	-0.6398983	-0.6522497	-0.7379976	-0.5749335	-0.44519663	-0.3747015	-0.36176512	-0.4669346	-0.19035256	-0.15382302	-0.04022071	-0.061571315	-0.13379285	-0.0130253285	0.053322062	-0.18816653	-0.10160471	-0.09159663	-0.12990429	-0.18331245	-0.23308685	-0.23935491	-0.2981815	-0.2678247	-0.32613602	-0.22944695	-0.07524908	0.009221336	0.020339739	0.09431724	0.20245247	0.2995096	0.15301678	0.014663874	0.19218127	0.11465282	0.17104757	0.22132105	0.051471006	0.10326932	0.14501816	0.23581907	0.21266408	0.3077317	0.53156525
extfig6c_varysize_LC18_noKO_model0	-0.5124884	-0.59962595	-0.6001788	-0.49423245	-0.54266256	-0.49006218	-0.52091396	-0.48387286	-0.4651981	-0.47409	-0.4645199	-0.46157855	-0.45766255	-0.45353442	-0.4728856	-0.48604026	-0.5798894	-0.5592417	-0.6452068	-0.5610169	-0.5624011	-0.58562225	-0.6402994	-0.6722835	-0.6545834	-0.60687816	-0.59982187	-0.6051406	-0.610305	-0.62038374	-0.6494881	-0.69697434	-0.7001473	-0.782967	-0.8033679	-0.8691185	-0.8061893	-0.7884096	-0.8163	-0.78510153	-0.76913774	-0.76579374	-0.7662233	-0.77047795	-0.7637388	-0.8411599	-0.84051967	-0.8305173	-0.7855443
extfig6c_varysize_LC18_noKO_model1	0.45224264	0.31362805	0.27989218	0.46934247	0.4662252	0.6622998	0.7368247	0.83372366	0.89578277	0.6591967	0.66553736	0.5924031	0.46934706	0.45611635	0.34683782	0.29628715	0.2269075	0.32497448	0.2481705	0.30616412	0.4941354	0.6818515	0.8156369	0.79758054	0.65985477	0.7212192	0.65132946	0.57053757	0.38869753	0.28525773	0.16405793	-0.0043738442	-0.11906043	-0.21853465	-0.24938893	-0.30203223	-0.14827406	-0.05008726	-0.06319137	0.025227759	0.07803965	0.13466524	-0.07491222	-0.26408064	-0.37154713	-0.59438276	-0.681923	-0.8486595	-0.87262267
extfig6c_varysize_LC18_noKO_model2	0.5918647	0.5370581	0.5372728	0.5333099	0.5354369	0.5164985	0.42839807	0.3340808	0.3033225	0.31339872	0.339513	0.3535293	0.3089043	0.30211464	0.24080676	0.12251415	0.079871066	-0.03221601	-0.15035571	-0.24467298	-0.29622757	-0.38275436	-0.51843315	-0.55794966	-0.61110264	-0.6349654	-0.56408507	-0.59393406	-0.58088064	-0.7114889	-0.6876399	-0.76585084	-0.8336457	-0.8171381	-0.84722185	-0.8385842	-0.935879	-0.94639075	-0.91728085	-0.94428957	-0.80293036	-0.82885915	-0.8185257	-0.69845515	-0.80129033	-0.74689734	-0.7479969	-0.7615606	-0.75143886
extfig6c_varysize_LC18_noKO_model3	3.485903	3.557906	3.5736446	2.985988	3.4056637	2.793332	3.00898	2.663864	2.6351092	2.6518815	2.287828	2.457574	2.2841158	1.9915808	1.7856256	1.5857626	1.5241944	1.4297731	1.2688872	0.92065865	0.69022685	0.79532605	0.5663079	0.39959183	0.33518258	0.14015488	0.0057409485	-0.006288379	-0.19586614	-0.25354192	-0.32867774	-0.32867774	-0.32867774	-0.32867774	-0.32867774	-0.32867774	-0.32867774	-0.32867774	-0.32867774	-0.32867774	-0.32867774	-0.32867774	-0.32867774	-0.32867774	-0.32867774	-0.32867774	-0.32867774	-0.32867774	-0.32867774
extfig6c_varysize_LC18_noKO_model4	1.149223	1.1470392	1.1112523	1.0089233	1.1907713	1.149419	1.2752526	1.2877804	1.3724887	1.3711767	1.1285417	1.336235	1.3797245	1.3646961	1.4448701	1.3226032	1.3580354	1.3114839	1.3329593	1.0874006	1.0565853	1.1969231	1.2197007	1.2952478	1.0844389	1.0232854	1.0509895	1.1042591	1.0722418	0.9999111	0.9168769	0.7990881	0.66754085	0.67558354	0.47583362	0.48075902	0.3982077	0.39132977	0.29718697	0.33002996	0.22181925	0.36134225	0.40739125	0.24915814	0.38232914	0.36571166	0.30155775	0.29345208	0.32165465
extfig6c_varysize_LC18_noKO_model5	1.9301196	1.8001348	1.6830038	1.3446273	1.3429645	1.2202532	1.2454828	1.161789	1.1665076	1.3586258	1.2414545	1.4045259	1.5285782	1.4215705	1.3027	1.3164434	1.6473652	1.5285984	1.6577077	1.4131858	1.1977485	1.3731652	1.4311004	1.4903775	1.1233417	0.90035135	0.8298334	1.0292673	1.0293944	1.323645	0.97862715	0.8727082	0.8587487	0.8248185	0.4720681	0.5309103	0.40577045	0.14633623	0.029548068	0.01681821	-0.12946329	-0.012917496	0.1744781	-0.2202232	0.07288677	0.059580244	-0.15036525	-0.13305451	-0.39533073
extfig6c_varysize_LC18_noKO_model6	1.6326694	1.6326694	1.6326694	1.6326694	1.6326694	1.6326694	1.6326694	1.6326694	1.6326694	1.6326694	1.6326694	1.6326694	1.6326694	1.6326694	1.6326694	1.6326694	1.6326694	1.6326694	1.6326694	1.6326694	1.6326694	1.6326694	1.5885007	1.4939338	1.4024645	1.3868607	1.3091758	1.1772794	1.0556858	0.90842074	0.8228759	0.78184974	0.6862091	0.6308815	0.5829618	0.45516458	0.40384823	0.32059076	0.20002237	0.12165919	0.051474843	-0.034445312	-0.22589192	-0.25318328	-0.39753282	-0.4811337	-0.5514467	-0.6656105	-0.70388305
extfig6c_varysize_LC18_noKO_model7	-0.5462437	-0.5462437	-0.5462437	-0.5462437	-0.5462437	-0.5462437	-0.5462437	-0.5462437	-0.5462437	-0.5462437	-0.5462437	-0.5462437	-0.5462437	-0.5462437	-0.5462437	-0.5462437	-0.5462437	-0.5462437	-0.5462437	-0.5462437	-0.5462437	-0.5462437	-0.5462437	-0.5462437	-0.5462437	-0.5462437	-0.5462437	-0.5462437	-0.5462437	-0.5462437	-0.5462437	-0.5462437	-0.5462437	-0.5462437	-0.5462437	-0.5462437	-0.5462437	-0.5462437	-0.5462437	-0.5462437	-0.4785001	-0.5462437	-0.5462437	-0.5462437	-0.5462437	-0.5462437	-0.5462437	-0.5462437	-0.5462437
extfig6c_varysize_LC18_noKO_model8	0.8932164	0.8932164	0.8932164	0.8932164	0.8932164	0.8932164	0.8932164	0.8932164	0.8932164	0.8932164	0.8932164	0.8932164	0.8932164	0.8932164	0.8932164	0.8932164	0.8932164	0.8932164	0.8932164	0.8932164	0.8932164	0.8932164	0.8932164	0.8932164	0.8932164	0.8932164	0.8932164	0.8932164	0.8932164	0.8932164	0.8932164	0.8932164	0.8932164	0.8932164	0.8932164	0.8932164	0.8932164	0.8932164	0.8932164	0.8932164	0.8932164	0.8932164	0.8932164	0.8932164	0.8932164	0.8932164	0.8932164	0.8932164	0.8932164
extfig6c_varysize_LC18_noKO_model9	1.2708426	1.3184628	1.290199	1.2297349	1.2985924	1.2761854	1.2668784	1.2045939	1.2081501	1.250289	1.1323599	1.1599779	1.197386	1.2574068	1.1394811	1.179335	1.1522017	1.0835905	1.1278449	1.0776675	1.0843235	1.0797647	1.0217849	0.9692075	0.81966305	0.75594056	0.65285546	0.5195175	0.49503413	0.5662391	0.58522093	0.5324372	0.45415375	0.5002617	0.43928394	0.45857537	0.38093606	0.3396359	0.3478939	0.29779503	0.24497797	0.1841143	0.13411358	0.0442129	-0.07522148	-0.09355351	-0.1417575	-0.022177653	-0.030938908
extfig6c_varyrotation_LC18_noKO_model0	-1.0292819	-1.0631754	-0.90005314	-0.8540615	-0.92769223	-0.95001256	-0.98963386	-1.0565308	-1.0522777	-1.0159788	-0.9957128	-0.9257273	-0.9799348	-1.0437857	-1.0239726	-0.872181	-0.9118981	-0.937925	-0.7719343	-0.66922605	-0.71838075	-0.726088	-0.67319685	-0.75848585	-0.71765053	-0.59975874	-0.46160457	-0.52846026	-0.6476366	-0.66066235	-0.5339268	-0.399201	-0.471738	-0.29192582	-0.1436976	-0.12892434	-0.20811856	-0.22730967	-0.22070347	-0.16582526	-0.11743001	0.06837959	0.42640153	0.52082616	0.92562306	1.0582185	1.120006	1.2438663	1.153118
extfig6c_varyrotation_LC18_noKO_model1	-0.56139886	-0.5273277	-0.51167387	-0.43786952	-0.37359726	-0.17997336	-0.08045594	-0.009925625	0.107699774	0.16521227	0.25361478	0.27504736	0.4176498	0.6118479	0.7122513	0.70723164	0.6045412	0.5509166	0.5634769	0.56211597	0.68743414	0.87086684	1.0365394	1.1287438	1.3954184	1.5071746	1.2592889	1.0322945	1.048281	1.144063	1.1694125	1.1365646	1.0714275	0.89269614	0.77845883	0.72033334	0.58339465	0.5376803	0.6962469	0.83452445	0.8955961	0.74735653	0.6819108	0.6737129	0.86093515	0.80227697	0.7337723	0.6063204	0.47516719
extfig6c_varyrotation_LC18_noKO_model2	-0.49979573	-0.41183263	-0.3791229	-0.3444874	-0.36234483	-0.35433966	-0.34331673	-0.36404884	-0.3889173	-0.35791567	-0.30117592	-0.20015548	-0.24758154	-0.43704692	-0.43455207	-0.4735769	-0.45704663	-0.44374466	-0.47385278	-0.49822754	-0.4804302	-0.44242758	-0.41437358	-0.54884714	-0.7246597	-0.8270208	-0.8847218	-1.0446184	-1.1430405	-1.1368412	-1.1430405	-1.1430405	-1.1430405	-1.1430405	-1.1430405	-1.1430405	-1.1430405	-1.1430405	-1.1430405	-1.1430405	-1.1430405	-1.1430405	-1.1430405	-1.1430405	-1.1430405	-1.1430405	-1.1430405	-1.1430405	-1.1430405
extfig6c_varyrotation_LC18_noKO_model3	-0.32867774	-0.32867774	-0.32867774	-0.32867774	-0.32867774	-0.32867774	-0.32867774	-0.32867774	-0.32867774	-0.32867774	-0.32867774	-0.32867774	-0.32867774	-0.32867774	-0.32867774	-0.32867774	-0.32867774	-0.32867774	-0.32867774	-0.32867774	-0.32867774	-0.32867774	-0.32867774	-0.32867774	-0.32867774	-0.32867774	-0.32867774	-0.32867774	-0.32867774	-0.32867774	-0.32867774	-0.32867774	-0.32867774	-0.32867774	-0.32867774	-0.32867774	-0.32867774	-0.32867774	-0.32867774	-0.32867774	-0.32867774	-0.32867774	-0.32867774	-0.32867774	-0.32867774	-0.32867774	-0.32867774	-0.32867774	-0.32867774
extfig6c_varyrotation_LC18_noKO_model4	-1.351847	-1.2996249	-1.3265676	-1.2971071	-1.2712476	-1.1240009	-1.104195	-1.1289457	-1.1589358	-1.0154384	-1.0752167	-1.0937546	-0.99611896	-0.8879519	-0.7126685	-0.68968153	-0.651796	-0.55540395	-0.46979627	-0.52083385	-0.46350425	-0.37605444	-0.2866523	-0.16946308	-0.08652735	-0.13444558	-0.118170656	-0.16695116	0.02295455	-0.07322009	-0.12339596	-0.098368704	0.006065256	0.013175731	0.0020059424	0.024785925	-0.0034772195	-0.017096745	0.038780093	-0.016311783	-0.06755538	-0.088398375	-0.12583055	-0.16731465	-0.26225516	-0.29160935	-0.3492259	-0.2657314	-0.28640956
extfig6c_varyrotation_LC18_noKO_model5	-0.61359686	-0.61359686	-0.61359686	-0.61359686	-0.61359686	-0.61359686	-0.61359686	-0.61359686	-0.61359686	-0.61359686	-0.6092675	-0.47455713	-0.61359686	-0.3964253	-0.26453102	-0.49406862	-0.4479471	-0.5029334	-0.53335404	-0.3431516	-0.45378312	-0.40335265	-0.17207737	-0.0008560175	-0.61359686	-0.61359686	-0.3274744	-0.05239904	-0.17873378	-0.2200803	-0.20542586	-0.2632684	-0.12360448	-0.42432532	-0.4456637	-0.23542997	0.05294371	-0.22607253	-0.61359686	-0.61359686	-0.4274226	-0.5045375	-0.61359686	-0.61359686	-0.61359686	-0.61359686	-0.61359686	-0.61359686	-0.61359686
extfig6c_varyrotation_LC18_noKO_model6	-0.5409567	-0.53716576	-0.47590426	-0.48591438	-0.5617078	-0.53834194	-0.4901687	-0.5329031	-0.5427951	-0.55115837	-0.6728141	-0.6517384	-0.75408983	-0.8252145	-0.79756516	-0.9574145	-0.87139964	-0.7832734	-0.80180866	-0.8320414	-0.83631545	-0.84004176	-0.7788686	-0.78923917	-0.83238643	-0.7446931	-0.68418056	-0.6896627	-0.6832703	-0.64395094	-0.6417475	-0.5564562	-0.52781844	-0.52754986	-0.4588419	-0.37368032	-0.40417302	-0.31118724	-0.18655233	-0.05504514	-0.01679162	0.093155585	0.15804116	0.2770509	0.37244537	0.44209203	0.5553342	0.69312704	0.7545558
extfig6c_varyrotation_LC18_noKO_model7	-0.5462437	-0.5462437	-0.5462437	-0.5462437	-0.5462437	-0.5462437	-0.5462437	-0.5462437	-0.5462437	-0.5462437	-0.5462437	-0.5462437	-0.5462437	-0.5462437	-0.5462437	-0.5462437	-0.5462437	-0.5462437	-0.5462437	-0.5462437	-0.5462437	-0.5462437	-0.5462437	-0.5462437	-0.5462437	-0.5462437	-0.5462437	-0.5462437	-0.5462437	-0.5462437	-0.5462437	-0.5462437	-0.5462437	-0.5462437	-0.5462437	-0.5462437	-0.5462437	-0.5462437	-0.5462437	-0.5462437	-0.5462437	-0.5462437	-0.5462437	-0.5462437	-0.5462437	-0.5462437	-0.5462437	-0.5462437	-0.5462437
extfig6c_varyrotation_LC18_noKO_model8	0.43865538	0.35293084	0.3847432	0.23237075	0.27955827	0.28781265	0.42681485	0.5161261	0.6051445	0.784507	0.8932164	0.8932164	0.8932164	0.8932164	0.8932164	0.8932164	0.8932164	0.8932164	0.78899086	0.62736607	0.5105351	0.35878143	0.22585979	0.09093207	-0.25986093	-0.38770396	-0.4209928	-0.27493426	-0.3007367	-0.18697551	-0.16348903	-0.1025187	-0.007766576	0.019342102	0.10244517	0.14484791	0.23860176	0.36651108	0.41556937	0.3100271	0.33651242	0.2695651	0.28272605	0.37993622	0.3790314	0.42988858	0.42782113	0.46009228	0.49602908
extfig6c_varyrotation_LC18_noKO_model9	0.31052306	0.32295096	0.32209432	0.22077553	0.22920705	0.22171058	0.08833751	-0.028799532	-0.10553599	-0.08845406	-0.3043179	-0.32737517	-0.46844235	-0.6949658	-0.7429553	-0.6565961	-0.65639263	-0.5974464	-0.7390843	-0.87908626	-0.7626437	-0.8148193	-0.88051444	-0.8573851	-1.0365785	-1.05297	-0.9863944	-1.0299544	-0.97550565	-1.0425144	-0.9949903	-0.91892946	-0.695501	-0.65429705	-0.6040832	-0.4411464	-0.24812208	-0.16844964	-0.28262705	-0.27427503	-0.16501415	-0.15503347	-0.20614363	-0.18082297	-0.114616014	0.015111687	0.15166764	0.20178886	0.20656888
extfig6d_varyposition_DO_model_conf_intervals	-0.05697411215085341	0.14921758887272205
extfig6d_varyposition_noKO_model_conf_intervals	-0.1284226069215822	0.10549538768615607
extfig6d_LC_names	LC4	LC6	LC9	LC10a	LC10ad	LC10bc	LC10d	LC11	LC12	LC13	LC15	LC16	LC17	LC18	LC20	LC21	LC22	LC24	LC25	LC26	LC31	LPLC1	LPLC2
extfig6d_varyposition_KO_model_mean	-0.027910446463822364	0.18074955801332082	0.16579408744775814	0.028069392734667076	0.3203603585076704	0.35906034973249307	0.3785321099738064	0.13545835332566827	0.2237589793797555	0.30890725276729947	-0.003979293871002164	0.6039351672723056	0.5123007828785785	-0.061010707741944316	0.2186913732953041	0.24643814732859065	0.0953332815734643	-0.040684969624034686	0.016199677011480788	0.4668530895381155	0.20621622240228435	-0.027364110000946084	0.12472131091730855
extfig6d_varyposition_KO_model_low_conf_bound	-0.16884944375399932	0.05989006657697331	0.05592236871309129	-0.07280342049571878	0.2068357051703179	0.2551185444201526	0.2512072262680517	0.03627276598346962	0.14274354250871163	0.23553698489294567	-0.12894447663870806	0.5313542124664952	0.42116463098188645	-0.2010036638902987	0.14889718679620337	0.11741295444166648	-0.0038296529109937234	-0.1466984184503785	-0.11344951576011918	0.3910867710292916	0.10617845240698552	-0.14201891550203455	-0.002046312332035342
extfig6d_varyposition_KO_model_high_conf_bound	0.11708655036990552	0.28763120424256566	0.27736406563985627	0.11814423838372004	0.42999185969618886	0.45738181947018236	0.49555806787863615	0.23684515772101686	0.3055377031324497	0.38087770111379726	0.11868368264248166	0.6723079865221429	0.5959025851051714	0.09171300506832739	0.2916388973702792	0.36123852308751975	0.19240010452356618	0.06294870011730168	0.13782875160515123	0.5368878594049772	0.3144380068069418	0.09443926272100973	0.2293642467099582
extfig6d_varysize_DO_model_conf_intervals	-0.08673672770928262	0.1355069622524326
extfig6d_varysize_noKO_model_conf_intervals	-0.13067795842599822	0.1210394440470722
extfig6d_varysize_KO_model_mean	0.5856608678184579	0.13374727456145427	0.2519335448789552	0.6671075764879394	0.11636121803359703	0.07002755066222047	0.4138319925364629	0.11041742883700328	0.33733847176325726	0.19772658092243178	0.4520100927392582	0.04183763627321454	0.009543656019798424	0.4353801563958913	-0.05330033679129337	0.07862450695203943	-0.06636244716250671	0.1457698630381693	0.22043600399598637	0.8005900728445544	0.5481313615175674	0.16750721727270887	0.49930886441125993
extfig6d_varysize_KO_model_low_conf_bound	0.5238602374845441	0.01796284778709489	0.14411906446938774	0.5817483920273333	-0.010099788324456333	-0.01642569271232572	0.3109121076140172	-0.0006170066128433775	0.2533135210485317	0.09470883746053277	0.3603758393094986	-0.09589972624794808	-0.09540435091538386	0.3179586465793747	-0.16428118466777314	-0.09023554259995441	-0.18980559062453004	0.049342044941895265	0.09677460701698189	0.7701358037683116	0.4845590087050533	0.0650664530114902	0.3961931367861746
extfig6d_varysize_KO_model_high_conf_bound	0.6448445133443608	0.25128255912272385	0.37195583099611557	0.7509330146964824	0.24781999983181147	0.16044632760544314	0.5175238678307775	0.21969739890227233	0.427992866347276	0.29466039649836145	0.532592658925263	0.18069083224680177	0.1268181830083339	0.5430831887139931	0.060944421208702436	0.24605057940175865	0.08136309496145962	0.24390130083125464	0.3489165001878428	0.8292774535442834	0.6116154507900352	0.27167863860354435	0.5982567065342241
extfig6d_varyrotation_DO_model_conf_intervals	-0.058404677489110664	0.0962224380479964
extfig6d_varyrotation_noKO_model_conf_intervals	-0.10408563082779286	0.0981149807782861
extfig6d_varyrotation_KO_model_mean	0.019141664956779585	0.22439324566602942	0.0037707053167238746	0.31463462243906	0.11825748984957389	0.03934957316130851	0.1153795204344335	0.04976514079363934	0.182061430325019	0.2068224079571562	0.3278495919820414	-0.007511184545908729	0.19198922038248065	0.275387711175057	0.04528856657100231	0.521051676448872	0.14382650190125484	0.021734856491585464	0.11526957240729985	-0.00011531193422872713	0.0252425063616832	0.07883790090001067	0.06453176200171856
extfig6d_varyrotation_KO_model_low_conf_bound	-0.11082789407309612	0.14895722143398812	-0.13181057658005071	0.2503869123573346	0.008243243327188576	-0.06696416488848858	-0.00476424209239694	-0.03573401768726978	0.0954811955369799	0.13995236521895307	0.26368227682580553	-0.12065688013129588	0.07286284456690459	0.17154691466883285	-0.015265546858418091	0.44874439789909454	0.052833687578685694	-0.07542568750781561	0.024422312085380288	-0.09372591355123343	-0.06098096374932955	0.007854019015266538	-0.03930943468636556
extfig6d_varyrotation_KO_model_high_conf_bound	0.14894945872095472	0.3062196647775418	0.13664834260065	0.3854564178716609	0.21638363643846578	0.13925564560369152	0.23594913297991915	0.13335246254971816	0.26594327793370987	0.27538600366058114	0.40009483183954414	0.1093744739345919	0.3075906784457146	0.3745371773238499	0.10021715361813453	0.5877121674788726	0.21986624316165593	0.12391775567408359	0.21247599778392134	0.10283312914153112	0.11917073188528325	0.14411836669490563	0.164595133010548
extfig6d_DO_model_conf_intervals	-0.051595666694193146	0.10625980681473385
extfig6d_noKO_model_conf_intervals	-0.08123883251251339	0.07205526361425772
extfig6e_LC_names	LC4	LC6	LC9	LC10a	LC10ad	LC10bc	LC10d	LC11	LC12	LC13	LC15	LC16	LC17	LC18	LC20	LC21	LC22	LC24	LC25	LC26	LC31	LPLC1	LPLC2
extfig6e_KO_model_mean	0.3176067796331723	0.21968035963272178	0.1766829561465967	0.46937711691114153	0.2808494986621637	0.23059990600294517	0.34640561641078804	0.10433657970364951	0.21909025036110152	0.2554077401768752	0.3159574782432823	0.2959281234678511	0.2807631120949004	0.2897823080765075	0.07214629892959594	0.37019749667680146	0.020766781933147536	0.1568767513419432	0.17667392359780773	0.6438908697549678	0.3547100574377669	0.10462541373664523	0.3220732768093759
extfig6e_KO_model_low_conf_bound	0.2312389130520663	0.1472687833798228	0.11432439009363769	0.4005863013267462	0.20298622931609545	0.17165988534277463	0.2823969873019273	0.042214962254064035	0.1476748277502009	0.18741294529666502	0.2446405515511951	0.22711381706272477	0.21918317605109203	0.19927931154483242	0.007015690262927646	0.30115877720685197	-0.07162904364314442	0.08911119374494461	0.0960493305868587	0.609146363884106	0.3006921848361145	0.04278879629423931	0.24865545753504115
extfig6e_KO_model_high_conf_bound	0.3955380223084953	0.28389168658453867	0.2496779339328944	0.5383398835768363	0.3568705578356746	0.29360806497887015	0.4155574304007203	0.16727452420510175	0.290566424434276	0.32718187910162605	0.3823740511368642	0.35560607413885875	0.3444464145240351	0.38612654254193446	0.1343748922672835	0.44251015088300755	0.12053160784235768	0.22885874257376188	0.25688218223724	0.6769644803133631	0.42012034514948576	0.1654781943480298	0.39846004300877397
[truncated: 260 more columns]
