# Supplementary material for: Mapping model units to visual neurons reveals population code for social behaviour
Source: Nature. 2024 May 22;629(8014):1100–8. doi: 10.1038/s41586-024-07451-8 (PMC11136655; doi:10.1038/s41586-024-07451-8)
Supplement: Supplementary file 16 — Source Data Extended Data Fig. 7 [file 41586_2024_7451_MOESM16_ESM.csv]

extfig7a_realdata_LC4_responses	0.01167829961248344	-0.010583990835456476	-0.020419098121584912	0.019242298731664883	0.014174986053419237	0.006936016616058558	0.0035920942979041585	-0.013367145920630865	-0.008281740622099442	-0.006969287813899886	-0.016117681707084316	0.004113313290943978	0.02005733411205521	-0.02259251737550144	0.013864735451826702	0.0016142251286011284	0.034597498193848254	0.016700923372691696	0.00858628208697127	0.0192931985890044	-0.01135613518775451	-0.0062997166945989716	0.018022208032261792	0.0009439787112062501	-0.0023941314402151593	0.016627754720041972	-0.007562112526266889	-0.003872559253516106	-0.00928026038946609	0.010878552701600961	-0.001429367596153785	0.009003076623839116	-0.0014794054245207845	-0.006039089120797979	-0.005221237758791563	0.0020400119301073405	-0.004526660518109586	-0.0018722590297100537	-0.0029546025588191222	-0.01910336474483529	-4.597127456403987e-05	-0.013781085493167899	-0.013464291106886059	0.0039057636699509385	0.0008239751549013294	0.0007766137687510607	0.01443713028412111	0.013999450424132134	-0.02358381185553734
extfig7a_realdata_LC6_responses	0.004672280065920991	0.008533715292965956	0.0026114794726387076	0.0014954460585681042	-0.005868720927956881	0.004571841130771565	-0.002431213440391833	-0.0005054619967938506	0.006015165597788291	-0.011756087072318788	0.002772245965821233	0.00026783403841160733	0.002134602307141216	0.010355821452629855	-0.007409925319914304	0.001641703335641323	0.01313838621895875	0.012093376262806049	0.018642444462360103	0.003900860330213973	0.011461375696402877	0.0004910979406200184	-0.004810890459237114	0.01386187388731126	0.0039221754288812785	0.00012401476277344684	0.004434381948601507	0.0036092999407986597	0.005153357154710683	-0.006768194614326418	-0.014084671650087135	0.0003175647970757758	-0.01300033814757181	0.0044135670703726055	0.012218682837398086	0.0031208784782592995	-0.005904616114925748	0.005959102290755236	0.0019194040778206692	-0.0018238634124666403	-0.007566415345659748	-0.003934544898753356	0.0009858785730758786	0.014228328026720954	-0.015261437460172105	0.002188043593910854	0.006558578698325859	-0.0005183441923194551	0.003301791945203674
extfig7a_realdata_LC9_responses	-0.007279667939593919	-0.00245436037431608	0.0026835255590336744	-0.005750866161534598	0.00709880573375592	0.002172672767903024	0.0017010736324494292	0.005591817118456711	0.004520815176048248	0.0015117728408137884	0.0009125091296855569	0.012203716605933237	-0.016557255163180552	0.018098611277152347	0.011482584516665452	0.012354388055015469	0.0063504019011672375	0.019330048352778774	0.024254790843321924	0.02510910920881571	0.01444034167749372	0.023491598437631763	0.020789666541314776	0.013510778194547548	0.010549589874726048	0.013626394823341093	0.0048564397070084316	-0.0060959393293167595	-0.01131942327606669	-0.013988824692956155	0.005649574094052483	-0.014798983321691172	0.0005456529390608526	0.002185454409734758	6.910215401918496e-06	-0.006503047003104488	-0.0038796707807810782	-0.0018583861359179512	-0.00014203242974935944	-0.012787330946470544	0.013184045878786094	-0.013541629723886513	0.002462033031422077	-0.0006316454254974683	0.006722610934736884	0.003766957573263995	0.023655757591981547	-0.0043052848505022515	0.0015398598864787302
extfig7a_realdata_LC11_responses	0.01583440537316271	0.01753301592406965	0.016247156987292795	0.022012697062538087	0.014343107611784613	0.010566353416678656	0.010348071226489668	-0.004380115843134525	0.011438277206257438	0.0018437202368278428	0.012596035576380114	0.0062109583507111744	0.0008924390611105143	0.022476679617920266	0.056562609283856896	0.10178471159370975	0.14833956114733285	0.16127155155879241	0.18156292094210774	0.20997812424632464	0.21606433356362012	0.22124594799648287	0.2414125895035022	0.2609750139848222	0.26171265920500053	0.23264794654459078	0.22899698186749487	0.19935464241818368	0.15629702670231377	0.16863109501995072	0.17961388758797128	0.1522629894166636	0.13916548922732677	0.11651529680720803	0.09569660003583554	0.07032303257220562	0.06296204880845321	0.038665526337987075	0.020785949710086626	0.04337759859574362	0.020577473741720916	0.010306858270616106	0.007293820327620022	0.009474757249508602	0.01770470713822454	0.016863368688846376	0.013365285945591361	0.001155939520175474	0.02672253044315281
extfig7a_realdata_LC12_responses	0.005162877015291037	0.0006163519582314259	-0.0018521107590201164	0.011364421016023982	0.014275612437448635	-0.012910813352694736	0.011108903642734536	0.011816333294333237	-0.015771653452105464	0.003767264704714035	-0.023144334317288847	0.012974228328529262	0.0015255896528160015	-0.01127135345836691	0.01619377374403858	0.042054286878708325	0.06091482112979715	0.05802746656643848	0.058850113150695736	0.08029883601531614	0.06981956326942076	0.08103966346348	0.08440414568514763	0.07571968590226405	0.04461450380459317	0.02616734028323497	0.018390795565665984	0.01336792008549494	0.015164682536896491	0.022400191738582466	0.005029381778359684	0.008352643999968108	0.007037777710247719	0.022122067688857452	0.00024337363048248072	0.004626911709730731	0.0009568126711370434	-0.0035546765231013896	0.00872754944586665	-0.006379123890342422	0.004932464475260915	0.006691879402961196	0.011841277897984448	0.016240734584878368	0.015820047035018013	-0.004412949979748682	0.002851848096209664	-0.0010442368317286719	0.011908915836842162
extfig7a_realdata_LC15_responses	0.0062390719986968254	0.010505866954212042	-0.008550329292141143	0.018091654465839484	0.009194736752156209	-0.023720079745764188	0.00020682958284858	0.005380033717382442	0.0005119889315053578	0.000940368660378767	0.015858025435963544	-0.006624718329979645	0.025673596841814642	0.011584351503427785	-0.0019380176573708296	0.055883704191369434	0.05505831243607375	0.0502603395893358	0.0569705976470161	0.07321446534535027	0.07009450353500032	0.054508128123924	0.07509347798573228	0.07957160944497021	0.04125466387076781	0.041484070930937623	0.02860418087461531	0.018881223880078846	0.036160162087761814	0.0061847250643285515	0.028316187849545406	0.01596341845602026	0.015584626510712409	0.02742567457701514	0.038590714755398325	-0.010517880907599069	0.002588163922667712	0.007132181951076095	0.01275716308323657	0.014171164438661354	0.0151882706089165	-0.013322954766220777	0.006151029872969001	0.0049235418022568825	0.009642228709374987	-0.010751524911687542	-0.00875085328630039	-0.00041236175246520194	-0.0013000279835391243
extfig7a_realdata_LC16_responses	0.0007635909603559707	-0.006208180871169335	-0.0028151510485349696	0.010728036865083272	-0.004537239320845463	0.003014479796763273	0.007480172060659084	-0.007887823381728488	0.009876023956674947	-0.0019771829824371274	-0.0019720409521636582	-0.0031770588629106205	-0.0035004400539218362	0.009859546776935292	-0.006013672561695636	-9.548786270337798e-05	0.016475418373325657	0.009220064374288883	0.007640870908130941	-0.009360049721382893	-0.002026585393082185	0.02163071470803121	0.0062183827001074535	0.007404409060833435	-0.006517241738119898	-0.009691680350861024	-0.013797286553483253	-0.002107884493068247	-0.00764484675283086	-0.009753966024668468	-0.002618636591920483	0.0009380533077447277	-0.002350730207004898	0.009940395902313708	0.005216931612002985	0.0005173192410359773	-0.0012156768020726827	-0.0035827088808124195	-0.000325644425459356	-0.004800775715531213	-0.007985291736227428	-0.0007010951796181083	-0.017334701475897548	0.003800277182144931	0.004802718449970259	0.0013276808071562664	0.0028524083050926238	-0.0029084312705534034	0.0002115044290104483
extfig7a_realdata_LC17_responses	-0.016627739706609867	-0.008010355852321188	-0.006562364959238171	0.057322179610825745	0.013287171797466413	-0.006035986528061489	-0.004703164297731577	-0.03260955573581188	0.022315320540214255	-0.025781991390809667	0.0035193510636198884	-0.015710451064869003	0.032562649417309505	-0.014902467699859093	-0.0157192475484113	0.04453698198697279	0.09032229861537287	0.05467012036001932	0.04509871125364309	0.06051529126152183	0.040009709529707414	0.07091005712617025	0.057452426483338905	0.05255675170714706	0.030755354912438533	-0.0013485469262962116	0.0147916612567463	0.023145229989206	0.01235152274853339	0.025780539277571773	0.012623346918118528	-0.016121009145474784	0.0059189528979736354	-0.004288183176875007	-0.006194713859959405	-0.02088350156358924	0.008678674578420673	-0.017358009970251064	-0.026638574134747732	0.007433290133932875	-0.006881224846701612	0.010031304751424528	-0.0026981450086354403	0.024596439017687575	-0.0010646162833701789	-0.005974883519073974	-0.02621184461196913	0.026694186021025443	0.013992960649352883
extfig7a_realdata_LC18_responses	0.008146458911366693	-0.0028999475896708225	0.007763043602275382	-0.00314525985799605	0.004534884508436112	0.001760180577616578	-0.0005845821427503334	0.015663941847607846	-0.011499268566750463	0.009569916882259737	-0.007789360709031746	0.0017849283404574251	0.0047628553881070654	0.0071526811421264705	0.01821035869006966	0.03930840997454257	0.05590427820654556	0.04420888416293184	0.06130918146035502	0.07264022495556718	0.0658220739286945	0.05333142349954473	0.06878879356359577	0.0719789624541076	0.05073808384956413	0.03643017411323377	0.05078185216653621	0.0425583839710368	0.048970029824618136	0.029658288948392907	0.030827070569743046	0.0396193042728306	0.017160281414956905	0.021536042717198018	0.01854872974782987	0.01626166486720503	0.0274186276709279	-0.009870049823435591	-0.002260320611462381	-0.006961919099115945	0.0005585587897783035	-0.012019902877110135	8.451321471094939e-05	0.009379870082890146	0.007251763922997753	-0.007733894285038841	0.008995285138682148	0.01752427702933542	0.00022588800144486402
extfig7a_realdata_LC21_responses	0.020266040868572262	0.012407163048162362	0.016889837916884642	0.006790977207001333	0.015113608397092913	-0.005940820314748314	0.01559926408139549	-0.01871501324843001	0.004146797725059056	0.013272293030873043	0.0059152276257658995	0.002517027604317759	-0.014154677785539613	0.00931331995205902	0.04740204717890247	0.08309073117310524	0.11760260576178315	0.12324529562491865	0.1525640170972016	0.15822532230216713	0.1593800452208186	0.1716667951226276	0.18922689237017284	0.17660292211284837	0.15664248673423048	0.12493775738417418	0.10604680305229643	0.0885024924051276	0.08823500020752138	0.07160621264038661	0.08431795631474409	0.061558969937536456	0.05350326246890149	0.0324031759806315	0.03213265414028872	0.024998066844776807	0.02265135716818102	0.035944121603936424	0.02706995243121873	0.009844196863546787	0.01637784826387845	0.0070058973394989035	0.03755770655395272	0.021407695597679622	0.024006915993213286	0.009111743947666796	0.0095665462152911	0.011062977327505625	0.02521801373125573
extfig7a_realdata_LC26_responses	-0.005225771964663412	-0.00022394818951942787	0.020756328897573218	-0.0023517026581119614	-0.00600112018944005	-0.015253147872129193	0.0165210946380659	0.004243905591893896	-0.01574132056504513	-0.004774866270229356	0.005567058943589339	-0.013500405184321837	0.006840828571757196	-0.0017046382967757657	0.0042766888321499295	0.010804035431118101	0.013289790119895452	0.020753315342804175	0.028400573678385017	0.021824230133742958	0.020242676608484885	-0.005070932899800497	0.027585931544751228	0.034473623051350606	0.030171744064861724	0.02750133218885852	0.024160723866258674	0.024064296118766423	0.012746977758215481	0.01728599810283988	0.02300976771288499	-0.0018381509661201864	0.0037735914575991003	0.0036163724592209925	0.011165871248381486	0.011016994304654127	-0.001112873441542902	0.01646974799131438	0.01643435172417667	0.0017296211479064351	-0.00499176589832947	-0.019861279595567684	-0.01855634166352957	-0.004100731901917698	-0.006588368781243707	0.01834460263452562	-0.012674101662615034	0.005297898509303312	0.008370725018329628
extfig7a_realdata_LPLC1_responses	0.0022220873579848004	-0.014844733944108568	0.014318571915646575	-0.001425551466882266	-0.005449312619101583	0.01427911738396564	-0.0011864590184551898	-0.009931853994617719	0.008483483628576587	-0.00026233265283042237	0.009691591755244757	0.003084096070505401	0.0016839957559636656	0.023276875051719936	0.004775380825274992	0.026120028224430925	0.04956544636012303	0.044793317574434034	0.03643298689653927	0.023849171456076755	0.04188068647466167	0.03194633642802064	0.040240668005435465	0.02053804036308328	0.028554109920423506	0.030936246042733342	0.01246323956120964	-0.004563913150200192	0.005235537986951359	0.021848976246010902	0.012257849817266771	0.0023255870136765274	0.0009570261343840058	0.007432859882361112	-0.008084335860743797	-0.008478333421567803	0.013629720170217916	0.0067926158498407396	-0.016113405576415666	0.011077792966369831	-0.011312158925685456	-0.007450658129166549	-0.00312398338288153	0.008139465919824316	0.011959576671008686	0.014442276980184137	-0.008057856886350738	0.0020100900782166085	-0.004808779522260329
extfig7a_realdata_LPLC2_responses	0.0019090695495326065	-0.006379753746708926	-0.0023885520196091654	-0.017844758205499286	-0.011222771376273548	0.0033488913748773185	0.0054073580761779035	0.015438319056561501	0.002260059160468501	0.010412936544146052	-0.004395401961273001	-0.009413022068517763	0.005051092877985351	-0.007388759493391604	0.012022441511981173	0.015974112041089325	0.018272087859578373	0.005199568427285577	0.0238979306182355	0.029569759898036042	0.002693360119530509	0.01105847830672378	0.024861089096578155	0.01806492406749467	0.025141683309367502	0.012446830796231037	0.010422623502278065	0.01746536985687491	0.016524495634054056	0.017080476856045412	0.018669166261079853	0.013339893389318258	0.01762009181817662	0.003797832419147339	0.018810563551954828	0.024858397158851245	0.004039249821572399	-0.004720633345827982	0.015591711887590193	-0.016930419688532792	-0.01075278200394457	-0.0061118156376122525	0.001701144832438937	-0.011317967672257765	-0.01455632746452503	0.004440494227955762	0.015292457513343419	-0.015706937298060282	0.017543108888386658
extfig7a_realdata_times	0.0	0.13851402	0.27702804	0.41554205999999994	0.55405608	0.6925701	0.8310841199999999	0.9695981399999999	1.10811216	1.2466261799999998	1.3851402	1.5236542199999998	1.6621682399999997	1.8006822599999999	1.9391962799999998	2.0777102999999997	2.21622432	2.35473834	2.4932523599999996	2.6317663799999997	2.7702804	2.9087944199999995	3.0473084399999997	3.18582246	3.3243364799999995	3.4628504999999996	3.6013645199999997	3.73987854	3.8783925599999995	4.01690658	4.155420599999999	4.29393462	4.43244864	4.570962659999999	4.70947668	4.8479906999999995	4.986504719999999	5.12501874	5.2635327599999995	5.402046779999999	5.5405608	5.679074819999999	5.817588839999999	6.5	6.63851402	6.77702804	6.91554206	7.05405608	7.1925701
extfig7b_realdata_LC4_model_responses	-0.019860682040110197	-0.019860682040110197	-0.019860682040110197	-0.019860682040110197	-0.019860682040110197	-0.019860682040110197	-0.019860682040110197	-0.019860682040110197	-0.019860682040110197	-0.019860682040110197	-0.019860682040110197	-0.019860682040110197	-0.019860682040110197	-0.019860682040110197	-0.019860682040110197	-0.019860682040110197	-0.019860682040110197	-0.019860682040110197	-0.019860682040110197	-0.019860682040110197	-0.019860682040110197	-0.019860682040110197	-0.019860682040110197	-0.019860682040110197	-0.019860682040110197	-0.019860682040110197	-0.019860682040110197	-0.019860682040110197	-0.019860682040110197	-0.019860682040110197	-0.019860682040110197	-0.019860682040110197	-0.019860682040110197	-0.019860682040110197	-0.019860682040110197	-0.019860682040110197	-0.019860682040110197	-0.019860682040110197	-0.019860682040110197	-0.019860657142300286	-0.019860483142420636	-0.019860154926805852	-0.019859410896797373	-0.019857855151007714	-0.01985471696210194	-0.01984886347649436	-0.01983824667305515	-0.019819715788975983	-0.019788469160394374
extfig7b_realdata_LC6_model_responses	-0.027796439382442417	-0.027794606938176092	-0.02779076625315998	-0.027783032063310245	-0.02776806801207616	-0.027740250917617497	-0.027690568517882513	-0.027605313179007475	-0.02746475088836345	-0.02724208982048302	-0.026903208235236016	-0.026407666915486287	-0.02571148611373169	-0.02477178658104822	-0.02355306985306948	-0.022034450485486537	-0.02021632305704995	-0.018124936509537462	-0.015813395073185806	-0.013358326286959044	-0.010852269048763172	-0.008392830216411584	-0.006070569090254375	-0.003957821293953726	-0.002100744653071099	-0.0005152194086549197	0.0008124002028380116	0.001920906467600604	0.002866898443538844	0.0037163741149850056	0.004536518660976846	0.005388389112577307	0.006321548683397325	0.0073708090209877175	0.008555343146807675	0.009879718926201342	0.011336950681590158	0.012912541269175681	0.014589229729064204	0.01635105619541253	0.01818646423840351	0.020089229380278927	0.022059518821321247	0.024100446826267625	0.026216264821810917	0.028409716393222387	0.030680046607157577	0.03302203736554529	0.03542599098325212
extfig7b_realdata_LC9_model_responses	-0.0029252764904482316	-0.0029252764904482316	-0.0029252764904482316	-0.0029252764904482316	-0.0029252764904482316	-0.0029252764904482316	-0.0029252764904482316	-0.0029252764904482316	-0.0029252764904482316	-0.0029252764904482316	-0.0029252764904482316	-0.0029252764904482316	-0.0029252764904482316	-0.0029252764904482316	-0.0029252764904482316	-0.0029252764904482316	-0.0029252764904482316	-0.0029252764904482316	-0.0029252764904482316	-0.0029252764904482316	-0.0029252764904482316	-0.0029252764904482316	-0.0029252764904482316	-0.0029252764904482316	-0.0029252764904482316	-0.0029252764904482316	-0.0029252764904482316	-0.0029252646490300037	-0.002925136235760458	-0.0029247420281926645	-0.002923817226961587	-0.002921698686498282	-0.002917478632923784	-0.0029092690362146727	-0.002894036448460407	-0.0028667146534177845	-0.0028195920023861426	-0.002741196266762346	-0.0026153415141703037	-0.0024202307174095612	-0.00212809924315081	-0.001705331763665427	-0.0011133575354265873	-0.00031039411352488597	0.0007459965982747167	0.002096054723669527	0.00377486827528482	0.005810435727472564	0.008222258618701845
extfig7b_realdata_LC11_model_responses	0.012044638252700468	0.012044638252700468	0.012044638252700468	0.012044638252700468	0.012044638252700468	0.012044638252700468	0.012044638252700468	0.012044638252700468	0.012044638252700468	0.012044638252700468	0.012044638252700468	0.012044638252700468	0.012044638252700468	0.012044638252700468	0.012044638252700468	0.012044638252700468	0.012044638252700468	0.012044638252700468	0.012044638252700468	0.012044638252700468	0.012044638252700468	0.012044638252700468	0.012044638252700468	0.012044638252700468	0.012044638252700468	0.012044638252700468	0.012044638252700468	0.012044638252700468	0.012044638252700468	0.012044638252700468	0.012044638252700468	0.012044638252700468	0.012044638252700468	0.012044638252700468	0.012045866641684944	0.012048415407931203	0.012054453404952141	0.012066659119988755	0.012091002736374715	0.012137113074745666	0.012220739272197162	0.012366017578437423	0.012609543769034559	0.013003069365524346	0.013614605735946528	0.014528798370140317	0.015845126009835404	0.017670757397340135	0.02010832930386701
extfig7b_realdata_LC12_model_responses	-0.028420672576505115	-0.02839979949207705	-0.02835605085312727	-0.028267951912993958	-0.028097498758955106	-0.027780638611091105	-0.027214714209832847	-0.026243584053795857	-0.02464246110891931	-0.022106163905162624	-0.018246017067421905	-0.012601383833640414	-0.004671209720984337	0.006033093540787252	0.019915193700727023	0.03721194448899321	0.057917162411099565	0.08172859822779366	0.10803404884913095	0.13594755742761336	0.16439218375422424	0.19221823421792777	0.21833205924701207	0.24181431120287367	0.2620004735882592	0.27851692032385356	0.29126408644854773	0.30036573440331726	0.30609121221999963	0.30878031483084833	0.30877403019856586	0.3063735904125552	0.3018174309286321	0.29528845262590603	0.2869290299203945	0.27687016998112696	0.26525490298050286	0.25226169734469595	0.2381117881115851	0.22307054862172168	0.20743416800039	0.19151006609088883	0.17561025712436765	0.16001635542764547	0.14497582267588432	0.1306976963444434	0.1173520737605219	0.1050754617975825	0.09397363062589431
extfig7b_realdata_LC15_model_responses	-0.049766434194148376	-0.049762141683899294	-0.04975314485922196	-0.049735027479169275	-0.04969997411112394	-0.04963481242230326	-0.049518431141857	-0.04931872006598133	-0.04898945216719071	-0.048467867454622685	-0.047674035574095774	-0.046513227448599676	-0.0448824137357888	-0.04268116579070631	-0.03982647923636862	-0.03626970788719139	-0.032012175031527326	-0.027116249779711693	-0.021707973393918834	-0.015969784585959428	-0.010123480688255394	-0.004405800444700257	0.0009584751797945962	0.005780835354059433	0.009926244760636471	0.013320795929941214	0.015949342398991845	0.017844822214987406	0.019072775742856367	0.01971471120398572	0.019853191462444172	0.019560527722754267	0.018892065501503193	0.017883989104980354	0.016554680422280112	0.014908661212721084	0.01294256592475767	0.010651958436057395	0.008037488057089967	0.005110483413666024	0.0018967021018519992	-0.001562952373375226	-0.005209995164031332	-0.008974828797916681	-0.012778774668972481	-0.01653838198214553	-0.020169262345177304	-0.02358891113577921	-0.026718380528921434
extfig7b_realdata_LC16_model_responses	-0.011245789596647342	-0.011245789596647342	-0.011245789596647342	-0.011245789596647342	-0.011245789596647342	-0.011245789596647342	-0.011245789596647342	-0.011245789596647342	-0.011245789596647342	-0.011245789596647342	-0.011245789596647342	-0.011245789596647342	-0.011245789596647342	-0.011245789596647342	-0.011245789596647342	-0.011245789596647342	-0.011245789596647342	-0.011245789596647342	-0.011245789596647342	-0.011245789596647342	-0.011245789596647342	-0.011245789596647342	-0.011245789596647342	-0.011245689730638435	-0.011245420437988436	-0.01124473810030717	-0.011243203963888462	-0.011240032414572339	-0.011233796470110587	-0.011222128135003541	-0.011201010051403865	-0.011164293756389991	-0.011102650805155531	-0.011002824430301879	-0.010846670305376706	-0.010610808886125693	-0.010266325274640137	-0.009779650555871836	-0.009113908765354367	-0.008231513490970954	-0.007097172339181619	-0.005681436702104969	-0.00396397421249331	-0.0019362374620699035	0.00039681869808902426	0.0030163696250381303	0.005890576052419414	0.008976528208770545	0.01222277638183606
extfig7b_realdata_LC17_model_responses	-0.02712044349529013	-0.02711976512850315	-0.02711834331546243	-0.0271154801356022	-0.027109940477156598	-0.02709964265072983	-0.02708125033697841	-0.027049689000369533	-0.026997653153370764	-0.026915224521852847	-0.02678977131360031	-0.02660632302047756	-0.02634857536276474	-0.026000593870785384	-0.02554917998258998	-0.024986483186812687	-0.024312364725973666	-0.023536122699605123	-0.022676672714877187	-0.02176129060101297	-0.02082248203893166	-0.019893952046437284	-0.019005982275025597	-0.018181376449879626	-0.017432676670709447	-0.016761281829645994	-0.016158580561266178	-0.01560879106436977	-0.015092998105776405	-0.01459370929268837	-0.01409911860953722	-0.013606331356459007	-0.013123108090228972	-0.012667880166589304	-0.012267984108906595	-0.011956355640382811	-0.011767371461794199	-0.01173240444988858	-0.011875594994055633	-0.012210853516022538	-0.012740181085194743	-0.013453574022468558	-0.014329621359616497	-0.015338160101213055	-0.01644257314139875	-0.017602556251016657	-0.018776782617322595	-0.01992531146427052	-0.021011658489551534
extfig7b_realdata_LC18_model_responses	-0.009344249024034551	-0.009344249024034551	-0.009344249024034551	-0.009344249024034551	-0.009344249024034551	-0.009344249024034551	-0.009344249024034551	-0.009344249024034551	-0.009344249024034551	-0.009344249024034551	-0.009344249024034551	-0.009344249024034551	-0.009344249024034551	-0.009344249024034551	-0.009344249024034551	-0.009344249024034551	-0.009344249024034551	-0.009344249024034551	-0.009344249024034551	-0.009344249024034551	-0.009344249024034551	-0.009344249024034551	-0.009344249024034551	-0.009344249024034551	-0.009344249024034551	-0.009344249024034551	-0.009344249024034551	-0.009344249024034551	-0.009344249024034551	-0.009344249024034551	-0.009344249024034551	-0.009344249024034551	-0.009344249024034551	-0.009344249024034551	-0.009344188387221855	-0.009344090379068318	-0.009343765496493364	-0.009343151890672828	-0.009341790538964508	-0.00933910901664086	-0.009334018400789013	-0.00932490016122002	-0.009308996033151516	-0.009282250121113306	-0.009238722523700449	-0.009170380352011884	-0.009066517239145845	-0.0089138007134325	-0.00869636242317312
extfig7b_realdata_LC21_model_responses	-0.060251940130657454	-0.060241563074764505	-0.06021981343478256	-0.06017601503838244	-0.06009127423676839	-0.059933747184359475	-0.05965239781487439	-0.05916960036616662	-0.05837360194304234	-0.05711268154887455	-0.055193609184255664	-0.05238737923946437	-0.04844496578825871	-0.04312342891639765	-0.036222036454923966	-0.027622572339845143	-0.017327868459769295	-0.005487055392660541	0.007597297979546495	0.021488668796709964	0.03565804508228025	0.049544987802587266	0.06262402994930898	0.07446600291216365	0.0847815906188192	0.09344187210768526	0.10047265165097716	0.10602908929789137	0.11035584279895233	0.11374338445028864	0.11648625660384193	0.11885060170433975	0.12105243379571337	0.12324788641307144	0.1255338869763193	0.12795756686292192	0.13053084476184437	0.1332474747991901	0.1360986848234344	0.1390858975267383	0.14222729214206017	0.1455566441936915	0.14912602828993968	0.15298866403488065	0.15719340345697363	0.1617757714609751	0.16675103754814843	0.172111193917267	0.17782408444375084
extfig7b_realdata_LC26_model_responses	-0.0028407493111606424	-0.0028380727173937664	-0.002832462749459891	-0.0028211656613442507	-0.0027993081418570126	-0.0027586765859569998	-0.0026861070656183997	-0.0025615772707319046	-0.0023562623490666137	-0.0020310283229254406	-0.0015360346385595303	-0.0008122130020439752	0.00020551029085018324	0.0015806923618892632	0.0033668554120332983	0.005597412567381877	0.008277681703202856	0.011379289104231798	0.014841637444298419	0.018578906570056935	0.022495827039014076	0.026506422898988885	0.030555135063870437	0.03463370223959764	0.03879166237708568	0.043135987083934305	0.04782017559456242	0.053023326394000356	0.058923689092857945	0.0656705626160289	0.07336033662826368	0.08202004651356412	0.09160191219256489	0.10198819369154222	0.11300489703126057	0.12444151983350474	0.1360724010620205	0.14767646908550855	0.15905279909618517	0.17003149829899133	0.18047979549035445	0.1903036535926198	0.19944881512435433	0.20789522433699556	0.21565251167131194	0.22275323591827628	0.22924347150934102	0.23517310623822474	0.24058579483729822
extfig7b_realdata_LPLC1_model_responses	-0.01110100384781982	-0.011093534537575639	-0.011077879344966096	-0.011046353658462647	-0.010985358001879025	-0.010871971465424894	-0.01066945875378817	-0.010321945550939897	-0.009748993141554821	-0.008841394135208	-0.0074600633396304725	-0.005440164604346539	-0.0026017324021496493	0.0012304481497818348	0.0062017846837244504	0.01239908377583978	0.019823291322554858	0.028371821716141776	0.03783513212041662	0.047910475427085514	0.05823353417561717	0.06842147130716822	0.07812038352894715	0.0870460056158537	0.0950103884090742	0.1019293554322551	0.10781060211132633	0.11272657692564991	0.1167813662135998	0.12007706699911076	0.12269152908312947	0.12466663149240659	0.1260134115599666	0.12672584093051292	0.12680336601367337	0.12626966948694332	0.1251889146462764	0.12366831185251169	0.12185407598195702	0.1199135209749372	0.11801664848828687	0.11631198076090045	0.11491696032888495	0.11390045569520128	0.11328584983907573	0.11305591234113126	0.11316475055938083	0.11354972002752275	0.11414423568875989
extfig7b_realdata_LPLC2_model_responses	-0.027278001503900803	-0.02727700268524293	-0.02727490922574537	-0.02727069351601417	-0.027262536993142173	-0.027247374604051477	-0.027220293994433497	-0.027173823482496893	-0.027097206561006695	-0.026975839688863714	-0.026791123975336405	-0.02652101703401907	-0.026141465784432296	-0.025629003567304163	-0.02496416335531471	-0.02413533670632181	-0.023142256012522528	-0.021998474929983833	-0.020731699118616265	-0.019381904005996205	-0.01799690042544502	-0.016626483248714564	-0.015315867806341147	-0.014100094094158338	-0.013000274247297109	-0.012022670992783976	-0.011160446977832184	-0.010397784123687717	-0.00971517602974523	-0.009094974950811779	-0.00852583738839471	-0.008005504852939316	-0.0075413771089026145	-0.007149094447957024	-0.006849481862616882	-0.006664648689917407	-0.006614004760049596	-0.006710970359874963	-0.006960748625418647	-0.007359597669707892	-0.007895263076673039	-0.008548786146995346	-0.009295885342295276	-0.010110212483710853	-0.010965092843713938	-0.011835369665978996	-0.012698838211825398	-0.013537214083431951	-0.014336659970550506
extfig7b_realdata_times	0.0	0.03333333333333333	0.06666666666666667	0.1	0.13333333333333333	0.16666666666666666	0.2	0.23333333333333334	0.26666666666666666	0.3	0.3333333333333333	0.36666666666666664	0.4	0.43333333333333335	0.4666666666666667	0.5	0.5333333333333333	0.5666666666666667	0.6	0.6333333333333333	0.6666666666666666	0.7	0.7333333333333333	0.7666666666666666	0.8	0.8333333333333334	0.8666666666666667	0.9	0.9333333333333333	0.9666666666666667	1.0	1.0333333333333332	1.0666666666666667	1.1	1.1333333333333333	1.1666666666666667	1.2	1.2333333333333334	1.2666666666666666	1.3	1.3333333333333333	1.3666666666666667	1.4	1.4333333333333333	1.4666666666666666	1.5	1.5333333333333332	1.5666666666666667	1.6
extfig7c_LC6_times_real	10.966666666666667	11.0	11.033333333333333	11.066666666666666	11.1	11.133333333333333	11.166666666666666	11.2	11.233333333333334	11.266666666666667	11.3	11.333333333333334	11.366666666666667	11.4	11.433333333333334	11.466666666666667	11.5	11.533333333333333	11.566666666666666	11.6	11.633333333333333	11.666666666666666	11.7	11.733333333333334	11.766666666666667	11.8	11.833333333333334	11.866666666666667	11.9	11.933333333333334	11.966666666666667	12.0	12.033333333333333	12.066666666666666	12.1	12.133333333333333	12.166666666666666	12.2	12.233333333333334	12.266666666666667	12.3	12.333333333333334	12.366666666666667	12.4	12.433333333333334	12.466666666666667	12.5	12.533333333333333	12.566666666666666
extfig7c_LC6_responses_real	0.030373404487206247	0.022030013440458858	0.016765845982688283	0.018112638173758987	0.024812511219061622	0.03075003045733386	0.033806503281801396	0.035673505164064326	0.03685193186524057	0.034785006778158684	0.03049106194218367	0.03094985904404062	0.03736083241219678	0.04421599113903207	0.04557665802690933	0.044459151201885455	0.04534734385667998	0.046060069704767066	0.04256282766173977	0.0356962741675075	0.031509377084767566	0.03161115363231048	0.033936873940397794	0.03528270183742318	0.034268037224502695	0.03182677866390629	0.02812711797309211	0.025617824416303888	0.024295484169079562	0.02386014267457329	0.02303744424574657	0.020309846544684502	0.01914050659951896	0.02123356225112095	0.024706627356402912	0.025808726361587802	0.023017383765869173	0.018765630350198147	0.01603356254643994	0.01769460963771175	0.023639081433109985	0.03117855861739673	0.03464370413272064	0.033045316319643206	0.03110895037108846	0.03340062754977293	0.038592344629561785	0.041610819807241316	0.04269843498861892
extfig7c_LC6_times_model	10.966666666666667	11.0	11.033333333333333	11.066666666666666	11.1	11.133333333333333	11.166666666666666	11.2	11.233333333333334	11.266666666666667	11.3	11.333333333333334	11.366666666666667	11.4	11.433333333333334	11.466666666666667	11.5	11.533333333333333	11.566666666666666	11.6	11.633333333333333	11.666666666666666	11.7	11.733333333333334	11.766666666666667	11.8	11.833333333333334	11.866666666666667	11.9	11.933333333333334	11.966666666666667	12.0	12.033333333333333	12.066666666666666	12.1	12.133333333333333	12.166666666666666	12.2	12.233333333333334	12.266666666666667	12.3	12.333333333333334	12.366666666666667	12.4	12.433333333333334	12.466666666666667	12.5	12.533333333333333	12.566666666666666
extfig7c_LC6_responses_model	0.5480833649635315	0.5701061487197876	0.5743980407714844	0.5754544734954834	0.5692891478538513	0.5703195333480835	0.5749990940093994	0.5672183036804199	0.5794497728347778	0.5899583697319031	0.5975923538208008	0.597597599029541	0.6021117568016052	0.5966549515724182	0.609272837638855	0.6037685871124268	0.6181045174598694	0.6186696290969849	0.6266906261444092	0.622622013092041	0.6289675235748291	0.6281486749649048	0.634698212146759	0.6171370148658752	0.6475510597229004	0.6493939161300659	0.6510162353515625	0.653325080871582	0.6539915800094604	0.6826789975166321	0.6664350032806396	0.6975632309913635	0.7035583853721619	0.7561144828796387	0.7608888745307922	0.7795864343643188	0.7939954400062561	0.7966012358665466	0.791683554649353	0.8344640731811523	0.8463631272315979	0.8804527521133423	0.8885310292243958	0.914286196231842	0.9312945604324341	0.9386364221572876	0.9488667845726013	0.992190957069397	1.0129315853118896
extfig7c_LC11_times_real	10.966666666666667	11.0	11.033333333333333	11.066666666666666	11.1	11.133333333333333	11.166666666666666	11.2	11.233333333333334	11.266666666666667	11.3	11.333333333333334	11.366666666666667	11.4	11.433333333333334	11.466666666666667	11.5	11.533333333333333	11.566666666666666	11.6	11.633333333333333	11.666666666666666	11.7	11.733333333333334	11.766666666666667	11.8	11.833333333333334	11.866666666666667	11.9	11.933333333333334	11.966666666666667	12.0	12.033333333333333	12.066666666666666	12.1	12.133333333333333	12.166666666666666	12.2	12.233333333333334	12.266666666666667	12.3	12.333333333333334	12.366666666666667	12.4	12.433333333333334	12.466666666666667	12.5	12.533333333333333	12.566666666666666
extfig7c_LC11_responses_real	0.08999402848079137	0.08877562190299415	0.09005080553443294	0.09171375753376776	0.094076249173428	0.09680801749852581	0.09877182164318934	0.0998438005873747	0.1014387781794451	0.1047703180454039	0.10829344092421107	0.11027583244579664	0.11126686877669187	0.11368271329271445	0.11924778831423541	0.1271595130927134	0.13444311525688357	0.13846940741062294	0.1385593226846466	0.1367578213700856	0.13401839254069645	0.1302807012818609	0.12661323665509439	0.12442482270309382	0.12396377077019279	0.12413540036942383	0.12428289678888439	0.12439299841879747	0.12382692133359181	0.1209910294313953	0.11492304283040307	0.10729770169535743	0.10135440341086223	0.09967751482707794	0.10075636776820221	0.10185603876449847	0.10247118905409906	0.103468527786174	0.10516504947560999	0.10561536866716537	0.10464007538069807	0.10348585308779974	0.10285018315111269	0.10309199508469966	0.1052210737449987	0.10949673332055657	0.11370437667885834	0.11533073029492918	0.11519613291720193
extfig7c_LC11_times_model	10.966666666666667	11.0	11.033333333333333	11.066666666666666	11.1	11.133333333333333	11.166666666666666	11.2	11.233333333333334	11.266666666666667	11.3	11.333333333333334	11.366666666666667	11.4	11.433333333333334	11.466666666666667	11.5	11.533333333333333	11.566666666666666	11.6	11.633333333333333	11.666666666666666	11.7	11.733333333333334	11.766666666666667	11.8	11.833333333333334	11.866666666666667	11.9	11.933333333333334	11.966666666666667	12.0	12.033333333333333	12.066666666666666	12.1	12.133333333333333	12.166666666666666	12.2	12.233333333333334	12.266666666666667	12.3	12.333333333333334	12.366666666666667	12.4	12.433333333333334	12.466666666666667	12.5	12.533333333333333	12.566666666666666
extfig7c_LC11_responses_model	0.10273857414722443	0.12489096820354462	0.10518400371074677	0.09264267981052399	0.061034753918647766	0.04198251664638519	0.03460566699504852	0.07255764305591583	0.07164229452610016	0.11066780984401703	0.0677628368139267	0.050326451659202576	0.014619559049606323	0.023570790886878967	0.026973143219947815	0.08871771395206451	0.13649944961071014	0.20920373499393463	0.1916656643152237	0.16935597360134125	0.181853249669075	0.2073795348405838	0.2714880108833313	0.28025949001312256	0.3649228811264038	0.4079548716545105	0.42383676767349243	0.39461565017700195	0.40721720457077026	0.41066908836364746	0.4818142056465149	0.4680563807487488	0.5177906155586243	0.5297437906265259	0.5842391848564148	0.5712393522262573	0.5600098371505737	0.6095773577690125	0.6086796522140503	0.5917478203773499	0.6342068910598755	0.6467663645744324	0.6723608374595642	0.6747119426727295	0.7051178812980652	0.7909694314002991	0.8056599497795105	0.8241512179374695	0.8517467379570007
extfig7c_LC12_times_real	10.966666666666667	11.0	11.033333333333333	11.066666666666666	11.1	11.133333333333333	11.166666666666666	11.2	11.233333333333334	11.266666666666667	11.3	11.333333333333334	11.366666666666667	11.4	11.433333333333334	11.466666666666667	11.5	11.533333333333333	11.566666666666666	11.6	11.633333333333333	11.666666666666666	11.7	11.733333333333334	11.766666666666667	11.8	11.833333333333334	11.866666666666667	11.9	11.933333333333334	11.966666666666667	12.0	12.033333333333333	12.066666666666666	12.1	12.133333333333333	12.166666666666666	12.2	12.233333333333334	12.266666666666667	12.3	12.333333333333334	12.366666666666667	12.4	12.433333333333334	12.466666666666667	12.5	12.533333333333333	12.566666666666666
extfig7c_LC12_responses_real	0.08506181940584744	0.08011105668256364	0.0746880201749346	0.07161872319549963	0.07212656990048753	0.07402233209586155	0.07467231440668816	0.07465701836232302	0.07460379101214933	0.0746168420207606	0.07577400255615578	0.07909137038330216	0.08412307599376988	0.08880131980202348	0.09307375132865947	0.09749455673553649	0.1009435733958822	0.1024896225872934	0.10303298786534297	0.10388448306335842	0.10483530895702155	0.10588503160323527	0.10735634933439238	0.10891654867096236	0.10961543314293018	0.10987116277116431	0.11069716911958921	0.1117619731517304	0.11263097792550837	0.11263791965351459	0.11152521295600977	0.10995147133699289	0.10839710751274946	0.10760770491593478	0.10749939749819809	0.10796552690901572	0.10921498919557224	0.11034315400657635	0.1101330226436868	0.1080835820553345	0.10547153375414994	0.10319549770898015	0.10114664970280522	0.09972493814186349	0.10151942999028997	0.1066839239644338	0.11073287658088458	0.11060699787861068	0.1077227792644565
extfig7c_LC12_times_model	10.966666666666667	11.0	11.033333333333333	11.066666666666666	11.1	11.133333333333333	11.166666666666666	11.2	11.233333333333334	11.266666666666667	11.3	11.333333333333334	11.366666666666667	11.4	11.433333333333334	11.466666666666667	11.5	11.533333333333333	11.566666666666666	11.6	11.633333333333333	11.666666666666666	11.7	11.733333333333334	11.766666666666667	11.8	11.833333333333334	11.866666666666667	11.9	11.933333333333334	11.966666666666667	12.0	12.033333333333333	12.066666666666666	12.1	12.133333333333333	12.166666666666666	12.2	12.233333333333334	12.266666666666667	12.3	12.333333333333334	12.366666666666667	12.4	12.433333333333334	12.466666666666667	12.5	12.533333333333333	12.566666666666666
extfig7c_LC12_responses_model	0.0	0.0	0.0	0.0	0.0	0.0	0.0	0.0	0.0	0.0	0.0	0.0	0.0	0.0	0.0	0.0	0.0	0.0	0.0	0.0	0.0	0.0	0.0	0.0	0.0	0.0	0.0	0.0	0.0	0.0	0.0	0.0	0.0	0.0	0.0	0.0	0.0	0.0	0.0	0.0	0.0	0.0	0.0	0.0	0.0	0.0	0.0	0.0	0.0
[truncated: 4,901 more columns]
