# Supplementary material for: Mapping model units to visual neurons reveals population code for social behaviour
Source: Nature. 2024 May 22;629(8014):1100–8. doi: 10.1038/s41586-024-07451-8 (PMC11136655; doi:10.1038/s41586-024-07451-8)
Supplement: Supplementary file 17 — Source Data Extended Data Fig. 8 [file 41586_2024_7451_MOESM17_ESM.csv]

extfig8a_backnforth_LC6_times_real	0.0	0.03333333333333333	0.06666666666666667	0.1	0.13333333333333333	0.16666666666666666	0.2	0.23333333333333334	0.26666666666666666	0.3	0.3333333333333333	0.36666666666666664	0.4	0.43333333333333335	0.4666666666666667	0.5	0.5333333333333333	0.5666666666666667	0.6	0.6333333333333333	0.6666666666666666	0.7	0.7333333333333333	0.7666666666666666	0.8	0.8333333333333334	0.8666666666666667	0.9	0.9333333333333333	0.9666666666666667	1.0	1.0333333333333332	1.0666666666666667	1.1	1.1333333333333333	1.1666666666666667	1.2	1.2333333333333334	1.2666666666666666	1.3	1.3333333333333333	1.3666666666666667	1.4	1.4333333333333333	1.4666666666666666	1.5	1.5333333333333332	1.5666666666666667	1.6
extfig8a_backnforth_LC6_mean_responses_real	0.029791166911400664	0.023382187956394854	0.019479325033819717	0.020175442910699067	0.024526067276568295	0.02952731512959544	0.033168078575785666	0.0352511980279248	0.035706650899435345	0.03432222790065022	0.03265221709685518	0.03360708855663652	0.03779584045827739	0.042416073011278074	0.044771663785048335	0.0452657048653287	0.045341828742308125	0.04445966328841348	0.04129190647769978	0.03668816102960993	0.03335135701350544	0.032731210604427526	0.03381522243277473	0.03458898690554387	0.033840752142586424	0.03160944998882596	0.028720874017898648	0.026259837391841956	0.02471847866893141	0.023730647570636847	0.022513694295300975	0.021033665890319	0.020555937003100044	0.021882662325035565	0.023860507126669924	0.024369938010077377	0.02253906218361551	0.019653525717924572	0.01810886063433516	0.01973426860531694	0.024396045147693887	0.029710980255323965	0.03273914908964382	0.03294714828567916	0.03275253485600671	0.03452240491385499	0.03786996993245843	0.040889919016899826	0.04318206738466076
extfig8a_backnforth_LC6_low_conf_bounds_real	0.005546954526144667	-0.0016246205720952213	-0.008367175805640012	-0.006376937048207332	0.0007825873597658075	0.005097781644954529	0.004804119249739888	0.005085120607275817	0.004659519929033306	0.004914298486766699	0.007029653674807356	0.008161157376381857	0.009622142736709792	0.014357621850867974	0.01663124280335704	0.01742029862662967	0.01798729020243012	0.020131000181377746	0.015861388685056717	0.01041934872696437	0.007605656860472661	0.006136735649361755	0.007222276183238656	0.0069702543955267714	0.005136463075595262	0.0025516770670829573	0.0026279016537138944	-0.0017909968716652014	-0.0002289133652872113	0.00016083176557340822	-0.00027817705053178725	-0.003495692785766083	-0.009090226213844336	-0.009219686328317173	-0.006396667357429678	-0.005419221339873194	-0.008229173088876796	-0.011655319689697165	-0.01595134926058986	-0.011570916787615343	-0.00751928827456155	-0.004912713192969556	-0.0025646048439818938	-0.005881327616236054	-0.0038745231748996815	0.002218865392830534	0.004571803655408222	0.007107005488383886	0.010534233356253525
extfig8a_backnforth_LC6_high_conf_bounds_real	0.06362561031523477	0.05427619452746783	0.04529194310875631	0.046463471882425895	0.050086742597732194	0.05611508774185034	0.05988831968776123	0.06164488821688082	0.06276858940014741	0.06061457693318163	0.05715858087983463	0.060229972948716404	0.06454553093624946	0.06919162150090878	0.07253921877373595	0.0743337457908079	0.07292125809057208	0.06893670409344463	0.06387800431519802	0.058037306737165915	0.054192760845182035	0.05449436789169757	0.05557123086388578	0.05655912569684273	0.05391944696812587	0.05377742815903182	0.05201730565495203	0.04798054972399459	0.04301671954846688	0.04258847100606281	0.043213079663347476	0.04444796204661708	0.044648262530965814	0.045723160934452466	0.048898896777096044	0.05137685605962561	0.05047624083704975	0.04888155264449845	0.046289532484939444	0.05009114091983725	0.05654950840771473	0.06038657634110112	0.06365451807280707	0.06368381267710446	0.06109519474641831	0.06344101105471496	0.06780939820277794	0.07120190172916019	0.07176578566482811
extfig8a_backnforth_LC6_times_model	0.5	0.5333333333333333	0.5666666666666667	0.6	0.6333333333333333	0.6666666666666666	0.7	0.7333333333333334	0.7666666666666666	0.8	0.8333333333333333	0.8666666666666667	0.9	0.9333333333333333	0.9666666666666667	1.0	1.0333333333333332	1.0666666666666667	1.1	1.1333333333333333	1.1666666666666665	1.2	1.2333333333333334	1.2666666666666666	1.3	1.3333333333333335	1.3666666666666667	1.4	1.4333333333333333	1.4666666666666668	1.5	1.5333333333333332	1.5666666666666667	1.6	1.6333333333333333	1.6666666666666667	1.7	1.7333333333333334	1.7666666666666666	1.8	1.8333333333333333	1.8666666666666667	1.9	1.9333333333333333	1.9666666666666666	2.0	2.033333333333333	2.0666666666666664	2.1
extfig8a_backnforth_LC6_responses_model	0.021587104	0.021958984	0.022339793	0.022487357	0.022944326	0.023153473	0.023670837	0.02410133	0.024603518	0.024854613	0.025191095	0.025430586	0.025772423	0.025607603	0.02623564	0.02676996	0.02717219	0.027530387	0.02780082	0.028747782	0.02902863	0.03003658	0.030927317	0.03297892	0.034547076	0.03618931	0.037791677	0.039079584	0.03995961	0.04167176	0.04333422	0.045389697	0.047141414	0.048992198	0.050818592	0.052352235	0.053757355	0.055940457	0.058150932	0.060590185	0.06266262	0.06440154	0.06600749	0.06695385	0.06877786	0.07002412	0.072176576	0.07382654	0.07593318
extfig8a_looming_LC6_times_real	0.0	0.03333333333333333	0.06666666666666667	0.1	0.13333333333333333	0.16666666666666666	0.2	0.23333333333333334	0.26666666666666666	0.3	0.3333333333333333	0.36666666666666664	0.4	0.43333333333333335	0.4666666666666667	0.5	0.5333333333333333	0.5666666666666667	0.6	0.6333333333333333	0.6666666666666666	0.7	0.7333333333333333	0.7666666666666666	0.8	0.8333333333333334	0.8666666666666667	0.9	0.9333333333333333	0.9666666666666667	1.0	1.0333333333333332	1.0666666666666667	1.1	1.1333333333333333	1.1666666666666667	1.2	1.2333333333333334	1.2666666666666666	1.3	1.3333333333333333	1.3666666666666667	1.4	1.4333333333333333	1.4666666666666666	1.5	1.5333333333333332	1.5666666666666667	1.6
extfig8a_looming_LC6_mean_responses_real	-0.01992395924404676	-0.020590519151503	-0.02280045197556965	-0.024771564907564856	-0.02454160840446519	-0.02166044687002192	-0.016913770754299465	-0.011416626430118907	-0.0062903268405428885	-0.0027079977412630975	-0.0015335426411796321	-0.0025869014451073793	-0.004370239771251627	-0.005066049246432038	-0.00448965232129008	-0.004082383425028642	-0.0042239992285725	-0.0030465328886388793	0.0014007583411620869	0.008690949349883492	0.016707433581811985	0.023768505203142762	0.029035362561498527	0.032030912242315086	0.03299092358815514	0.033289419982854083	0.034213843574593034	0.035583665584063964	0.03690866778194468	0.03923119667295026	0.04451946761628908	0.053116734803457126	0.062243636976422885	0.06772823553550093	0.06749410749986383	0.0633656409741903	0.05970494220378978	0.06017756381881139	0.06542508775294577	0.07307697400621728	0.07949564722234824	0.0822279593656642	0.08156502306241764	0.0801906229017724	0.0811370296557989	0.08540352503223013	0.0912620605475016	0.09580466430500566	0.09739831093433196
extfig8a_looming_LC6_low_conf_bounds_real	-0.04893648477667779	-0.04749265295892228	-0.047352306159610814	-0.04646845822673919	-0.04684634291752272	-0.042492399156414735	-0.04118043392286582	-0.03772776179859281	-0.028080621787007966	-0.025534931455643065	-0.02112591373185	-0.022922852595507383	-0.024638161387449304	-0.029589509436198452	-0.03239715731866691	-0.03228535954630137	-0.028355748988503602	-0.023513101292468586	-0.01925663655929873	-0.014663215823892168	-0.009401875997708526	-0.004568981639170273	-0.0002853588076625833	0.0031464996484201115	0.005015959277723462	0.006048851756970205	0.007845760634739006	0.01065219349521254	0.013082328939485802	0.009108847182698308	0.015046497009607843	0.02286015406294054	0.031830899572410365	0.03856760055020201	0.04012624063744945	0.038892967208834055	0.0362471360626717	0.03565998282883282	0.03725018421969441	0.04226747875037736	0.047908605097985994	0.05267729852443058	0.05212124895042737	0.04784950176296606	0.05390420348784688	0.0575798294422804	0.06318210736915573	0.06834748015214005	0.0716801703982056
extfig8a_looming_LC6_high_conf_bounds_real	0.0035158234851747853	-0.00042413475536665215	-0.0015735881952080174	-0.004346788105314948	-0.00399407497672504	0.0017799370732576173	0.007642996869558284	0.012320083627907518	0.018745383482204853	0.019347603362397218	0.020463171312318753	0.019552914149146585	0.019340575510350438	0.01908219717840863	0.016144947571618454	0.016107304670859118	0.016594890130000813	0.01975192239056048	0.026713057983319178	0.03227944029067183	0.04094548528566811	0.04858230539152172	0.0539887733824301	0.05925892315716775	0.06125701591476288	0.06098173052161616	0.06187429397129969	0.06300012424494153	0.06530754508658798	0.06598009199193612	0.07178535124337916	0.07648356177234467	0.08526121958201822	0.09259198296489049	0.09316645666799522	0.09372203803084296	0.09251028980672565	0.09051465104504934	0.09810366561281897	0.10762903259145226	0.11158846206465305	0.11105207076079067	0.10780447981221469	0.10520173849659817	0.10683759460611274	0.11069942530101741	0.1185622488243913	0.1244552442315127	0.13004838300669136
extfig8a_looming_LC6_times_model	0.5	0.5333333333333333	0.5666666666666667	0.6	0.6333333333333333	0.6666666666666666	0.7	0.7333333333333334	0.7666666666666666	0.8	0.8333333333333333	0.8666666666666667	0.9	0.9333333333333333	0.9666666666666667	1.0	1.0333333333333332	1.0666666666666667	1.1	1.1333333333333333	1.1666666666666665	1.2	1.2333333333333334	1.2666666666666666	1.3	1.3333333333333335	1.3666666666666667	1.4	1.4333333333333333	1.4666666666666668	1.5	1.5333333333333332	1.5666666666666667	1.6	1.6333333333333333	1.6666666666666667	1.7	1.7333333333333334	1.7666666666666666	1.8	1.8333333333333333	1.8666666666666667	1.9	1.9333333333333333	1.9666666666666666	2.0	2.033333333333333	2.0666666666666664	2.1
extfig8a_looming_LC6_responses_model	0.0044968817	0.006598577	0.0050070845	0.0072502885	0.008149989	0.009101266	0.010090573	0.011752658	0.014099275	0.014786981	0.016166128	0.016762637	0.018065704	0.01762462	0.019179564	0.021018231	0.023921367	0.025150666	0.026983166	0.029874556	0.027709125	0.029672164	0.028057877	0.031064777	0.031707115	0.03334984	0.034556273	0.036992863	0.039283536	0.03963915	0.041351423	0.042162072	0.046542488	0.04681767	0.049275316	0.050601132	0.052000586	0.053759724	0.0566115	0.059811	0.059917532	0.060722377	0.060480196	0.057322934	0.061228756	0.05924103	0.06010077	0.06075696	0.060494073
extfig8a_rotate_LC6_times_real	0.0	0.03333333333333333	0.06666666666666667	0.1	0.13333333333333333	0.16666666666666666	0.2	0.23333333333333334	0.26666666666666666	0.3	0.3333333333333333	0.36666666666666664	0.4	0.43333333333333335	0.4666666666666667	0.5	0.5333333333333333	0.5666666666666667	0.6	0.6333333333333333	0.6666666666666666	0.7	0.7333333333333333	0.7666666666666666	0.8	0.8333333333333334	0.8666666666666667	0.9	0.9333333333333333	0.9666666666666667	1.0	1.0333333333333332	1.0666666666666667	1.1	1.1333333333333333	1.1666666666666667	1.2	1.2333333333333334	1.2666666666666666	1.3	1.3333333333333333	1.3666666666666667	1.4	1.4333333333333333	1.4666666666666666	1.5	1.5333333333333332	1.5666666666666667	1.6
extfig8a_rotate_LC6_mean_responses_real	-0.010064013035639292	-0.008944417397640216	-0.008355289288452803	-0.007200752009875809	-0.005441414145839826	-0.004381511469757888	-0.005506352770042187	-0.009300744913102019	-0.014853178120640903	-0.020139213386410722	-0.023216817925022372	-0.023813651784321502	-0.023309105189713474	-0.0228324545945723	-0.022029791097183084	-0.019824654360620853	-0.016109514204542628	-0.012429730416552048	-0.010794518674685113	-0.011629653684672388	-0.013373718498636784	-0.014516706275741371	-0.015347985841003638	-0.016802688260935374	-0.018777826512405636	-0.020848863510554993	-0.023652215529458197	-0.028238595568801834	-0.034274508603169274	-0.03961441084648824	-0.041644018737011464	-0.03909159329182442	-0.03299292439753142	-0.026130846212322704	-0.02130739440529458	-0.01960490770217937	-0.0202176250830365	-0.022100438081406545	-0.025330879383651427	-0.03046702467102192	-0.03685973587578609	-0.042385722251892674	-0.04501055300204295	-0.044151960728088004	-0.04053722306610292	-0.03586857047692939	-0.03264898170981897	-0.03324040041968447	-0.038170944077794755
extfig8a_rotate_LC6_low_conf_bounds_real	-0.031281003059840204	-0.03321685978259125	-0.035609519031004636	-0.03547154736819824	-0.03435471665806441	-0.03268385000997021	-0.03420704622411723	-0.037187393048603086	-0.04065859039066597	-0.04478934346377597	-0.04603621937245396	-0.049837040538796396	-0.04711967396066524	-0.048745447081302115	-0.04686427056819566	-0.04392081395087231	-0.038702692737027526	-0.03618909881227203	-0.03415964554331396	-0.0353835736334946	-0.03661212744243383	-0.034296474676593226	-0.03516591983399003	-0.03844850276584303	-0.03989855402415563	-0.04205210683451405	-0.04657010906372216	-0.05037714885056911	-0.05465387933197035	-0.05881327179700037	-0.06038254941193742	-0.05972264838653741	-0.05587381878715969	-0.05270956631380938	-0.04586225008492665	-0.04366287981454215	-0.04456844736122951	-0.04677556932620093	-0.048027480789995934	-0.05571263573681663	-0.06442783614980702	-0.06889179879354515	-0.07231380657621855	-0.07192992561708622	-0.06743144393395083	-0.06316117039583036	-0.06036781593493143	-0.060582733250260805	-0.06542383825141217
extfig8a_rotate_LC6_high_conf_bounds_real	0.01929997149117335	0.021508496663200476	0.023650920441296557	0.026688146949976406	0.02629318230089674	0.027618299457235075	0.027135498201115715	0.02195908113880993	0.014412127954849696	0.008145696255398916	0.0026580068149407014	0.0035939240890526646	0.0061811499995282956	0.007601886542884464	0.005462701996557022	0.006507959650757356	0.008996354130481016	0.010027469951060502	0.011786557739884023	0.010332580285403051	0.00852697326753017	0.0070279122053099755	0.006415957416548786	0.0029593664729808352	0.002488761859322953	-0.0016464019637521738	-0.005074739134033589	-0.009071823963218222	-0.01702904987352612	-0.023412414662830082	-0.02621551968556555	-0.023939076123419653	-0.016161234284078216	-0.008557362562335438	-0.0028403034167968455	0.002298944178496716	0.0014298365974998492	-0.0024891852209417763	-0.004288920901143351	-0.009622415684070051	-0.016424498517030203	-0.019303033625837147	-0.022377010429765268	-0.024316138930883902	-0.02097876842985712	-0.014112003389843333	-0.00923621228306854	-0.009961863634274967	-0.01188289681735765
extfig8a_rotate_LC6_times_model	0.5	0.5333333333333333	0.5666666666666667	0.6	0.6333333333333333	0.6666666666666666	0.7	0.7333333333333334	0.7666666666666666	0.8	0.8333333333333333	0.8666666666666667	0.9	0.9333333333333333	0.9666666666666667	1.0	1.0333333333333332	1.0666666666666667	1.1	1.1333333333333333	1.1666666666666665	1.2	1.2333333333333334	1.2666666666666666	1.3	1.3333333333333335	1.3666666666666667	1.4	1.4333333333333333	1.4666666666666668	1.5	1.5333333333333332	1.5666666666666667	1.6	1.6333333333333333	1.6666666666666667	1.7	1.7333333333333334	1.7666666666666666	1.8	1.8333333333333333	1.8666666666666667	1.9	1.9333333333333333	1.9666666666666666	2.0	2.033333333333333	2.0666666666666664	2.1
extfig8a_rotate_LC6_responses_model	-0.03458869	-0.031600762	-0.027708758	-0.024241254	-0.021150485	-0.0185073	-0.01617412	-0.0146843335	-0.014178321	-0.01458611	-0.01606386	-0.017671824	-0.019682463	-0.022333948	-0.025544323	-0.02946084	-0.033713363	-0.039166935	-0.04539399	-0.05134709	-0.05732388	-0.061888225	-0.065267235	-0.06699986	-0.06682056	-0.063857645	-0.0599309	-0.053695552	-0.04526515	-0.03566189	-0.023559626	-0.0120671475	-0.00707924	-0.00707924	-0.00707924	-0.00707924	-0.00707924	-0.00707924	-0.00707924	-0.00707924	-0.00707924	-0.00707924	-0.00707924	-0.00707924	-0.00707924	-0.00707924	-0.00707924	-0.00707924	-0.00707924
extfig8a_optimized_changes_in_ori_LC6_times_real	0.0	0.03333333333333333	0.06666666666666667	0.1	0.13333333333333333	0.16666666666666666	0.2	0.23333333333333334	0.26666666666666666	0.3	0.3333333333333333	0.36666666666666664	0.4	0.43333333333333335	0.4666666666666667	0.5	0.5333333333333333	0.5666666666666667	0.6	0.6333333333333333	0.6666666666666666	0.7	0.7333333333333333	0.7666666666666666	0.8	0.8333333333333334	0.8666666666666667	0.9	0.9333333333333333	0.9666666666666667	1.0	1.0333333333333332	1.0666666666666667	1.1	1.1333333333333333	1.1666666666666667	1.2	1.2333333333333334	1.2666666666666666	1.3	1.3333333333333333	1.3666666666666667	1.4	1.4333333333333333	1.4666666666666666	1.5	1.5333333333333332	1.5666666666666667	1.6
extfig8a_optimized_changes_in_ori_LC6_mean_responses_real	-0.006137884237076244	-0.005637299672647706	-0.003324733881251211	-1.209269698806981e-05	0.0033688117475541342	0.0057972972849084075	0.0063116213396326205	0.0045057214302895564	0.0010500067082208067	-0.0026313926904075672	-0.005089367035523035	-0.0057540986724914	-0.005315587386087795	-0.004742285785318144	-0.0041880969953705365	-0.0031169516311476686	-0.0010725707243336297	0.0018460517540961133	0.004887111199905034	0.006993548635439909	0.0079761472258353	0.009205097049016446	0.0117591660937845	0.014341826225612909	0.014751593780923477	0.012680406557230161	0.009831376233103402	0.007985739296316394	0.007403706090317843	0.006938467642344289	0.005451941121864881	0.0032653832777245263	0.002302882678013914	0.004402155232066881	0.009747690480593032	0.016978520485707752	0.024309145066017546	0.029855639230948087	0.03146918827067914	0.02763176835977519	0.019217256728646107	0.009880213894552051	0.0036423497824720334	0.001689184944342769	0.0019782686789655613	0.0020005377155247364	0.0011176361397210112	0.0001522650319877911	-0.0005573803977872244
extfig8a_optimized_changes_in_ori_LC6_low_conf_bounds_real	-0.031574905730448286	-0.031948981846599944	-0.030064329710333074	-0.02690891333365081	-0.023467214833007875	-0.020161066691451623	-0.017052803989172152	-0.015713111452992225	-0.017893189352937627	-0.020041133665634706	-0.0221963597960399	-0.022455317899752126	-0.023781004302158244	-0.02226608446308834	-0.02234888495351215	-0.02142500959639632	-0.02099474822235346	-0.017099915084150954	-0.014061138494730728	-0.011736706065797159	-0.010138708835350025	-0.011847238346931637	-0.012485589702372969	-0.00920905348476098	-0.008437179119620762	-0.006137484687483169	-0.008555425653173212	-0.009083753814772007	-0.010438734072865769	-0.013464591314601346	-0.01678855237499717	-0.015850152317682796	-0.016882719084185403	-0.01594528001123466	-0.008495058293600158	-0.002325369645890968	0.004836139248475106	0.008418671331759824	0.009056788132152112	0.006693737856750429	-0.0022922124059770893	-0.013715819727539826	-0.0204997374705772	-0.01989232536175606	-0.019200786950579436	-0.017907050042361344	-0.017396372562459187	-0.01790532363618893	-0.018477917168177233
extfig8a_optimized_changes_in_ori_LC6_high_conf_bounds_real	0.02006761702820998	0.02086006408705562	0.024635411170366828	0.02539932059558027	0.02794384718175993	0.030707108896174354	0.030239646920272145	0.027050604606561966	0.02291789612264752	0.01869442444439907	0.014629796079255882	0.013203645807636433	0.01466454787815944	0.015273866119280107	0.0148175068648948	0.016325672759645832	0.01977206020731349	0.024367857473123086	0.026507674887399107	0.028430133509821712	0.026527908290932625	0.028365140379048952	0.030767650959682948	0.033507723702151056	0.03495165918159992	0.030496319737578034	0.02746160319111571	0.025372672191347232	0.02737115386323062	0.029587203378841544	0.033025437540406724	0.030908359729610854	0.029211533526862715	0.028381561437574997	0.0358245854518854	0.04226829760511229	0.04836492471556884	0.05272828315749959	0.05525815579784923	0.05136710888453083	0.04053414952142816	0.03105174597188006	0.023586839990570443	0.02414926384806984	0.024255324103665245	0.023212898831467797	0.02180597043692472	0.0208688808622082	0.020227006350686128
extfig8a_optimized_changes_in_ori_LC6_times_model	0.5	0.5333333333333333	0.5666666666666667	0.6	0.6333333333333333	0.6666666666666666	0.7	0.7333333333333334	0.7666666666666666	0.8	0.8333333333333333	0.8666666666666667	0.9	0.9333333333333333	0.9666666666666667	1.0	1.0333333333333332	1.0666666666666667	1.1	1.1333333333333333	1.1666666666666665	1.2	1.2333333333333334	1.2666666666666666	1.3	1.3333333333333335	1.3666666666666667	1.4	1.4333333333333333	1.4666666666666668	1.5	1.5333333333333332	1.5666666666666667	1.6	1.6333333333333333	1.6666666666666667	1.7	1.7333333333333334	1.7666666666666666	1.8	1.8333333333333333	1.8666666666666667	1.9	1.9333333333333333	1.9666666666666666	2.0	2.033333333333333	2.0666666666666664	2.1
extfig8a_optimized_changes_in_ori_LC6_responses_model	0.00075021014	0.00075021014	0.00075021014	0.00075021014	0.00075021014	0.00075021014	0.00075021014	0.00075021014	0.00075021014	0.00075021014	0.00075021014	0.00075021014	0.00075021014	0.00075021014	0.00075021014	0.00075021014	0.00075021014	0.00075021014	0.00075021014	0.00075021014	0.00075021014	0.00075021014	0.00075021014	0.00075021014	0.00075021014	0.00075021014	0.00075021014	0.00075021014	0.00075021014	0.00075021014	0.00075021014	0.00075021014	0.00075021014	0.00075021014	0.00075021014	0.00075021014	0.00075021014	0.00075021014	0.00075021014	0.00075021014	0.00075021014	0.00075021014	0.00075021014	0.00075021014	0.00075021014	0.00075021014	0.00075021014	0.00075021014	0.00075021014
extfig8a_optimized_forward_vels_LC6_times_real	0.0	0.03333333333333333	0.06666666666666667	0.1	0.13333333333333333	0.16666666666666666	0.2	0.23333333333333334	0.26666666666666666	0.3	0.3333333333333333	0.36666666666666664	0.4	0.43333333333333335	0.4666666666666667	0.5	0.5333333333333333	0.5666666666666667	0.6	0.6333333333333333	0.6666666666666666	0.7	0.7333333333333333	0.7666666666666666	0.8	0.8333333333333334	0.8666666666666667	0.9	0.9333333333333333	0.9666666666666667	1.0	1.0333333333333332	1.0666666666666667	1.1	1.1333333333333333	1.1666666666666667	1.2	1.2333333333333334	1.2666666666666666	1.3	1.3333333333333333	1.3666666666666667	1.4	1.4333333333333333	1.4666666666666666	1.5	1.5333333333333332	1.5666666666666667	1.6
extfig8a_optimized_forward_vels_LC6_mean_responses_real	-0.004192396640023614	-0.004628144992365633	-0.003172518286270164	-0.0009708301916562561	0.0007111970404520342	0.0013455964053161957	0.0015055023561206995	0.0025500442773576464	0.005529137365694282	0.00982970206873401	0.01338119744192353	0.014666819046910346	0.014140310887084815	0.01348872750000712	0.01414249657079908	0.016507476577891308	0.019511434141726562	0.020911709756598337	0.019312914289177856	0.01576817475637215	0.012607224646686446	0.010896394535451588	0.009644593517622481	0.007991730243133106	0.007197526349676726	0.009376851548748354	0.014453887211843458	0.019660978150599622	0.02248182963661856	0.022887356436463283	0.02231653912095933	0.021251472839425127	0.019187895527074162	0.016102785593034748	0.01273089836933527	0.01030009895862244	0.010565314923884081	0.015260768515142532	0.024327046291873627	0.0348583207664006	0.042866670222297246	0.04603800248047152	0.04445166208050976	0.03969050485264936	0.033817229369999494	0.028184184878315945	0.023134914516914625	0.019102406861191062	0.01719524453979784
extfig8a_optimized_forward_vels_LC6_low_conf_bounds_real	-0.028988391368683322	-0.026354409160288753	-0.021511350154090926	-0.01930853155037124	-0.020173124370326413	-0.01906343826884848	-0.019686633441598312	-0.018149331235690357	-0.014875104930742854	-0.011051873779295564	-0.0041527964189848375	-0.0026289630941476088	-0.004108441372532706	-0.007156907348037694	-0.006955244365062594	-0.003935959963248021	-0.00039156708092547194	0.003143353872526119	0.0002369331727151931	-0.001309938227041703	-0.005332554620156683	-0.007943410228313767	-0.010144265410704293	-0.016879392133530687	-0.018631846411618084	-0.015779278034879635	-0.004727643265731782	0.00019710036500492268	0.0033077581024655036	0.003627903753872281	0.002390486357377757	0.0036953067236777178	0.0005411348484004179	-0.0036765944233920047	-0.005365364746162102	-0.00701209628136267	-0.007899488737111085	-0.0031576482076262134	0.007057992327789439	0.014533457110321248	0.021572534968280543	0.02717350229833691	0.027795994142629444	0.023920629008851137	0.019377927387784953	0.013374594810318207	0.006424600095411733	0.0016378695389840873	-0.0007309993860330822
extfig8a_optimized_forward_vels_LC6_high_conf_bounds_real	0.020982941281503856	0.01944095564016131	0.020121611174983192	0.021065845453937138	0.020789573387548204	0.023425229343847925	0.023817625146525242	0.0264266247691715	0.030289485497850648	0.033328072668482804	0.038310632900797344	0.038482472354668694	0.03763341124703948	0.03612908263648154	0.03586708948947034	0.038421423494936706	0.04416559382938759	0.04762173357584581	0.04283535919308443	0.03781078657458435	0.03482573415610886	0.03375901076774655	0.03776926069056392	0.03801613688173512	0.03967601293685116	0.0423109150605326	0.04473110832962514	0.04489951476427397	0.0455297052092046	0.042974678464567345	0.04255780935855531	0.04135993168054211	0.03723467867015269	0.03500034541635505	0.03453204641845456	0.029858519288579875	0.030299095111447315	0.03557544745280006	0.043350712764842134	0.05309668144904273	0.06117130865494467	0.06440927617339835	0.06355464122691973	0.059070297171909994	0.054506506746554384	0.05025518581986555	0.04557034996897827	0.04102884946722755	0.040228574424060345
extfig8a_optimized_forward_vels_LC6_times_model	0.5	0.5333333333333333	0.5666666666666667	0.6	0.6333333333333333	0.6666666666666666	0.7	0.7333333333333334	0.7666666666666666	0.8	0.8333333333333333	0.8666666666666667	0.9	0.9333333333333333	0.9666666666666667	1.0	1.0333333333333332	1.0666666666666667	1.1	1.1333333333333333	1.1666666666666665	1.2	1.2333333333333334	1.2666666666666666	1.3	1.3333333333333335	1.3666666666666667	1.4	1.4333333333333333	1.4666666666666668	1.5	1.5333333333333332	1.5666666666666667	1.6	1.6333333333333333	1.6666666666666667	1.7	1.7333333333333334	1.7666666666666666	1.8	1.8333333333333333	1.8666666666666667	1.9	1.9333333333333333	1.9666666666666666	2.0	2.033333333333333	2.0666666666666664	2.1
extfig8a_optimized_forward_vels_LC6_responses_model	0.029522914	0.02966392	0.029824503	0.029970104	0.030056288	0.03021174	0.030291714	0.030363116	0.030396521	0.030526383	0.030686542	0.030762132	0.030841038	0.030821871	0.030937497	0.030957086	0.031011581	0.031050552	0.031198177	0.031196795	0.031204712	0.031278264	0.03130621	0.031376645	0.031366587	0.031427715	0.031438645	0.031460583	0.031439923	0.03143821	0.031428248	0.03140277	0.03141155	0.031402558	0.03139432	0.031392075	0.031383924	0.031383082	0.031388745	0.031385105	0.03136349	0.031365514	0.03135599	0.03136124	0.03135728	0.03135652	0.031360164	0.031356845	0.031352885
extfig8a_optimized_forward_vels_fixedlocation_LC6_times_real	0.0	0.03333333333333333	0.06666666666666667	0.1	0.13333333333333333	0.16666666666666666	0.2	0.23333333333333334	0.26666666666666666	0.3	0.3333333333333333	0.36666666666666664	0.4	0.43333333333333335	0.4666666666666667	0.5	0.5333333333333333	0.5666666666666667	0.6	0.6333333333333333	0.6666666666666666	0.7	0.7333333333333333	0.7666666666666666	0.8	0.8333333333333334	0.8666666666666667	0.9	0.9333333333333333	0.9666666666666667	1.0	1.0333333333333332	1.0666666666666667	1.1	1.1333333333333333	1.1666666666666667	1.2	1.2333333333333334	1.2666666666666666	1.3	1.3333333333333333	1.3666666666666667	1.4	1.4333333333333333	1.4666666666666666	1.5	1.5333333333333332	1.5666666666666667	1.6
extfig8a_optimized_forward_vels_fixedlocation_LC6_mean_responses_real	-0.03006970201354633	-0.0292831646151519	-0.031088567432594593	-0.03392673969623442	-0.035701952785792725	-0.035486246865481796	-0.03367051775454974	-0.031125003146456973	-0.028217540352623794	-0.024707110130329366	-0.02070487751215399	-0.01737965075172623	-0.016202704530438206	-0.017408181412781765	-0.020076183345045153	-0.023469424456945432	-0.027473975092741625	-0.032112335749725746	-0.03713919882423966	-0.04179118001000698	-0.04468500658695915	-0.044631366819542585	-0.04179464672849372	-0.03768490010619666	-0.03394158840051481	-0.030995762900832457	-0.028153068449075943	-0.025318394916471535	-0.02420715107480182	-0.02678835726941854	-0.03282142509921721	-0.04013464800701498	-0.04675285526593788	-0.051742838987038305	-0.05442305993472731	-0.05422452554694151	-0.05141274953856185	-0.047074075438424755	-0.04268313629132758	-0.03957882191813366	-0.03831994044079059	-0.038087679154410074	-0.03743902592490715	-0.03647134995994664	-0.037136422188973235	-0.0408468807344422	-0.046302534127378246	-0.050648288564770515	-0.052266415087425445
extfig8a_optimized_forward_vels_fixedlocation_LC6_low_conf_bounds_real	-0.05768183814700162	-0.0554554254237709	-0.05800636340217734	-0.05983975146719075	-0.06137855210971434	-0.05821626938472973	-0.05710401549593861	-0.054802225178280005	-0.05448706042762347	-0.04958254501600138	-0.04438756657997037	-0.04083763812879984	-0.038969220276513956	-0.040720492396801304	-0.04440455175721351	-0.04780337688885678	-0.052028596481750775	-0.058334809358116975	-0.06214604144393873	-0.06627345560881076	-0.06689478275144332	-0.06552028357486218	-0.06468842578338976	-0.06173203802281764	-0.05981441289908728	-0.05746437442237548	-0.0578098382322797	-0.0566467476148861	-0.06120275848288198	-0.061453266460722925	-0.06544835910750457	-0.07308520535530343	-0.07993787253991447	-0.0834325181285709	-0.08456645518393989	-0.08555561567529493	-0.08557224315191773	-0.08144477923917706	-0.07768928156846107	-0.07043713953931868	-0.06669698027824339	-0.06452058213582992	-0.06482076182405885	-0.06410491288125156	-0.06555916134868583	-0.07154423170562828	-0.07978337998120019	-0.08437968422887636	-0.08475422325414175
extfig8a_optimized_forward_vels_fixedlocation_LC6_high_conf_bounds_real	-0.004804388520388108	-0.006208615677834022	-0.00711862742037011	-0.010337168520334934	-0.013143956770104926	-0.010453763477221621	-0.005002871739215983	-0.0027588201167945458	-0.0009883197701157692	0.0006740922291693968	0.0036011280789829143	0.006751592601730177	0.007805394739326418	0.0075540654815846936	0.0037845059020819786	-0.001506896587821742	-0.0060122484569798545	-0.011534032884845384	-0.017347859558207838	-0.02036329929985726	-0.020977034687701658	-0.021123808645224857	-0.01836612230397052	-0.013110964024937461	-0.008750011802784655	-0.0028124970950342523	0.0011126823907464999	0.009657340067190757	0.013311123177312574	0.010534359779307422	0.0004981699329508851	-0.0033464379524520173	-0.006255232461837298	-0.012492356236291921	-0.017130076863327088	-0.017385702284690382	-0.01408885870573408	-0.00882549360226749	-0.006498789206850679	-0.006119568008287541	-0.006851979461734285	-0.010269666891124718	-0.009751840181635395	-0.0022733720974264853	-0.0015668841046179848	-0.007537401629811469	-0.014134397365791532	-0.01877801573192687	-0.02075068470039932
extfig8a_optimized_forward_vels_fixedlocation_LC6_times_model	0.5	0.5333333333333333	0.5666666666666667	0.6	0.6333333333333333	0.6666666666666666	0.7	0.7333333333333334	0.7666666666666666	0.8	0.8333333333333333	0.8666666666666667	0.9	0.9333333333333333	0.9666666666666667	1.0	1.0333333333333332	1.0666666666666667	1.1	1.1333333333333333	1.1666666666666665	1.2	1.2333333333333334	1.2666666666666666	1.3	1.3333333333333335	1.3666666666666667	1.4	1.4333333333333333	1.4666666666666668	1.5	1.5333333333333332	1.5666666666666667	1.6	1.6333333333333333	1.6666666666666667	1.7	1.7333333333333334	1.7666666666666666	1.8	1.8333333333333333	1.8666666666666667	1.9	1.9333333333333333	1.9666666666666666	2.0	2.033333333333333	2.0666666666666664	2.1
extfig8a_optimized_forward_vels_fixedlocation_LC6_responses_model	-0.03244961	-0.030750303	-0.034767576	-0.033086248	-0.0360566	-0.036371965	-0.035207573	-0.0369431	-0.03701501	-0.034442563	-0.035131775	-0.035795122	-0.03520352	-0.035774685	-0.036397856	-0.036120526	-0.036027025	-0.03762187	-0.035928648	-0.037206165	-0.035927758	-0.037048984	-0.03722392	-0.035245292	-0.036689553	-0.03533741	-0.03633616	-0.035208855	-0.036727384	-0.034593098	-0.03694174	-0.035166234	-0.03694174	-0.03274301	-0.036732048	-0.035157636	-0.036063693	-0.03504685	-0.03650372	-0.034472242	-0.03607571	-0.03519779	-0.035741463	-0.035166234	-0.033164427	-0.036757544	-0.035524122	-0.035836663	-0.036075197
extfig8a_optimized_lateral_vels_LC6_times_real	0.0	0.03333333333333333	0.06666666666666667	0.1	0.13333333333333333	0.16666666666666666	0.2	0.23333333333333334	0.26666666666666666	0.3	0.3333333333333333	0.36666666666666664	0.4	0.43333333333333335	0.4666666666666667	0.5	0.5333333333333333	0.5666666666666667	0.6	0.6333333333333333	0.6666666666666666	0.7	0.7333333333333333	0.7666666666666666	0.8	0.8333333333333334	0.8666666666666667	0.9	0.9333333333333333	0.9666666666666667	1.0	1.0333333333333332	1.0666666666666667	1.1	1.1333333333333333	1.1666666666666667	1.2	1.2333333333333334	1.2666666666666666	1.3	1.3333333333333333	1.3666666666666667	1.4	1.4333333333333333	1.4666666666666666	1.5	1.5333333333333332	1.5666666666666667	1.6
extfig8a_optimized_lateral_vels_LC6_mean_responses_real	-0.04776969565460392	-0.04808429618228101	-0.04748175699887833	-0.04681422905166679	-0.04545913683517293	-0.043514279254045406	-0.04217892765840464	-0.042022725089586876	-0.042641682789635656	-0.044030973467805004	-0.046782547319806043	-0.05026348515141255	-0.05201458145596609	-0.0499778619619435	-0.044810501329619175	-0.03902665097886416	-0.034373747417510356	-0.031037223764438376	-0.029207100335009076	-0.029988271987263098	-0.03407526749046736	-0.04062680273878314	-0.047375660833201765	-0.05110622572564074	-0.049145723184539115	-0.04202878952763908	-0.03383500252914976	-0.02841030486561166	-0.026002969196733425	-0.024501451287625375	-0.022749170602995198	-0.021453326516640253	-0.021324245256507602	-0.02155455001797608	-0.020197626180491382	-0.016128733423130898	-0.010971014437869358	-0.008354868424406412	-0.010577613841441375	-0.016104341857220282	-0.02106992420870626	-0.02297503202173295	-0.022292671454631582	-0.02082021941782235	-0.019279175970049297	-0.01722189317189738	-0.014859490138483273	-0.013586998555775531	-0.01407035257576483
extfig8a_optimized_lateral_vels_LC6_low_conf_bounds_real	-0.07063016556668884	-0.07444332993794964	-0.07603780161111336	-0.07742561263820559	-0.07554971479317385	-0.07373145596436023	-0.07282204577101899	-0.07098222183169711	-0.07005278505068938	-0.07137673960384897	-0.07488339948434106	-0.07637030994610704	-0.07449023143897883	-0.07366118335919429	-0.07086954793726247	-0.06445389196496148	-0.05897340117060065	-0.05293808861085703	-0.05045733433733909	-0.052225698852508856	-0.05669033465469988	-0.06666896758014504	-0.07407904195386934	-0.07694966221901972	-0.07483670987426658	-0.06715491904508862	-0.05863323432505544	-0.04986004974431483	-0.04358223906336224	-0.042352975156386634	-0.04092506616883913	-0.04036539861156892	-0.04287334528799278	-0.044854263745041555	-0.04186209566944699	-0.03660910505112642	-0.02919244097447864	-0.026342097442888995	-0.029112951492023535	-0.03510434183205952	-0.039450590693489905	-0.04119112912469692	-0.04002758154151228	-0.03706277354301572	-0.03459035509263026	-0.03504637845485066	-0.028018391144246445	-0.025943042429766205	-0.029146007018481673
extfig8a_optimized_lateral_vels_LC6_high_conf_bounds_real	-0.024553572235975436	-0.02517593273752995	-0.024681441337518376	-0.02471848017424978	-0.023190695661742842	-0.0203821349196432	-0.01790256431442708	-0.020247351819621156	-0.019102054088200267	-0.02116034152903658	-0.02007525256007816	-0.024069485973179032	-0.02532416194412026	-0.02494394899058108	-0.02110804762081372	-0.015349550778872706	-0.011694712553432105	-0.010815419654595345	-0.00917555630644924	-0.007970065597692706	-0.015425271366960857	-0.02130492301062724	-0.026478346129800014	-0.0314841794839769	-0.0289803348901818	-0.019922066514885997	-0.013065775811490604	-0.006926165654904114	-0.004045378942235735	0.0010894568415190252	0.00475331905451792	0.007558395520002948	0.00852349100545754	0.0077426822359952215	0.010842832275786857	0.013891240551797504	0.019369622696959837	0.02167239028711123	0.017837838540370066	0.0121138553894269	0.008123827606380132	0.0011808666572109747	-0.00030653136637459686	9.057704552516766e-05	0.0011015025616958995	-0.0008187422039360116	0.0015621715518406008	0.0028449894053197014	0.002713339352809553
extfig8a_optimized_lateral_vels_LC6_times_model	0.5	0.5333333333333333	0.5666666666666667	0.6	0.6333333333333333	0.6666666666666666	0.7	0.7333333333333334	0.7666666666666666	0.8	0.8333333333333333	0.8666666666666667	0.9	0.9333333333333333	0.9666666666666667	1.0	1.0333333333333332	1.0666666666666667	1.1	1.1333333333333333	1.1666666666666665	1.2	1.2333333333333334	1.2666666666666666	1.3	1.3333333333333335	1.3666666666666667	1.4	1.4333333333333333	1.4666666666666668	1.5	1.5333333333333332	1.5666666666666667	1.6	1.6333333333333333	1.6666666666666667	1.7	1.7333333333333334	1.7666666666666666	1.8	1.8333333333333333	1.8666666666666667	1.9	1.9333333333333333	1.9666666666666666	2.0	2.033333333333333	2.0666666666666664	2.1
extfig8a_optimized_lateral_vels_LC6_responses_model	-0.041078564	-0.04235395	-0.042966865	-0.043266773	-0.04323955	-0.043266773	-0.041102838	-0.04300289	-0.042863227	-0.042433135	-0.042508595	-0.042450804	-0.042872246	-0.0427258	-0.042960335	-0.04270623	-0.04323955	-0.043285746	-0.042576864	-0.04307463	-0.042862825	-0.043310937	-0.04273574	-0.043170515	-0.0429769	-0.04298614	-0.04338759	-0.04323955	-0.04245755	-0.043223985	-0.04322581	-0.043057017	-0.04322065	-0.04307802	-0.043053184	-0.04334131	-0.0430253	-0.04298006	-0.043266773	-0.04329971	-0.042720005	-0.042844802	-0.04300462	-0.04312851	-0.0428475	-0.04308909	-0.042863343	-0.043056965	-0.04338759
extfig8a_optimized_lateral_vels_fasttransition_LC6_times_real	0.0	0.03333333333333333	0.06666666666666667	0.1	0.13333333333333333	0.16666666666666666	0.2	0.23333333333333334	0.26666666666666666	0.3	0.3333333333333333	0.36666666666666664	0.4	0.43333333333333335	0.4666666666666667	0.5	0.5333333333333333	0.5666666666666667	0.6	0.6333333333333333	0.6666666666666666	0.7	0.7333333333333333	0.7666666666666666	0.8	0.8333333333333334	0.8666666666666667	0.9	0.9333333333333333	0.9666666666666667	1.0	1.0333333333333332	1.0666666666666667	1.1	1.1333333333333333	1.1666666666666667	1.2	1.2333333333333334	1.2666666666666666	1.3	1.3333333333333333	1.3666666666666667	1.4	1.4333333333333333	1.4666666666666666	1.5	1.5333333333333332	1.5666666666666667	1.6
extfig8a_optimized_lateral_vels_fasttransition_LC6_mean_responses_real	-0.032636416509004736	-0.03467959918047648	-0.031133158320476872	-0.023009419160755454	-0.015771312418813563	-0.014784202176155515	-0.019426422488800527	-0.02364207778908011	-0.022689752935458204	-0.017970275054561252	-0.015228445303712892	-0.018700777378146353	-0.02697417800646287	-0.03414584381034364	-0.03486688572342283	-0.028884751552199855	-0.02076934028048266	-0.015630791316359798	-0.015814017586876172	-0.020437647421356724	-0.026699582398492246	-0.03141104148642972	-0.03285075736233155	-0.03205190895469723	-0.03095202696545786	-0.02911186070766589	-0.02428317333164518	-0.016659043152191758	-0.009890888186092121	-0.006476686025012111	-0.005059374272931546	-0.0035678119918669286	-0.0020834034788694868	-0.0012498981658624184	-0.0008628974311991303	-0.0011051441137695803	-0.00224378113646861	-0.0026442729986186223	0.00035673216747104323	0.006866194359771606	0.01355669334805051	0.016314128499728523	0.013338598914251444	0.006547827175965283	0.0004099716061896046	-0.0010212739533488043	0.0029146931659049854	0.009400671970574646	0.014702471849406642
extfig8a_optimized_lateral_vels_fasttransition_LC6_low_conf_bounds_real	-0.06977475535335764	-0.0720565279833868	-0.06897549573727839	-0.0579546702150767	-0.04938818104322762	-0.048155995575967545	-0.05179638356344528	-0.05329823403173961	-0.05190894363649453	-0.0481245275352128	-0.044420636859093844	-0.048053780356527145	-0.058796602099096276	-0.06753476421537226	-0.06769797008475814	-0.058136953618193855	-0.04873445859633689	-0.046286216182786964	-0.04673151358409878	-0.05392279286667128	-0.057735073861329055	-0.06169644462068261	-0.06340740155723489	-0.06428275176166869	-0.06442648723134728	-0.06039361458073338	-0.05608469249043487	-0.04560439875096229	-0.03601728463598294	-0.03540917313674609	-0.032895483326670916	-0.030667118581595692	-0.03198040973700221	-0.030351661643012756	-0.03391090548148984	-0.03346971682615893	-0.032648803616536395	-0.03068297613949998	-0.027217680411674203	-0.019103999411302208	-0.01132369368852832	-0.008545641398225428	-0.01504631574370139	-0.02212077696581941	-0.028926917068635125	-0.03324681696950741	-0.02756012019353589	-0.018395595351684467	-0.00932937142292714
extfig8a_optimized_lateral_vels_fasttransition_LC6_high_conf_bounds_real	0.001564559373697804	-0.0010042789040777657	0.004677131143233802	0.015692962948270023	0.022459490066242892	0.02053838998865675	0.011810539136497166	0.006982792724002105	0.007029080043736852	0.012582478476880755	0.017157729007057865	0.017638528230868138	0.012624490105742025	0.004358520772205492	-0.0005313801926877452	-0.00036521276362282205	0.010934505108869853	0.009735926324003628	0.010598048792650755	0.009257098087620708	0.0029892157976190645	-0.000814689089038007	-0.00213811328341677	-0.0018095011997457757	0.0021830772623266173	0.0023384676888956006	0.0062957730279751345	0.013157336296601041	0.017702253737018978	0.021931572392959668	0.021483679342038715	0.02571307272948809	0.026466924865262975	0.027656888514464045	0.02579250361707269	0.030638166388700837	0.03126486368997113	0.029062702760545886	0.028072249764762993	0.035435679431037835	0.041036274124229784	0.0452452825259523	0.04528293657228636	0.038503611539741425	0.030630119503843967	0.02486447097137259	0.025167284979110742	0.0320511719033319	0.03681772543325865
extfig8a_optimized_lateral_vels_fasttransition_LC6_times_model	0.5	0.5333333333333333	0.5666666666666667	0.6	0.6333333333333333	0.6666666666666666	0.7	0.7333333333333334	0.7666666666666666	0.8	0.8333333333333333	0.8666666666666667	0.9	0.9333333333333333	0.9666666666666667	1.0	1.0333333333333332	1.0666666666666667	1.1	1.1333333333333333	1.1666666666666665	1.2	1.2333333333333334	1.2666666666666666	1.3	1.3333333333333335	1.3666666666666667	1.4	1.4333333333333333	1.4666666666666668	1.5	1.5333333333333332	1.5666666666666667	1.6	1.6333333333333333	1.6666666666666667	1.7	1.7333333333333334	1.7666666666666666	1.8	1.8333333333333333	1.8666666666666667	1.9	1.9333333333333333	1.9666666666666666	2.0	2.033333333333333	2.0666666666666664	2.1
extfig8a_optimized_lateral_vels_fasttransition_LC6_responses_model	-0.009527388	-0.010350407	-0.011139634	-0.011941048	-0.012613256	-0.013339197	-0.013812126	-0.014347372	-0.014858242	-0.015332418	-0.015565626	-0.0156176975	-0.015616174	-0.0155785065	-0.015558149	-0.015511618	-0.01573181	-0.015456222	-0.015435865	-0.015485996	-0.015441958	-0.015453729	-0.015417031	-0.015412877	-0.015383796	-0.015416339	-0.015335878	-0.015576705	-0.015618251	-0.015619774	-0.015605788	-0.015578367	-0.015602601	-0.0156248985	-0.015597063	-0.0155753195	-0.015608973	-0.015594293	-0.015587506	-0.015598724	-0.01559914	-0.015690124	-0.015735963	-0.015645396	-0.01575452	-0.015751196	-0.01574455	-0.01576837	-0.015729455
extfig8a_wildtype_LC6_times_real	0.0	0.03333333333333333	0.06666666666666667	0.1	0.13333333333333333	0.16666666666666666	0.2	0.23333333333333334	0.26666666666666666	0.3	0.3333333333333333	0.36666666666666664	0.4	0.43333333333333335	0.4666666666666667	0.5	0.5333333333333333	0.5666666666666667	0.6	0.6333333333333333	0.6666666666666666	0.7	0.7333333333333333	0.7666666666666666	0.8	0.8333333333333334	0.8666666666666667	0.9	0.9333333333333333	0.9666666666666667	1.0	1.0333333333333332	1.0666666666666667	1.1	1.1333333333333333	1.1666666666666667	1.2	1.2333333333333334	1.2666666666666666	1.3	1.3333333333333333	1.3666666666666667	1.4	1.4333333333333333	1.4666666666666666	1.5	1.5333333333333332	1.5666666666666667	1.6
extfig8a_wildtype_LC6_mean_responses_real	-0.01710715091899432	-0.013280403248433539	-0.009977660714237118	-0.006199975373935722	-0.002114820826020403	0.001801425517847723	0.005314623493930581	0.008213962735293089	0.010307836195394236	0.011191642985890541	0.010135632148484876	0.006891279324195779	0.00251010283235083	-0.0005710788771295921	0.0003216977946738711	0.005889462096887551	0.013321680940357933	0.01805757814050994	0.018223822974445084	0.016115315226039713	0.014840533333702898	0.015263907423340432	0.016297433308298144	0.016940582144998363	0.017347163758916123	0.018637967348929953	0.022245013442281348	0.02843685148198479	0.035817001737155546	0.04295047714053445	0.04936396075976612	0.0545471962808092	0.05721317125747265	0.0568478814238721	0.055187328366556564	0.05449679333422717	0.05460966204827509	0.053066753403248436	0.048152071371208235	0.041260558260800016	0.036363971105828556	0.036800959588586875	0.042053628608876056	0.04753480382161398	0.048254481786896244	0.04305203850438711	0.03495382955974072	0.027641732392416983	0.022521691101922273
extfig8a_wildtype_LC6_low_conf_bounds_real	-0.05016011809567447	-0.045811406970335776	-0.044688553889898376	-0.04077896445418724	-0.036187034093158536	-0.03146649956625191	-0.028343696155261566	-0.025460730623361964	-0.022851352909807478	-0.022617510499484482	-0.025746441048502856	-0.027296449243974542	-0.028327499094804226	-0.03285166494676016	-0.03500703084439186	-0.029151168373218787	-0.020773986968328113	-0.013920890924190176	-0.011073610103867718	-0.01592565468075111	-0.01395141004211271	-0.011319206714953222	-0.009387795916660712	-0.006298387988577731	-0.011725148976868579	-0.011182639509662244	-0.00905797453996515	-0.001422341329739932	0.0051499216623215995	0.015558647295330692	0.021816575339252412	0.026252082613438962	0.027684643684103775	0.028628277972274845	0.028111237820844105	0.02740439154680069	0.031033458389121124	0.029928122922338447	0.027305461547501415	0.02116982058828561	0.015695000360785853	0.016327326463155923	0.02126910115810804	0.026767107389669965	0.027162015381139586	0.022043064306544857	0.015170790848142348	0.007175806580705788	-0.0006468349513994875
extfig8a_wildtype_LC6_high_conf_bounds_real	0.03184583795770107	0.03238083104970638	0.03599321072408519	0.03884205494524682	0.0353268799925855	0.037246399401777625	0.041847919718613	0.043693783600831176	0.0489372078435207	0.05086650998469242	0.04476997614303995	0.040419250652308863	0.037503827834583156	0.03512421160794027	0.034700005198144715	0.038089085335216245	0.0415452988906679	0.045032269869020154	0.047245981599501816	0.049381891083132075	0.048566387050472656	0.04772654503300924	0.049381385501145986	0.05030614360270503	0.049370717605622026	0.04926174091295853	0.05126651687476039	0.059025248837219546	0.06766298771889392	0.07323849864569178	0.07972147742062786	0.0848452092798671	0.08819010578875956	0.08809118622357484	0.08611466848605356	0.08590823047910133	0.08442754819336158	0.08434555245820852	0.08003817380986138	0.07282232154534263	0.06603378536259603	0.06319314940546471	0.06528411322340415	0.06973690571858153	0.07120163186090536	0.0675457169344865	0.061238374035486175	0.0538373051488815	0.04546206725626104
extfig8a_wildtype_LC6_times_model	0.5	0.5333333333333333	0.5666666666666667	0.6	0.6333333333333333	0.6666666666666666	0.7	0.7333333333333334	0.7666666666666666	0.8	0.8333333333333333	0.8666666666666667	0.9	0.9333333333333333	0.9666666666666667	1.0	1.0333333333333332	1.0666666666666667	1.1	1.1333333333333333	1.1666666666666665	1.2	1.2333333333333334	1.2666666666666666	1.3	1.3333333333333335	1.3666666666666667	1.4	1.4333333333333333	1.4666666666666668	1.5	1.5333333333333332	1.5666666666666667	1.6	1.6333333333333333	1.6666666666666667	1.7	1.7333333333333334	1.7666666666666666	1.8	1.8333333333333333	1.8666666666666667	1.9	1.9333333333333333	1.9666666666666666	2.0	2.033333333333333	2.0666666666666664	2.1
extfig8a_wildtype_LC6_responses_model	-0.0021415362	-0.0021415362	-0.0021415362	-0.0021415362	-0.0021415362	-0.0021415362	-0.0021415362	-0.0021415362	-0.0021415362	-0.0021415362	-0.0021415362	-0.0021415362	-0.0021415362	-0.0021415362	-0.0021415362	-0.0021415362	-0.0021415362	-0.0021415362	-0.0021415362	-0.0021415362	-0.0021415362	-0.0021415362	-0.0021415362	-0.0021415362	-0.0021415362	-0.0021415362	-0.0021415362	-0.0021415362	-0.0021415362	-0.0021415362	-0.0021415362	-0.0021415362	-0.0021415362	-0.0021415362	-0.0021415362	-0.0021415362	-0.0021415362	-0.0021415362	-0.0021415362	-0.0021415362	-0.0021415362	-0.0021415362	0.002615585	0.0031140223	0.0062808422	0.011599943	0.010279108	0.010174853	0.01123958
extfig8a_backnforth_LC11_times_real	0.0	0.03333333333333333	0.06666666666666667	0.1	0.13333333333333333	0.16666666666666666	0.2	0.23333333333333334	0.26666666666666666	0.3	0.3333333333333333	0.36666666666666664	0.4	0.43333333333333335	0.4666666666666667	0.5	0.5333333333333333	0.5666666666666667	0.6	0.6333333333333333	0.6666666666666666	0.7	0.7333333333333333	0.7666666666666666	0.8	0.8333333333333334	0.8666666666666667	0.9	0.9333333333333333	0.9666666666666667	1.0	1.0333333333333332	1.0666666666666667	1.1	1.1333333333333333	1.1666666666666667	1.2	1.2333333333333334	1.2666666666666666	1.3	1.3333333333333333	1.3666666666666667	1.4	1.4333333333333333	1.4666666666666666	1.5	1.5333333333333332	1.5666666666666667	1.6
extfig8a_backnforth_LC11_mean_responses_real	0.09188514287673616	0.08990215628098491	0.09036697606007162	0.09207204418481571	0.09434696674555393	0.09667413882158017	0.0985293265961408	0.0999821684788133	0.10177133739696928	0.10432025198274585	0.10704321989744588	0.10921610780389605	0.11122193117866298	0.11442439779555563	0.11975721393497367	0.1265421413525433	0.1327535629120368	0.13648113351009813	0.137218215311785	0.13576277664376898	0.1330573890717812	0.12978642482239797	0.1267751738120175	0.12483112094074796	0.12412780634607727	0.12416621300571216	0.12434283917290642	0.12415354706021758	0.1228726563454431	0.1196129967183346	0.1142021239816919	0.10792962587950354	0.10297436341650162	0.10072328446508391	0.10069768109687889	0.10152917652026325	0.10250920645985505	0.10365727279567813	0.10474045986323528	0.10507488572079274	0.10447531875789319	0.10353457922568016	0.10301500826305454	0.10357534532511825	0.10568770663681329	0.10905053548340135	0.11232531205802246	0.11421308722457148	0.11455974546007101
extfig8a_backnforth_LC11_low_conf_bounds_real	0.055986842011229256	0.054843415462960086	0.05905405353277652	0.05890053092970429	0.06473059044266732	0.06722357314175322	0.06862495462054709	0.07377004918517728	0.07637391075263006	0.079226327577085	0.07904316738092292	0.07748097414841511	0.07746649258268805	0.08186285502966159	0.08853474294724799	0.09539548755044502	0.10206731525361794	0.10574308531797622	0.10646263725098346	0.10329189061498326	0.10004047203172105	0.09695321124946005	0.09471791208636776	0.09270284991524294	0.09413710873134092	0.0951169590148546	0.09544668698778712	0.09564230848044328	0.0952297647325366	0.09262464914308544	0.0877444826680552	0.08133798976934059	0.0738926331748784	0.07321427148683056	0.07526213890564155	0.0768511883902811	0.07798997554201002	0.07972584779434144	0.0804807531854834	0.08243235182602998	0.07833358564839082	0.07635275585306876	0.07383798791444665	0.07332631129133854	0.07575516021075775	0.07748421858208097	0.08264918917298719	0.08601064994191185	0.08755516565019754
extfig8a_backnforth_LC11_high_conf_bounds_real	0.13621703354496784	0.13300104657715497	0.13088298168285012	0.12896618305517488	0.12767685201608664	0.1294790763647547	0.13023785673167027	0.13019435092080575	0.13325983459795468	0.13384749383625072	0.1379683525237371	0.14019742368264954	0.1432642924170485	0.1455338509355892	0.15075029800923087	0.16036491314705717	0.1688079493462007	0.17249919886247395	0.172571422675295	0.17114283699396557	0.16967996810354644	0.16693926295535516	0.16482994555363475	0.16112877198467496	0.15789527968712838	0.16039941574732455	0.1572194786175651	0.15610190859568385	0.15240949881897262	0.1491954248861844	0.14288091005490525	0.13863634602038533	0.13294029817406502	0.13032637203710587	0.13169237274268014	0.13315306872237975	0.13529701548451453	0.13753709862689578	0.13686455479439424	0.13735909349819167	0.13309931134257566	0.12944163404961473	0.13486774429079135	0.13271193304150128	0.13616344462987381	0.13778364317616112	0.14150833535076618	0.13943499868462073	0.13796116441641879
extfig8a_backnforth_LC11_times_model	0.5	0.5333333333333333	0.5666666666666667	0.6	0.6333333333333333	0.6666666666666666	0.7	0.7333333333333334	0.7666666666666666	0.8	0.8333333333333333	0.8666666666666667	0.9	0.9333333333333333	0.9666666666666667	1.0	1.0333333333333332	1.0666666666666667	1.1	1.1333333333333333	1.1666666666666665	1.2	1.2333333333333334	1.2666666666666666	1.3	1.3333333333333335	1.3666666666666667	1.4	1.4333333333333333	1.4666666666666668	1.5	1.5333333333333332	1.5666666666666667	1.6	1.6333333333333333	1.6666666666666667	1.7	1.7333333333333334	1.7666666666666666	1.8	1.8333333333333333	1.8666666666666667	1.9	1.9333333333333333	1.9666666666666666	2.0	2.033333333333333	2.0666666666666664	2.1
extfig8a_backnforth_LC11_responses_model	0.05220713	0.05220713	0.05220713	0.05220713	0.05220713	0.05220713	0.05220713	0.05220713	0.05220713	0.05220713	0.05220713	0.05220713	0.05220713	0.05220713	0.05220713	0.05220713	0.05220713	0.05220713	0.05220713	0.05220713	0.05220713	0.05220713	0.05419884	0.06845778	0.08001092	0.07780966	0.0699137	0.077297635	0.08244641	0.08744504	0.09419151	0.10510847	0.11355914	0.11920584	0.12151277	0.13656592	0.1470849	0.14821196	0.149796	0.15493287	0.15596482	0.15243267	0.15226099	0.16893867	0.17192447	0.18698248	0.185188	0.19270752	0.18213396
extfig8a_looming_LC11_times_real	0.0	0.03333333333333333	0.06666666666666667	0.1	0.13333333333333333	0.16666666666666666	0.2	0.23333333333333334	0.26666666666666666	0.3	0.3333333333333333	0.36666666666666664	0.4	0.43333333333333335	0.4666666666666667	0.5	0.5333333333333333	0.5666666666666667	0.6	0.6333333333333333	0.6666666666666666	0.7	0.7333333333333333	0.7666666666666666	0.8	0.8333333333333334	0.8666666666666667	0.9	0.9333333333333333	0.9666666666666667	1.0	1.0333333333333332	1.0666666666666667	1.1	1.1333333333333333	1.1666666666666667	1.2	1.2333333333333334	1.2666666666666666	1.3	1.3333333333333333	1.3666666666666667	1.4	1.4333333333333333	1.4666666666666666	1.5	1.5333333333333332	1.5666666666666667	1.6
extfig8a_looming_LC11_mean_responses_real	0.01770152625552455	0.020772994261460506	0.023971737044487216	0.02685706796270399	0.030156541637923775	0.03415339022245913	0.038654931912823515	0.04435939241886447	0.05274236761418733	0.0640017365769273	0.07569966401754617	0.08438282474166019	0.08842119493684894	0.08888680647401158	0.08810465288109819	0.08792952708246361	0.08939929767848301	0.09294694392644652	0.09819186164659906	0.1038776355120714	0.1082749542556804	0.11004269060027574	0.10878935573244607	0.10519066592096293	0.10101954776123066	0.09849680816905383	0.09888954291857781	0.10151599419433145	0.1044381701581618	0.10596130898606325	0.10540312611747144	0.10312035433454478	0.10009469117173701	0.09708451214368395	0.09390945867929017	0.09010600795862111	0.08595853317529248	0.08196204635195042	0.07783010954468376	0.07267998272540546	0.06580529916351155	0.057057474891251174	0.047113130412341685	0.03744577842859835	0.029595211622433292	0.024193557129791054	0.020821379748438926	0.01872696983513046	0.017486161302924078
extfig8a_looming_LC11_low_conf_bounds_real	-0.0011003341542401679	0.0019959311148577507	0.0056827878871796855	0.008326063141265164	0.0111663198982986	0.014615370227180178	0.01880226745611225	0.024496827572721237	0.03190730438436182	0.04255031016116098	0.052158185895561385	0.058455868832546935	0.05995699531186814	0.059779178539528716	0.058650892668739296	0.0608889643148395	0.06204267457667343	0.06385538909867518	0.06787340845992118	0.06995113555821032	0.07542311704877869	0.07881569276347548	0.0804609672369385	0.07805797808287283	0.07424472080582742	0.07276684307587088	0.07263289813030295	0.07590316780638434	0.07878964077408265	0.08051655810738949	0.07987291864270814	0.0781572227463198	0.07639852469950009	0.07411303592838414	0.06881911556709647	0.06384312143960491	0.059266185009652965	0.05713165720563648	0.05398017808529077	0.05095912893590952	0.04416881392576045	0.03561233134318808	0.026602137832903692	0.01755986674785904	0.010861397189342226	0.0073303023476095856	0.006783284468536567	0.005910560236455718	0.004822272576988253
extfig8a_looming_LC11_high_conf_bounds_real	0.0474230202326617	0.04744369864172684	0.04962422260449396	0.051768654388988464	0.05551517423247269	0.059659407077454145	0.06235080766474851	0.06522119324087143	0.0742449347508471	0.0868575190236425	0.10101337077807933	0.1105817435999841	0.11859645861131723	0.1243060897054556	0.12341354384952224	0.11979254056526645	0.12144259895468003	0.12459299613678085	0.13040934181504313	0.13505813748290763	0.13601400802737976	0.1387589601952628	0.14078965494983994	0.13579821360917288	0.13169117765619726	0.1288470482333284	0.1297896920439916	0.1275086637234245	0.12768306418910025	0.12627209016284627	0.12714374204032983	0.12589978109501349	0.12554492575188456	0.11904150947966347	0.11858195492361849	0.11571064335586173	0.10904936600845809	0.10486056654212662	0.0961998743751655	0.08902835803907146	0.08411040044882925	0.07386322643059788	0.06239466208403411	0.052734044244084406	0.045780888625854936	0.04010527601264388	0.035009115834477564	0.032159935763097273	0.03015411312451428
extfig8a_looming_LC11_times_model	0.5	0.5333333333333333	0.5666666666666667	0.6	0.6333333333333333	0.6666666666666666	0.7	0.7333333333333334	0.7666666666666666	0.8	0.8333333333333333	0.8666666666666667	0.9	0.9333333333333333	0.9666666666666667	1.0	1.0333333333333332	1.0666666666666667	1.1	1.1333333333333333	1.1666666666666665	1.2	1.2333333333333334	1.2666666666666666	1.3	1.3333333333333335	1.3666666666666667	1.4	1.4333333333333333	1.4666666666666668	1.5	1.5333333333333332	1.5666666666666667	1.6	1.6333333333333333	1.6666666666666667	1.7	1.7333333333333334	1.7666666666666666	1.8	1.8333333333333333	1.8666666666666667	1.9	1.9333333333333333	1.9666666666666666	2.0	2.033333333333333	2.0666666666666664	2.1
extfig8a_looming_LC11_responses_model	0.0617498	0.062370785	0.063071586	0.06393073	0.064106464	0.063015066	0.06302257	0.060622774	0.058014557	0.057291243	0.055511624	0.052770793	0.049691085	0.04761169	0.045496937	0.04183482	0.03866537	0.03655088	0.03395793	0.032478083	0.03308192	0.0316744	0.03117451	0.027219858	0.024017181	0.02246018	0.021661054	0.020929705	0.020184686	0.020712443	0.018130211	0.017430201	0.014699824	0.014320754	0.01342706	0.012944047	0.014896995	0.014717773	0.015907222	0.015199449	0.014530517	0.013100766	0.011998649	0.010852598	0.008382345	0.0058995024	0.003175824	0.0007146811	-0.0015367009
extfig8a_rotate_LC11_times_real	0.0	0.03333333333333333	0.06666666666666667	0.1	0.13333333333333333	0.16666666666666666	0.2	0.23333333333333334	0.26666666666666666	0.3	0.3333333333333333	0.36666666666666664	0.4	0.43333333333333335	0.4666666666666667	0.5	0.5333333333333333	0.5666666666666667	0.6	0.6333333333333333	0.6666666666666666	0.7	0.7333333333333333	0.7666666666666666	0.8	0.8333333333333334	0.8666666666666667	0.9	0.9333333333333333	0.9666666666666667	1.0	1.0333333333333332	1.0666666666666667	1.1	1.1333333333333333	1.1666666666666667	1.2	1.2333333333333334	1.2666666666666666	1.3	1.3333333333333333	1.3666666666666667	1.4	1.4333333333333333	1.4666666666666666	1.5	1.5333333333333332	1.5666666666666667	1.6
extfig8a_rotate_LC11_mean_responses_real	-0.007470658932420952	-0.005955861535400818	-0.0037462127729633674	-0.0018008068504934956	-0.00039451081943991196	0.0011217970902728071	0.0031417355114786456	0.0049570295343702555	0.005499905860690365	0.0042343724175621655	0.0016045730884475355	-0.0009144564334497253	-0.0020329899015460165	-0.002008721527546107	-0.0022004080823750174	-0.0031665148935145653	-0.004125235761029788	-0.004487750557463543	-0.004455424802510208	-0.004301333594626311	-0.004256838059703523	-0.0048040642733758075	-0.006183213097703034	-0.007431401225028553	-0.006904597678913647	-0.003960743855967737	0.00023425663012929614	0.0034079840334643573	0.003809328761058966	0.0012629914579712466	-0.003034787474858913	-0.0073664809440276095	-0.010231900452709544	-0.010704150969779364	-0.008875859834197407	-0.006235320370651268	-0.004763554587285098	-0.005261436363076253	-0.007113251896762966	-0.009512397957919106	-0.012045728354061626	-0.0141486243131571	-0.014980563262264001	-0.01437539178969613	-0.013044901898569909	-0.011642708132794735	-0.010410525996972692	-0.009754290137791728	-0.010391510703747995
extfig8a_rotate_LC11_low_conf_bounds_real	-0.01955205904592301	-0.018656658049389707	-0.01795344365070882	-0.0160982819917299	-0.01623622844861436	-0.015566299485220852	-0.01330466201050223	-0.01408032272737295	-0.012433183665523621	-0.015521100240138079	-0.01766379383238472	-0.018504199702113595	-0.016870276436268962	-0.01470789775467471	-0.013775521088212256	-0.015116203238594667	-0.01609160235845881	-0.016694887802548068	-0.018674025434028994	-0.018204832482358498	-0.01748027969272082	-0.017292372771792772	-0.0181105618510676	-0.020307426784828598	-0.01873259403371478	-0.01709814385746296	-0.013414024922457059	-0.00999393064627704	-0.01102724332764627	-0.014653664400555481	-0.017513284797757205	-0.022173395241650466	-0.02426387541098857	-0.02528079630890498	-0.023196225592160596	-0.019610312993229708	-0.018322655756140054	-0.019366276722475706	-0.021846915054961155	-0.026224908245607654	-0.028209895651002435	-0.0290034218607795	-0.030302724155333086	-0.028611337084016187	-0.027054159183812963	-0.024681646732781008	-0.021661519365583998	-0.02036498886026444	-0.021376835873890953
extfig8a_rotate_LC11_high_conf_bounds_real	0.004051133792988317	0.00552511615347331	0.008134705821679931	0.009783998361813205	0.011908107488791541	0.014035147262229661	0.0156275878318048	0.017516402295128682	0.018423338222161925	0.01687289454761565	0.013760274317164877	0.011533934664349682	0.007722406003708419	0.007090649760347422	0.007163408128037537	0.009713337672239827	0.008375129289988646	0.0073347444372009645	0.006248951830774146	0.006775146697335988	0.0057922752736641395	0.005103653140646432	0.005334072130595248	0.005988540431429606	0.006827093512897681	0.008530986954259284	0.01295467439874807	0.01663641422537901	0.01742979868213816	0.015838005544308822	0.009741093393688616	0.0047492101592514204	0.002100872434534577	0.0015835214088377786	0.004478386277626433	0.007779306360291894	0.008729016018837386	0.007797909568731149	0.007162395196483163	0.004789968001030244	0.0018227450218192979	-0.00039980193398431673	-0.00037344643429003605	0.0008433339824457947	0.0008150662099184818	0.0033932298769148972	0.0041745615475243325	0.004276045423814212	0.0030715101124778226
extfig8a_rotate_LC11_times_model	0.5	0.5333333333333333	0.5666666666666667	0.6	0.6333333333333333	0.6666666666666666	0.7	0.7333333333333334	0.7666666666666666	0.8	0.8333333333333333	0.8666666666666667	0.9	0.9333333333333333	0.9666666666666667	1.0	1.0333333333333332	1.0666666666666667	1.1	1.1333333333333333	1.1666666666666665	1.2	1.2333333333333334	1.2666666666666666	1.3	1.3333333333333335	1.3666666666666667	1.4	1.4333333333333333	1.4666666666666668	1.5	1.5333333333333332	1.5666666666666667	1.6	1.6333333333333333	1.6666666666666667	1.7	1.7333333333333334	1.7666666666666666	1.8	1.8333333333333333	1.8666666666666667	1.9	1.9333333333333333	1.9666666666666666	2.0	2.033333333333333	2.0666666666666664	2.1
extfig8a_rotate_LC11_responses_model	0.013758026	0.011095668	0.009115664	0.006706516	0.004697028	0.0028220462	0.0015665994	0.00018820784	-0.0007404183	-0.0006236412	-0.00017638237	0.00037705514	0.0011137514	0.0016450286	0.0028734978	0.0046284273	0.0066014933	0.00810514	0.009233982	0.01047228	0.011899616	0.012493136	0.01226305	0.011507277	0.009283893	0.0060025784	0.0010806068	-0.0035634888	-0.00693306	-0.00693306	-0.00693306	-0.00693306	-0.00693306	-0.00693306	-0.00693306	-0.00693306	-0.00693306	-0.00693306	-0.00693306	-0.00693306	-0.00693306	-0.00693306	-0.00693306	-0.00693306	-0.00693306	-0.00693306	-0.00693306	-0.00693306	-0.00693306
extfig8a_optimized_changes_in_ori_LC11_times_real	0.0	0.03333333333333333	0.06666666666666667	0.1	0.13333333333333333	0.16666666666666666	0.2	0.23333333333333334	0.26666666666666666	0.3	0.3333333333333333	0.36666666666666664	0.4	0.43333333333333335	0.4666666666666667	0.5	0.5333333333333333	0.5666666666666667	0.6	0.6333333333333333	0.6666666666666666	0.7	0.7333333333333333	0.7666666666666666	0.8	0.8333333333333334	0.8666666666666667	0.9	0.9333333333333333	0.9666666666666667	1.0	1.0333333333333332	1.0666666666666667	1.1	1.1333333333333333	1.1666666666666667	1.2	1.2333333333333334	1.2666666666666666	1.3	1.3333333333333333	1.3666666666666667	1.4	1.4333333333333333	1.4666666666666666	1.5	1.5333333333333332	1.5666666666666667	1.6
extfig8a_optimized_changes_in_ori_LC11_mean_responses_real	0.00020950057298932246	0.00510642459101875	0.00969233065829436	0.012059189955617692	0.011846875284854017	0.010338862196882095	0.009226588882380088	0.009193057551867589	0.009265614329821845	0.00785456835338965	0.004954207565540685	0.0027322278447872417	0.0032083537926799587	0.00597545927324998	0.008736135394739546	0.009491579210005966	0.007707667772386699	0.003971109680553011	-0.0004521485299175779	-0.004217909756662253	-0.006761465296410172	-0.008238147959098906	-0.00876735989862237	-0.007998469445601382	-0.005807994495400122	-0.0032378469078991326	-0.0021578660745559274	-0.003979964905811904	-0.008471184397177232	-0.013947093987671185	-0.01874812955743392	-0.0221622817156138	-0.024168389325784356	-0.02486506367118803	-0.024534329974325957	-0.02397836397414316	-0.023921124435711174	-0.02453171253046353	-0.025868672081947357	-0.028109721206585364	-0.03080490393442998	-0.032197112284760715	-0.030475050765277303	-0.02604638240271613	-0.021708622571355904	-0.020167832785078447	-0.021649258118929565	-0.024224695453053106	-0.026125281430930198
extfig8a_optimized_changes_in_ori_LC11_low_conf_bounds_real	-0.017631980975647537	-0.012834821041643633	-0.008480716563270443	-0.0069357250637016995	-0.00924584051062253	-0.009328787917932367	-0.008829041448893417	-0.007640775450233618	-0.006629807901148321	-0.009305149332254807	-0.014765043374949544	-0.018416769659286316	-0.01775240619963903	-0.016610066138199278	-0.013499612150165102	-0.012464068017328208	-0.014004004704454608	-0.015314009739869926	-0.019322502822053268	-0.02085217939773421	-0.021982636201898352	-0.022803826034392176	-0.023039964679698627	-0.023528906310924826	-0.022649163157105308	-0.020056573836465842	-0.01981168049707215	-0.020076414356801343	-0.023142023312211896	-0.02762770907667751	-0.03127647885345311	-0.03624951349312436	-0.03760036809540509	-0.03779573341619578	-0.037459949319407035	-0.03635931498881583	-0.037732652021446975	-0.039649665174599946	-0.039729903550728814	-0.03958962342643779	-0.04151668955688139	-0.042663780439077925	-0.04065603975054495	-0.0357721394153992	-0.03296138761851922	-0.03270238605915118	-0.034488338090227104	-0.036663451035818626	-0.03848051624554927
extfig8a_optimized_changes_in_ori_LC11_high_conf_bounds_real	0.017635998858764483	0.022936345820750506	0.027886158476769094	0.03248429732944663	0.03336844741883229	0.03157852820032234	0.03023329480944155	0.029318152825429076	0.028341280060265837	0.027501753737269805	0.024385843087171895	0.02384071720218715	0.025670592476201817	0.02780599490269239	0.030351693727756694	0.03094733661435282	0.030956541728366257	0.02781453447321297	0.02210574065385495	0.01674269006915612	0.015081277490923911	0.013889794069892589	0.010752652519814282	0.010354038568954511	0.012178784581631175	0.014123284598462843	0.014373854123720383	0.013472927228034979	0.00958332157736216	0.0030214024507428743	-0.0018710006210924737	-0.007144263848408881	-0.010893879104105752	-0.011624995011460786	-0.012298654451103832	-0.014370786542143642	-0.012918362172671921	-0.013082986671365593	-0.01476441317557133	-0.01751442356710023	-0.01983963958928052	-0.021771088552369828	-0.018463170814003525	-0.013112040697590054	-0.008982220439542643	-0.007370560456603894	-0.006598534486411165	-0.01024854109825424	-0.01322719518228092
extfig8a_optimized_changes_in_ori_LC11_times_model	0.5	0.5333333333333333	0.5666666666666667	0.6	0.6333333333333333	0.6666666666666666	0.7	0.7333333333333334	0.7666666666666666	0.8	0.8333333333333333	0.8666666666666667	0.9	0.9333333333333333	0.9666666666666667	1.0	1.0333333333333332	1.0666666666666667	1.1	1.1333333333333333	1.1666666666666665	1.2	1.2333333333333334	1.2666666666666666	1.3	1.3333333333333335	1.3666666666666667	1.4	1.4333333333333333	1.4666666666666668	1.5	1.5333333333333332	1.5666666666666667	1.6	1.6333333333333333	1.6666666666666667	1.7	1.7333333333333334	1.7666666666666666	1.8	1.8333333333333333	1.8666666666666667	1.9	1.9333333333333333	1.9666666666666666	2.0	2.033333333333333	2.0666666666666664	2.1
extfig8a_optimized_changes_in_ori_LC11_responses_model	-0.015201695	-0.015201695	-0.015201695	-0.015201695	-0.015201695	-0.015201695	-0.015201695	-0.015201695	-0.015201695	-0.015201695	-0.015201695	-0.015201695	-0.015201695	-0.015201695	-0.015201695	-0.015201695	-0.015201695	-0.015201695	-0.015201695	-0.015201695	-0.015201695	-0.015201695	-0.015201695	-0.015201695	-0.015201695	-0.015201695	-0.015201695	-0.015201695	-0.015201695	-0.015201695	-0.015201695	-0.015201695	-0.015201695	-0.015201695	-0.015201695	-0.015201695	-0.015201695	-0.015201695	-0.015201695	-0.015201695	-0.015201695	-0.015201695	-0.015201695	-0.015201695	-0.015201695	-0.015201695	-0.015201695	-0.015201695	-0.015201695
extfig8a_optimized_forward_vels_LC11_times_real	0.0	0.03333333333333333	0.06666666666666667	0.1	0.13333333333333333	0.16666666666666666	0.2	0.23333333333333334	0.26666666666666666	0.3	0.3333333333333333	0.36666666666666664	0.4	0.43333333333333335	0.4666666666666667	0.5	0.5333333333333333	0.5666666666666667	0.6	0.6333333333333333	0.6666666666666666	0.7	0.7333333333333333	0.7666666666666666	0.8	0.8333333333333334	0.8666666666666667	0.9	0.9333333333333333	0.9666666666666667	1.0	1.0333333333333332	1.0666666666666667	1.1	1.1333333333333333	1.1666666666666667	1.2	1.2333333333333334	1.2666666666666666	1.3	1.3333333333333333	1.3666666666666667	1.4	1.4333333333333333	1.4666666666666666	1.5	1.5333333333333332	1.5666666666666667	1.6
extfig8a_optimized_forward_vels_LC11_mean_responses_real	-0.0214839563512029	-0.020919440048565552	-0.020420990797812115	-0.020109835893634107	-0.02093267919816334	-0.023593379138926993	-0.027534979540667078	-0.031187466735887532	-0.03321410762749751	-0.03325745655503078	-0.03184357824561544	-0.030049456499888084	-0.028901809538329954	-0.02866995981997959	-0.028763397987198215	-0.028500341711536144	-0.027961766023143403	-0.027928468751729725	-0.029040302624434598	-0.031210292851733913	-0.03380812290671206	-0.03606001272075905	-0.03715862087102248	-0.03646932040133705	-0.03420479137232571	-0.03167993121403619	-0.030346928669509797	-0.030478718842320444	-0.031301814542503234	-0.03221675979118098	-0.033318226210906354	-0.034672380988205145	-0.0355055931674936	-0.03477458598283163	-0.03249081699035764	-0.029999519754987356	-0.02886720287915108	-0.0295674595087947	-0.03129306525200345	-0.03296558745022309	-0.034018512088190817	-0.03440861027625715	-0.034466561705836986	-0.03491724962576582	-0.03661632911602845	-0.03951642728380975	-0.04224422009421774	-0.04324272970655389	-0.04194682898099016
extfig8a_optimized_forward_vels_LC11_low_conf_bounds_real	-0.03547326980431044	-0.03492186851105452	-0.03448585694579153	-0.03326290356566013	-0.0337801567092033	-0.03770133729940619	-0.04148236818276178	-0.044559067725771714	-0.04543385665767271	-0.043882212768530125	-0.04125643314506079	-0.03953672985783021	-0.0402317438146899	-0.04180247022752001	-0.04454459721922044	-0.04431947756043414	-0.04259107692123338	-0.041000092681780544	-0.041662512701109045	-0.04298397225135107	-0.04537103754754162	-0.049962695100231325	-0.0519122778757033	-0.052981303061744506	-0.051122361966484224	-0.04843176440948865	-0.045083520022054895	-0.04391515904105081	-0.044159051726876904	-0.04551235367749815	-0.046738001611603346	-0.048576712643585235	-0.04866771290856235	-0.048332850204327316	-0.044794322918344724	-0.043667588939426086	-0.04230900632191752	-0.042113406329727786	-0.04424786491110316	-0.04668609593849351	-0.0483218176455196	-0.04988127868186381	-0.049491042880586145	-0.04960930069948312	-0.05187802090480036	-0.05516085860844608	-0.05799679152938445	-0.05727028959074909	-0.05531614200526252
extfig8a_optimized_forward_vels_LC11_high_conf_bounds_real	-0.0024557987441943432	-0.0035802385864847097	-0.005151810148623158	-0.006205019988219181	-0.005812336473756836	-0.009158277603383643	-0.013818507203251472	-0.017017067574595566	-0.02043345671206089	-0.020466382242549448	-0.02076128463014035	-0.018961271388451644	-0.017908525892126187	-0.016954774914028737	-0.0170732922013195	-0.01599696426019961	-0.016374170143817316	-0.015456472493582724	-0.016004682500486866	-0.01876810794447209	-0.021048122181544168	-0.023376700590242674	-0.02394342531537795	-0.02264830810103319	-0.018920092625518917	-0.017188184464078802	-0.014407701002923065	-0.013056977692679167	-0.01509904553315472	-0.017357984882252982	-0.01803559819046287	-0.02129802523719119	-0.023522112783537004	-0.02073118826413235	-0.018040799291785092	-0.01581578727400399	-0.016352960024953754	-0.01733329291715238	-0.02038526948540424	-0.02177497865288145	-0.02175348098562522	-0.022508783224624036	-0.02348182656290216	-0.024690870261874092	-0.025509325460838	-0.028457508137736662	-0.0291768583106545	-0.028954318858592624	-0.02656020001420324
extfig8a_optimized_forward_vels_LC11_times_model	0.5	0.5333333333333333	0.5666666666666667	0.6	0.6333333333333333	0.6666666666666666	0.7	0.7333333333333334	0.7666666666666666	0.8	0.8333333333333333	0.8666666666666667	0.9	0.9333333333333333	0.9666666666666667	1.0	1.0333333333333332	1.0666666666666667	1.1	1.1333333333333333	1.1666666666666665	1.2	1.2333333333333334	1.2666666666666666	1.3	1.3333333333333335	1.3666666666666667	1.4	1.4333333333333333	1.4666666666666668	1.5	1.5333333333333332	1.5666666666666667	1.6	1.6333333333333333	1.6666666666666667	1.7	1.7333333333333334	1.7666666666666666	1.8	1.8333333333333333	1.8666666666666667	1.9	1.9333333333333333	1.9666666666666666	2.0	2.033333333333333	2.0666666666666664	2.1
extfig8a_optimized_forward_vels_LC11_responses_model	-0.016256101	-0.024447544	-0.023856591	-0.026086243	-0.02709985	-0.03168104	-0.031445816	-0.033532765	-0.029743956	-0.031223224	-0.033532765	-0.03085042	-0.033532765	-0.031403482	-0.033532765	-0.033532765	-0.033532765	-0.033532765	-0.033532765	-0.033532765	-0.033532765	-0.033532765	-0.033532765	-0.033532765	-0.033532765	-0.033532765	-0.033532765	-0.033532765	-0.033532765	-0.033532765	-0.033532765	-0.033532765	-0.033532765	-0.033532765	-0.033532765	-0.033532765	-0.033532765	-0.033532765	-0.03148883	-0.033532765	-0.033532765	-0.033532765	-0.033532765	-0.033532765	-0.033532765	-0.033532765	-0.033532765	-0.033532765	-0.033532765
extfig8a_optimized_forward_vels_fixedlocation_LC11_times_real	0.0	0.03333333333333333	0.06666666666666667	0.1	0.13333333333333333	0.16666666666666666	0.2	0.23333333333333334	0.26666666666666666	0.3	0.3333333333333333	0.36666666666666664	0.4	0.43333333333333335	0.4666666666666667	0.5	0.5333333333333333	0.5666666666666667	0.6	0.6333333333333333	0.6666666666666666	0.7	0.7333333333333333	0.7666666666666666	0.8	0.8333333333333334	0.8666666666666667	0.9	0.9333333333333333	0.9666666666666667	1.0	1.0333333333333332	1.0666666666666667	1.1	1.1333333333333333	1.1666666666666667	1.2	1.2333333333333334	1.2666666666666666	1.3	1.3333333333333333	1.3666666666666667	1.4	1.4333333333333333	1.4666666666666666	1.5	1.5333333333333332	1.5666666666666667	1.6
extfig8a_optimized_forward_vels_fixedlocation_LC11_mean_responses_real	0.017409303779309566	0.016659568840791936	0.016126294224228278	0.016918873747408116	0.01892070971169494	0.021318903931375758	0.023263580723956487	0.02415769050894239	0.02377990158123412	0.022162557927033765	0.019426376891302256	0.015981008577033325	0.012470807056257662	0.009347790691631302	0.006684285911103441	0.004498423332290232	0.002959938474788245	0.0020744411274259997	0.0015870625779712895	0.0009959739052353917	-0.0002824871899724241	-0.002154550952090824	-0.0034027646675489757	-0.0026799301980147765	-0.000229626023358822	0.001959225065129893	0.002056319512928527	-9.932567621114679e-05	-0.0031795332506908878	-0.005877566209019549	-0.008016058034076524	-0.010048179964004427	-0.012066109133833632	-0.013645493401542377	-0.014596305057949855	-0.01570349513964513	-0.01796909384925614	-0.020846604072597107	-0.021931132541580356	-0.01932919622422798	-0.01439130261457999	-0.010670071422531402	-0.010100518446782732	-0.011309140150947479	-0.011490251138376529	-0.009457750339824073	-0.00646504430938519	-0.004410225295852736	-0.0040665433090909696
extfig8a_optimized_forward_vels_fixedlocation_LC11_low_conf_bounds_real	-0.0056509095615820916	-0.007001172559313041	-0.006356495329546264	-0.004322633702960833	-0.000825000122073448	0.0031966377571676433	0.006946697370957171	0.00824328801576854	0.0064746577194240845	0.0034539002396490512	-0.0020522620537841425	-0.008734901213626052	-0.011164991364580242	-0.013354712972528002	-0.015393675218388046	-0.01623881458998135	-0.01658265943441806	-0.016121215334480892	-0.015305720988612801	-0.016418555944798376	-0.017927307424816838	-0.020528570421727777	-0.02341028176636993	-0.025748769749573047	-0.021697197899599296	-0.01812900425299552	-0.01703679142315167	-0.015547818883240265	-0.017219211598772266	-0.01913613001499526	-0.021396422311313192	-0.02319439024528161	-0.0246345214790049	-0.026606626962849562	-0.02710426398271798	-0.02876209987502406	-0.029947948322403682	-0.03265848865354057	-0.031790554934391674	-0.029088248025705966	-0.024518933457967518	-0.021093067758579307	-0.02218528192309759	-0.023936732133222827	-0.02501166168964261	-0.023970254555173112	-0.022070066972507553	-0.020243221383769345	-0.02143474365941
extfig8a_optimized_forward_vels_fixedlocation_LC11_high_conf_bounds_real	0.0465316091740923	0.04763802174285411	0.045301890646962995	0.04319112025870575	0.0442404770317766	0.04588008818583184	0.04738772051355068	0.04550935229996086	0.043870900693145504	0.04084648139138201	0.038363952191887124	0.034270542197745245	0.030162867689913372	0.0270404936511543	0.02402810014575722	0.02065687823323412	0.017373781898076594	0.01637520217798465	0.015581883562977622	0.014361098915119856	0.012689193087953896	0.012537925323333999	0.0113180497831828	0.01187684157630731	0.015674177135802436	0.0189683572404889	0.018904925615337582	0.01527433794611993	0.011074723121270271	0.007748363374558346	0.004257014613011151	0.0018334703106785322	0.0003860323567566106	-0.0005129782653341931	-0.0006314889346599454	-0.0006136295983300691	-0.004190858606098323	-0.00888953286395905	-0.009973205841077314	-0.008011263651777534	-0.00279252589777537	0.0013153197173477365	0.0027592895596799476	0.002453096104012177	0.004054894665622466	0.0064361309283115465	0.008201218501265626	0.010751727468889168	0.011231219320178894
extfig8a_optimized_forward_vels_fixedlocation_LC11_times_model	0.5	0.5333333333333333	0.5666666666666667	0.6	0.6333333333333333	0.6666666666666666	0.7	0.7333333333333334	0.7666666666666666	0.8	0.8333333333333333	0.8666666666666667	0.9	0.9333333333333333	0.9666666666666667	1.0	1.0333333333333332	1.0666666666666667	1.1	1.1333333333333333	1.1666666666666665	1.2	1.2333333333333334	1.2666666666666666	1.3	1.3333333333333335	1.3666666666666667	1.4	1.4333333333333333	1.4666666666666668	1.5	1.5333333333333332	1.5666666666666667	1.6	1.6333333333333333	1.6666666666666667	1.7	1.7333333333333334	1.7666666666666666	1.8	1.8333333333333333	1.8666666666666667	1.9	1.9333333333333333	1.9666666666666666	2.0	2.033333333333333	2.0666666666666664	2.1
extfig8a_optimized_forward_vels_fixedlocation_LC11_responses_model	0.030330323	0.05155497	0.04385871	0.038280137	0.013052472	0.0046123825	-0.0016349335	-0.013084022	-0.013084022	-0.013084022	-0.013084022	-0.013084022	-0.013084022	-0.013084022	-0.013084022	-0.013084022	-0.013084022	-0.013084022	-0.013084022	-0.013084022	-0.013084022	-0.013084022	-0.013084022	-0.013084022	-0.013084022	-0.013084022	-0.013084022	-0.013084022	-0.013084022	-0.013084022	-0.013084022	-0.013084022	-0.013084022	-0.013084022	-0.013084022	-0.013084022	-0.013084022	-0.013084022	-0.013084022	-0.013084022	-0.013084022	-0.013084022	-0.013084022	-0.013084022	-0.013084022	-0.013084022	-0.013084022	-0.013084022	-0.013084022
extfig8a_optimized_lateral_vels_LC11_times_real	0.0	0.03333333333333333	0.06666666666666667	0.1	0.13333333333333333	0.16666666666666666	0.2	0.23333333333333334	0.26666666666666666	0.3	0.3333333333333333	0.36666666666666664	0.4	0.43333333333333335	0.4666666666666667	0.5	0.5333333333333333	0.5666666666666667	0.6	0.6333333333333333	0.6666666666666666	0.7	0.7333333333333333	0.7666666666666666	0.8	0.8333333333333334	0.8666666666666667	0.9	0.9333333333333333	0.9666666666666667	1.0	1.0333333333333332	1.0666666666666667	1.1	1.1333333333333333	1.1666666666666667	1.2	1.2333333333333334	1.2666666666666666	1.3	1.3333333333333333	1.3666666666666667	1.4	1.4333333333333333	1.4666666666666666	1.5	1.5333333333333332	1.5666666666666667	1.6
extfig8a_optimized_lateral_vels_LC11_mean_responses_real	-0.009790728193723066	-0.011742643079685979	-0.014983412907844688	-0.018262815550073024	-0.019927688000836875	-0.019019236976640146	-0.01603373006536722	-0.012587325265615724	-0.01017777587854547	-0.009278929667487019	-0.009486402833686906	-0.010352451604007452	-0.011783140899144779	-0.01346253142919706	-0.01472035187843395	-0.015341912010075781	-0.015960513797088606	-0.016947582459115314	-0.01741367736485129	-0.016464932616459718	-0.0148692582811305	-0.014252512987455526	-0.014967122740891669	-0.015972586331995137	-0.016723307002280842	-0.017773203169427453	-0.019596536989059877	-0.02210423407377245	-0.02497944260170947	-0.0275698963775956	-0.02872548805530317	-0.027477606632052322	-0.024172470279817556	-0.020599630274089013	-0.018943297528967954	-0.0202510460546726	-0.023473246731775026	-0.0263705874406746	-0.0276832928715484	-0.02798160277133486	-0.028117217421666278	-0.02771642838861781	-0.02596606171333515	-0.02310682329677667	-0.020167830114422178	-0.017989145287335282	-0.01700601224105836	-0.01745101254291659	-0.019123069156272196
extfig8a_optimized_lateral_vels_LC11_low_conf_bounds_real	-0.020392073446049427	-0.022295178513090878	-0.026110303484643375	-0.032403578024615805	-0.03256457837988459	-0.030079869421909145	-0.027106836559616758	-0.024512408361103015	-0.02334818476881347	-0.02346324886279083	-0.02420226275214085	-0.025569988186552196	-0.02502250497124652	-0.025322505648760294	-0.026866713414360168	-0.02768100227091128	-0.03006601808500752	-0.030751468930501777	-0.031223883539798915	-0.03096070181286779	-0.02796708187444852	-0.026689755741213735	-0.026491477014348747	-0.026728758650768354	-0.029331524055545684	-0.029464250998682107	-0.029245673297314326	-0.03265443556263852	-0.03574693998816757	-0.03886906019877241	-0.04025644499750596	-0.04036142953825364	-0.036807531416336484	-0.032249982000257464	-0.029188040036570013	-0.03251079120618708	-0.03579328476118616	-0.038929804989272794	-0.03888414330260011	-0.040348645021988386	-0.04022740896918164	-0.039290117816820416	-0.036709715698100415	-0.03385884624533596	-0.031087223200146997	-0.029179896578479372	-0.028557834347480864	-0.03177648570928101	-0.03422559892105266
extfig8a_optimized_lateral_vels_LC11_high_conf_bounds_real	-0.001571881607114321	-0.003736251531877731	-0.00450069956105012	-0.007405954549109852	-0.009437532183386445	-0.009219731631098134	-0.004701220368622665	-0.001215870922495373	0.002253382632612761	0.005230503710570795	0.004900538114296321	0.003928879610943597	0.00474560551152678	0.002195569803381242	0.0016830086006565036	0.0020896996953694196	0.0004514109814747781	-0.0016442820168086382	-0.001637233672810863	-0.0016073421077510716	-0.0004027470354156407	-0.0005960588561786103	-0.0024134435526218944	-0.004591064872444022	-0.0033255252767335802	-0.004350264050209509	-0.007189595515654168	-0.011566578529082855	-0.013201812275822991	-0.0161763676517114	-0.01674369731710066	-0.014854165678680684	-0.011996235690746985	-0.009111929566506848	-0.008865774933558621	-0.007334835201257237	-0.012582540169935019	-0.016413604348848247	-0.016974251789393255	-0.018148951753371344	-0.018810100167595784	-0.01767052272589083	-0.015609120970312402	-0.012701429430753	-0.009131144197549373	-0.008239661938920357	-0.006991859981852141	-0.00641074154785056	-0.006629504156655375
extfig8a_optimized_lateral_vels_LC11_times_model	0.5	0.5333333333333333	0.5666666666666667	0.6	0.6333333333333333	0.6666666666666666	0.7	0.7333333333333334	0.7666666666666666	0.8	0.8333333333333333	0.8666666666666667	0.9	0.9333333333333333	0.9666666666666667	1.0	1.0333333333333332	1.0666666666666667	1.1	1.1333333333333333	1.1666666666666665	1.2	1.2333333333333334	1.2666666666666666	1.3	1.3333333333333335	1.3666666666666667	1.4	1.4333333333333333	1.4666666666666668	1.5	1.5333333333333332	1.5666666666666667	1.6	1.6333333333333333	1.6666666666666667	1.7	1.7333333333333334	1.7666666666666666	1.8	1.8333333333333333	1.8666666666666667	1.9	1.9333333333333333	1.9666666666666666	2.0	2.033333333333333	2.0666666666666664	2.1
extfig8a_optimized_lateral_vels_LC11_responses_model	-0.009862441	-0.009453845	-0.010210753	-0.012400825	-0.0148176495	-0.016957343	-0.018544355	-0.019876191	-0.020411508	-0.020796565	-0.020819243	-0.020819243	-0.020819243	-0.020819243	-0.020819243	-0.020792406	-0.020819243	-0.020819243	-0.020819243	-0.020819243	-0.020819243	-0.020819243	-0.020819243	-0.020819243	-0.020819243	-0.020819243	-0.020819243	-0.020819243	-0.020819243	-0.020819243	-0.020819243	-0.020819243	-0.020819243	-0.020819243	-0.020819243	-0.020819243	-0.020819243	-0.020819243	-0.020819243	-0.020819243	-0.020819243	-0.020819243	-0.020819243	-0.020819243	-0.020819243	-0.020819243	-0.020819243	-0.020819243	-0.020819243
extfig8a_optimized_lateral_vels_fasttransition_LC11_times_real	0.0	0.03333333333333333	0.06666666666666667	0.1	0.13333333333333333	0.16666666666666666	0.2	0.23333333333333334	0.26666666666666666	0.3	0.3333333333333333	0.36666666666666664	0.4	0.43333333333333335	0.4666666666666667	0.5	0.5333333333333333	0.5666666666666667	0.6	0.6333333333333333	0.6666666666666666	0.7	0.7333333333333333	0.7666666666666666	0.8	0.8333333333333334	0.8666666666666667	0.9	0.9333333333333333	0.9666666666666667	1.0	1.0333333333333332	1.0666666666666667	1.1	1.1333333333333333	1.1666666666666667	1.2	1.2333333333333334	1.2666666666666666	1.3	1.3333333333333333	1.3666666666666667	1.4	1.4333333333333333	1.4666666666666666	1.5	1.5333333333333332	1.5666666666666667	1.6
extfig8a_optimized_lateral_vels_fasttransition_LC11_mean_responses_real	-0.01200173021800499	-0.008994468029214107	-0.00913994498859385	-0.01213797594912075	-0.016099237715652467	-0.019040534207600393	-0.020200514929240267	-0.02006095144286964	-0.019557970345207912	-0.019573966093788336	-0.02057363473839867	-0.021876575677916336	-0.021789952361837714	-0.019457098080276704	-0.01617846185531577	-0.01409002325079115	-0.013960406442428444	-0.015035414833357687	-0.016408107958419214	-0.017883708608586332	-0.019811058541565618	-0.022254911730895777	-0.024581199401191346	-0.026037962610037255	-0.026384688266930773	-0.025796873319379195	-0.02437156855571855	-0.02223308869666976	-0.020133755788403054	-0.018961736338881287	-0.018734000950608374	-0.01850789792885274	-0.017337751844023364	-0.015458579997500351	-0.014044289576383161	-0.013843356590357129	-0.014596719784401534	-0.015525298465365538	-0.01603007647281489	-0.01598652934026542	-0.015528334192054306	-0.014563727252860743	-0.01289044787218264	-0.010933852158578792	-0.00969894109081988	-0.009657579686682197	-0.010185176984306384	-0.010405681913220497	-0.010406255389292886
extfig8a_optimized_lateral_vels_fasttransition_LC11_low_conf_bounds_real	-0.02498286863516851	-0.02131997579557589	-0.020121338332967854	-0.024373103533876776	-0.02988702954463784	-0.03281207094383279	-0.03302358394334317	-0.035112403958337826	-0.0349151895008897	-0.034934950530137523	-0.0352909577994879	-0.035453503591259754	-0.0359658798594725	-0.03203007885031159	-0.029832146368220958	-0.027560238651797284	-0.026953890673931485	-0.026821200126437524	-0.026394602443349315	-0.0284589360638245	-0.031021702076703395	-0.03254535267140187	-0.036273184360028306	-0.03767012239820322	-0.03823777510227006	-0.03836729216278952	-0.03611827848547036	-0.03420883969172821	-0.03192054207401866	-0.030472674631472997	-0.028966357202677255	-0.027620465877168966	-0.02677387847574832	-0.026643441496498752	-0.024649670408498695	-0.02541686524854389	-0.02617806681334656	-0.028013141521119448	-0.028905729686497125	-0.029068407605943314	-0.0284799447557521	-0.026455745016207604	-0.023231717322281922	-0.02115241330733307	-0.021017567623736876	-0.021991142118374267	-0.022837965603607756	-0.02248745016527136	-0.023311102476940012
extfig8a_optimized_lateral_vels_fasttransition_LC11_high_conf_bounds_real	0.0004828248617897214	0.002505780255131364	0.0016790214698432992	-0.0010985173789645425	-0.00365915410699895	-0.00611746555833282	-0.006520359061345947	-0.006012708184042118	-0.005613692954282101	-0.006495284097475972	-0.006000092514244363	-0.005649184064017721	-0.006068139952744081	-0.00564784297196766	-0.004409900638269534	-0.002719668092327026	-0.003427577270338939	-0.004818887339296393	-0.006479392346773478	-0.0077708150584655175	-0.009968032344736538	-0.01163585437728467	-0.014047038957451786	-0.01605704799039823	-0.016752601450804643	-0.01628293368000768	-0.01388972670309125	-0.011299267894732809	-0.007602592439423508	-0.005909810725957995	-0.007183404472896323	-0.008027701905965677	-0.006698517147068416	-0.00512460959316609	-0.0035578971863561206	-0.0031768829215922736	-0.004435355160415525	-0.0059455183588720106	-0.004775614137698082	-0.004444324946935668	-0.0041710738582330775	-0.0029337990425623173	-0.0015129740802043632	-0.0011843408065046396	0.00012736459109072997	0.00137712111496649	0.0010444241805563725	-0.001793451942629739	8.597416873698982e-05
extfig8a_optimized_lateral_vels_fasttransition_LC11_times_model	0.5	0.5333333333333333	0.5666666666666667	0.6	0.6333333333333333	0.6666666666666666	0.7	0.7333333333333334	0.7666666666666666	0.8	0.8333333333333333	0.8666666666666667	0.9	0.9333333333333333	0.9666666666666667	1.0	1.0333333333333332	1.0666666666666667	1.1	1.1333333333333333	1.1666666666666665	1.2	1.2333333333333334	1.2666666666666666	1.3	1.3333333333333335	1.3666666666666667	1.4	1.4333333333333333	1.4666666666666668	1.5	1.5333333333333332	1.5666666666666667	1.6	1.6333333333333333	1.6666666666666667	1.7	1.7333333333333334	1.7666666666666666	1.8	1.8333333333333333	1.8666666666666667	1.9	1.9333333333333333	1.9666666666666666	2.0	2.033333333333333	2.0666666666666664	2.1
extfig8a_optimized_lateral_vels_fasttransition_LC11_responses_model	-0.029576687	-0.029954053	-0.029317996	-0.027448678	-0.02537837	-0.023547	-0.022065727	-0.020867603	-0.020337045	-0.019993693	-0.019859642	-0.01974676	-0.019798035	-0.019798502	-0.019821547	-0.01989414	-0.019971907	-0.02046733	-0.019955756	-0.020214915	-0.020077579	-0.02038879	-0.02015753	-0.020438485	-0.020243136	-0.02040055	-0.020230124	-0.020105798	-0.020198606	-0.019373149	-0.019364059	-0.019368451	-0.01949231	-0.019570226	-0.019622594	-0.01971243	-0.019659277	-0.01970961	-0.019820455	-0.020420775	-0.020122577	-0.019883482	-0.019765891	-0.019642819	-0.019463621	-0.019449506	-0.019552356	-0.019551888	-0.019459073
extfig8a_wildtype_LC11_times_real	0.0	0.03333333333333333	0.06666666666666667	0.1	0.13333333333333333	0.16666666666666666	0.2	0.23333333333333334	0.26666666666666666	0.3	0.3333333333333333	0.36666666666666664	0.4	0.43333333333333335	0.4666666666666667	0.5	0.5333333333333333	0.5666666666666667	0.6	0.6333333333333333	0.6666666666666666	0.7	0.7333333333333333	0.7666666666666666	0.8	0.8333333333333334	0.8666666666666667	0.9	0.9333333333333333	0.9666666666666667	1.0	1.0333333333333332	1.0666666666666667	1.1	1.1333333333333333	1.1666666666666667	1.2	1.2333333333333334	1.2666666666666666	1.3	1.3333333333333333	1.3666666666666667	1.4	1.4333333333333333	1.4666666666666666	1.5	1.5333333333333332	1.5666666666666667	1.6
extfig8a_wildtype_LC11_mean_responses_real	0.020414855973296793	0.022725359561188863	0.02623194866863962	0.02990191596799337	0.032362350798108376	0.034066514623177245	0.03704377333486847	0.042473563698355754	0.04949251852254553	0.05634317016850005	0.06199410406229957	0.06645549813323934	0.06992856026446041	0.07232156154412805	0.07345516256845153	0.07329846569800054	0.07227697284117209	0.07148472326872021	0.07203899609061772	0.07390010536715154	0.07558620676913648	0.07548781094200607	0.07321075987248374	0.06953162980707295	0.0656260652557454	0.0625548793143427	0.060996194214631726	0.060748405786826325	0.06058502391473625	0.05948030764888302	0.057876325424906234	0.05693818727092766	0.0566918688760531	0.0556281705207329	0.052251775650340636	0.0466885143194667	0.040842851611215404	0.03723976561373559	0.03714712701457198	0.039933054362052814	0.04415785712728404	0.0482117663879953	0.05020845157025354	0.048724978852094175	0.044242927334215705	0.039019986528452066	0.0349355322763071	0.03212061762197723	0.029614848409386108
extfig8a_wildtype_LC11_low_conf_bounds_real	0.001887587837859219	0.0015448984830953717	0.005304284802240012	0.009709424239864923	0.013676110140401201	0.015269721527556252	0.01823236669521121	0.0247998394946549	0.030595105683899435	0.036278199048617656	0.039705770646017956	0.04280272475417032	0.04579112679803897	0.04882969538901183	0.04814968425560212	0.046928193674851695	0.045688809842540985	0.04609704795811406	0.04912606547192665	0.05295922110296003	0.05512150441604233	0.055801414372677265	0.053934246653303854	0.04909537550456761	0.04454472309964182	0.04057490426864364	0.03930620307279155	0.03889483909262994	0.038757771795238226	0.038619500365001454	0.03865379429474832	0.038339095832491385	0.037674955415390406	0.03615966027002053	0.03200265961967419	0.024254934407628152	0.021877968276300792	0.019167625637001032	0.02068467056584214	0.023104316046935962	0.025617736064496684	0.029924081932601546	0.03272556035898066	0.0315083201851553	0.027519197823748922	0.02326466534824613	0.01821690901886448	0.016383726572778156	0.015644721136049068
extfig8a_wildtype_LC11_high_conf_bounds_real	0.042145592795455177	0.0448818915081259	0.04713353885601532	0.049167477155680255	0.05141391267551462	0.05482465833382403	0.05665949630704323	0.061104538575824194	0.06844017867427757	0.07624080220221514	0.08374791241554504	0.08915247571690901	0.09326661129526204	0.0970627347840834	0.09953431247003881	0.10097155981755042	0.09888359680222861	0.09906962814859556	0.09890084670789784	0.1020247496557832	0.10274506462353315	0.10132934396106215	0.09775918899466193	0.09442038991602077	0.09071618277378035	0.0858609527297106	0.0826502603732129	0.08339829117968321	0.08453922676557572	0.08211638813369532	0.07776280979618704	0.07672253742935271	0.0767696059802619	0.0755078565381733	0.07250810006331664	0.06753334265053745	0.05960256397077187	0.05526086175718203	0.05452746746732309	0.05707887536592051	0.060757486029404714	0.06531723672995654	0.069470185078485	0.06843608858463929	0.061909384715122306	0.05367615954272081	0.04928740854558744	0.04601153336782448	0.04253397505419857
extfig8a_wildtype_LC11_times_model	0.5	0.5333333333333333	0.5666666666666667	0.6	0.6333333333333333	0.6666666666666666	0.7	0.7333333333333334	0.7666666666666666	0.8	0.8333333333333333	0.8666666666666667	0.9	0.9333333333333333	0.9666666666666667	1.0	1.0333333333333332	1.0666666666666667	1.1	1.1333333333333333	1.1666666666666665	1.2	1.2333333333333334	1.2666666666666666	1.3	1.3333333333333335	1.3666666666666667	1.4	1.4333333333333333	1.4666666666666668	1.5	1.5333333333333332	1.5666666666666667	1.6	1.6333333333333333	1.6666666666666667	1.7	1.7333333333333334	1.7666666666666666	1.8	1.8333333333333333	1.8666666666666667	1.9	1.9333333333333333	1.9666666666666666	2.0	2.033333333333333	2.0666666666666664	2.1
extfig8a_wildtype_LC11_responses_model	0.012832558	0.012832558	0.012832558	0.012832558	0.012832558	0.012832558	0.012832558	0.012832558	0.012832558	0.012832558	0.012832558	0.012832558	0.012832558	0.012832558	0.012832558	0.012832558	0.012832558	0.012832558	0.012832558	0.012832558	0.012832558	0.012832558	0.012832558	0.012832558	0.012832558	0.012832558	0.012832558	0.012832558	0.012832558	0.012832558	0.012832558	0.012832558	0.012832558	0.012832558	0.012832558	0.012832558	0.012832558	0.012832558	0.012832558	0.012832558	0.012832558	0.012832558	0.012832558	0.012832558	0.012832558	0.012832558	0.012832558	0.012832558	0.012832558
extfig8a_backnforth_LC12_times_real	0.0	0.03333333333333333	0.06666666666666667	0.1	0.13333333333333333	0.16666666666666666	0.2	0.23333333333333334	0.26666666666666666	0.3	0.3333333333333333	0.36666666666666664	0.4	0.43333333333333335	0.4666666666666667	0.5	0.5333333333333333	0.5666666666666667	0.6	0.6333333333333333	0.6666666666666666	0.7	0.7333333333333333	0.7666666666666666	0.8	0.8333333333333334	0.8666666666666667	0.9	0.9333333333333333	0.9666666666666667	1.0	1.0333333333333332	1.0666666666666667	1.1	1.1333333333333333	1.1666666666666667	1.2	1.2333333333333334	1.2666666666666666	1.3	1.3333333333333333	1.3666666666666667	1.4	1.4333333333333333	1.4666666666666666	1.5	1.5333333333333332	1.5666666666666667	1.6
extfig8a_backnforth_LC12_mean_responses_real	0.08465510344032491	0.07992319069284368	0.07557614041090155	0.07297829604169141	0.07269524763641626	0.0736705878036206	0.07449188857774111	0.07473521811800514	0.07471796484896569	0.07502522301133856	0.07646486251753452	0.07956460507767217	0.08393253020276627	0.08863517267422977	0.09314685052615976	0.09721603508330505	0.10031481236114793	0.10210413570209484	0.10300260844505917	0.10371007352815252	0.10456590039661509	0.10565802418646852	0.10696089750577073	0.10819366461992859	0.10906560809785573	0.10973333635326842	0.11053845581080464	0.11145277667860497	0.11209811942393957	0.11205275586032783	0.11118564825872554	0.10980003640070107	0.10844333209825287	0.10760683232199417	0.1074776655766346	0.10800124163825796	0.1089024329668235	0.10952394392820379	0.10910993728237295	0.10746076486086421	0.10511429193676572	0.10275855117989037	0.10093674603863063	0.10050352576387803	0.10237949317823974	0.10596417727230956	0.10887852104554528	0.10933825722008048	0.10808471995441234
extfig8a_backnforth_LC12_low_conf_bounds_real	0.061033197696812626	0.05613135544684404	0.052377960942853304	0.05192889820068301	0.05221732246392529	0.05467210550118635	0.05534599273981915	0.05688577021021007	0.05884899448395461	0.060712461553254875	0.06216787752870426	0.06500548012001828	0.0684108332173511	0.07361688932791968	0.07668635678982454	0.08124421944261087	0.08357848257481336	0.08837908742096286	0.09003781762363156	0.09182645512108895	0.09161015303012189	0.09280058929822856	0.09538028930458345	0.09621931025285038	0.09626472820803235	0.09695197706832726	0.09673124351410392	0.09820426289033767	0.09770177769936993	0.09501263845357089	0.09285730116151514	0.09038270402847666	0.08947012768959318	0.0895477069649056	0.09033072299862345	0.09193110991548992	0.09178281115762023	0.09207588035034073	0.0913988003896124	0.08866230932521582	0.08637770862039768	0.08450470729728936	0.08227506750312166	0.08245298229828645	0.08344617347956378	0.089355416108101	0.09223298986731024	0.09302869496901343	0.09166556327815598
extfig8a_backnforth_LC12_high_conf_bounds_real	0.10557289648184942	0.10033809126440359	0.09641789901102996	0.09304450462677873	0.09052009828964776	0.08986917379530987	0.08929836659720942	0.08969304738991883	0.08930835733710016	0.09036204162736015	0.09147645251686226	0.09332214163813247	0.09641911608365814	0.10344373291245636	0.10689077154182278	0.11000334974015308	0.11390802740594239	0.11604962457084556	0.11846204689524231	0.11843180751086264	0.11808111607401912	0.11887134488094572	0.1199717817834442	0.1222714115692257	0.12407001815479576	0.12503325950815178	0.1250491245704128	0.1256295870465754	0.12625733455212926	0.1264943734336028	0.12607112848527083	0.12571715111321075	0.12502970966614607	0.12381317146895557	0.12310917916398997	0.1249302538246204	0.12398113427020434	0.12607810042628947	0.12742049455454013	0.12707817421624748	0.1265215059268832	0.12167578658513585	0.1210448623822188	0.1204727921948524	0.12163777383848662	0.12448099015404232	0.12811348907867684	0.1284191338724118	0.12748448616771385
extfig8a_backnforth_LC12_times_model	0.5	0.5333333333333333	0.5666666666666667	0.6	0.6333333333333333	0.6666666666666666	0.7	0.7333333333333334	0.7666666666666666	0.8	0.8333333333333333	0.8666666666666667	0.9	0.9333333333333333	0.9666666666666667	1.0	1.0333333333333332	1.0666666666666667	1.1	1.1333333333333333	1.1666666666666665	1.2	1.2333333333333334	1.2666666666666666	1.3	1.3333333333333335	1.3666666666666667	1.4	1.4333333333333333	1.4666666666666668	1.5	1.5333333333333332	1.5666666666666667	1.6	1.6333333333333333	1.6666666666666667	1.7	1.7333333333333334	1.7666666666666666	1.8	1.8333333333333333	1.8666666666666667	1.9	1.9333333333333333	1.9666666666666666	2.0	2.033333333333333	2.0666666666666664	2.1
extfig8a_backnforth_LC12_responses_model	0.10128188	0.10128188	0.10128188	0.10128188	0.10128188	0.10128188	0.10128188	0.10128188	0.10128188	0.10128188	0.10128188	0.10128188	0.10128188	0.10128188	0.10128188	0.10128188	0.10128188	0.10128188	0.10128188	0.10128188	0.10128188	0.10128188	0.10128188	0.10128188	0.10128188	0.10128188	0.10128188	0.10128188	0.10128188	0.10128188	0.10128188	0.10128188	0.10128188	0.10128188	0.10128188	0.10128188	0.10128188	0.10128188	0.10128188	0.10128188	0.10128188	0.10128188	0.10128188	0.1047061	0.108832784	0.11428079	0.11905808	0.124368936	0.12898621
extfig8a_looming_LC12_times_real	0.0	0.03333333333333333	0.06666666666666667	0.1	0.13333333333333333	0.16666666666666666	0.2	0.23333333333333334	0.26666666666666666	0.3	0.3333333333333333	0.36666666666666664	0.4	0.43333333333333335	0.4666666666666667	0.5	0.5333333333333333	0.5666666666666667	0.6	0.6333333333333333	0.6666666666666666	0.7	0.7333333333333333	0.7666666666666666	0.8	0.8333333333333334	0.8666666666666667	0.9	0.9333333333333333	0.9666666666666667	1.0	1.0333333333333332	1.0666666666666667	1.1	1.1333333333333333	1.1666666666666667	1.2	1.2333333333333334	1.2666666666666666	1.3	1.3333333333333333	1.3666666666666667	1.4	1.4333333333333333	1.4666666666666666	1.5	1.5333333333333332	1.5666666666666667	1.6
extfig8a_looming_LC12_mean_responses_real	-0.013094236426343131	-0.015159963729477493	-0.016280982119447444	-0.015896438160905975	-0.014404905510809274	-0.012453666295584786	-0.010480157869478562	-0.008634892671132766	-0.006679273452298311	-0.004033429794241717	-0.00010527567868978602	0.005178019086892359	0.011463293810725427	0.01837244528962353	0.025362010577507782	0.03177317427704959	0.03750893231913528	0.04338351426028908	0.05019461248293151	0.05755107682289943	0.06429286534195697	0.06956639135736717	0.0729566558951805	0.07409372174806478	0.07301075050631083	0.07096505336476276	0.07011921969003548	0.07204359780270471	0.07671725428005653	0.08273217024157464	0.08818480581005757	0.09179146453451112	0.09361981775176813	0.0947824825481596	0.09617941882480327	0.09781377207109783	0.09965432333487147	0.10261878126945123	0.10809874939120483	0.11630875933284068	0.12545753482777505	0.13308470385720145	0.1379376601712849	0.14033925452081428	0.14110783621096185	0.14070972431408035	0.1397162470190867	0.13912883378161547	0.13950917256164014
extfig8a_looming_LC12_low_conf_bounds_real	-0.023896059973606887	-0.02533472705771058	-0.028953265334722048	-0.028630312962237784	-0.026626043603130565	-0.023145255766728063	-0.020641316039099883	-0.019936006136138877	-0.018228820444033438	-0.016406213221680937	-0.01331283289261741	-0.008501270582420561	-0.004001057407635995	0.0022862919242975107	0.008245965018388927	0.013968552495289145	0.019881072128774973	0.025411514299385422	0.03220564964624155	0.03754718123028198	0.04329145621424475	0.047531628420228164	0.05122635916724478	0.05338448362752268	0.05219887718699159	0.051450327954925414	0.05026294061748641	0.050328715872905126	0.052333080910009336	0.05669723500366747	0.06335598226894329	0.06860009137461259	0.06786594958961978	0.0670194912480525	0.06940406001496549	0.07159230328767524	0.07661206496990038	0.07903324933634663	0.08494099451767408	0.09507769684533245	0.10218220835462699	0.11046706439940515	0.11513719899898867	0.11831065820772343	0.11929570641065596	0.12020470663525985	0.11994522265880952	0.12074031969438394	0.12156812371557503
extfig8a_looming_LC12_high_conf_bounds_real	-0.0003873557900480193	-0.002052362700122346	-0.002575979458611574	-0.0016573763895503973	0.00034691356464368567	0.0019330460763175579	0.0028558502336790185	0.004379383350695655	0.007082692967097089	0.011282804983127746	0.015920494844565723	0.021018127750589772	0.029251784103781726	0.03756520864578131	0.04412078578956127	0.04950765907583456	0.05570702877725384	0.06248757109171376	0.06878760747314426	0.07590243920480769	0.08297326205164678	0.08836811538509559	0.09381893091750394	0.09337190627387246	0.09160987561727262	0.09125957402399953	0.09161606520916507	0.09511132912879756	0.0988946431552187	0.10274031241486431	0.10984087456381152	0.11459166403015128	0.11650101858581317	0.11752439875862639	0.11820067591348297	0.11985799492054146	0.1212059864797081	0.12367313616015958	0.12882783026123285	0.13680117408483886	0.14586247649074008	0.15395785484000424	0.15877808971063728	0.16118316434847646	0.16197417256526833	0.16179959040410397	0.16159977383526525	0.1624981836651458	0.15969398346473818
extfig8a_looming_LC12_times_model	0.5	0.5333333333333333	0.5666666666666667	0.6	0.6333333333333333	0.6666666666666666	0.7	0.7333333333333334	0.7666666666666666	0.8	0.8333333333333333	0.8666666666666667	0.9	0.9333333333333333	0.9666666666666667	1.0	1.0333333333333332	1.0666666666666667	1.1	1.1333333333333333	1.1666666666666665	1.2	1.2333333333333334	1.2666666666666666	1.3	1.3333333333333335	1.3666666666666667	1.4	1.4333333333333333	1.4666666666666668	1.5	1.5333333333333332	1.5666666666666667	1.6	1.6333333333333333	1.6666666666666667	1.7	1.7333333333333334	1.7666666666666666	1.8	1.8333333333333333	1.8666666666666667	1.9	1.9333333333333333	1.9666666666666666	2.0	2.033333333333333	2.0666666666666664	2.1
extfig8a_looming_LC12_responses_model	0.03668489	0.03451559	0.032437235	0.0321735	0.033715893	0.036646694	0.039572038	0.043652356	0.048467495	0.04987105	0.050134182	0.054321814	0.0569337	0.06044533	0.06375264	0.06540477	0.06575581	0.06689987	0.066752546	0.06519802	0.06459476	0.06295475	0.064712994	0.069042504	0.074077114	0.077535376	0.078166515	0.08249784	0.08410694	0.08608162	0.090412945	0.09275624	0.09232517	0.09239611	0.09107137	0.0873439	0.0820201	0.07818714	0.07401346	0.071658626	0.07065764	0.07191569	0.07232252	0.078203514	0.08224988	0.08500303	0.08693951	0.087070465	0.08444404
extfig8a_rotate_LC12_times_real	0.0	0.03333333333333333	0.06666666666666667	0.1	0.13333333333333333	0.16666666666666666	0.2	0.23333333333333334	0.26666666666666666	0.3	0.3333333333333333	0.36666666666666664	0.4	0.43333333333333335	0.4666666666666667	0.5	0.5333333333333333	0.5666666666666667	0.6	0.6333333333333333	0.6666666666666666	0.7	0.7333333333333333	0.7666666666666666	0.8	0.8333333333333334	0.8666666666666667	0.9	0.9333333333333333	0.9666666666666667	1.0	1.0333333333333332	1.0666666666666667	1.1	1.1333333333333333	1.1666666666666667	1.2	1.2333333333333334	1.2666666666666666	1.3	1.3333333333333333	1.3666666666666667	1.4	1.4333333333333333	1.4666666666666666	1.5	1.5333333333333332	1.5666666666666667	1.6
extfig8a_rotate_LC12_mean_responses_real	-0.026942840875697524	-0.026951093235903098	-0.02611356629327272	-0.024436703187990558	-0.02271115913800657	-0.021812348525145055	-0.022142863523500048	-0.02352538514848651	-0.025404419725275282	-0.02717874633470207	-0.02846922715849143	-0.02910926806234424	-0.029023635612131875	-0.028343950378300672	-0.02766674388602177	-0.02776015045913274	-0.028755561431747966	-0.02990159595103513	-0.030504153867216232	-0.030397559857616177	-0.029416326136892497	-0.02746540620815828	-0.025126413855938206	-0.02340008832102725	-0.022689472352022965	-0.02274401552781904	-0.023513446304356384	-0.025042554721694487	-0.02666511414903391	-0.02715500204469886	-0.025849915101937092	-0.023323848071584385	-0.02092687310774406	-0.020020100937868494	-0.021390870308614893	-0.024660864197426597	-0.028126787208837434	-0.029740007825951795	-0.028920220551544844	-0.027368402990423635	-0.027461187674740428	-0.029760658052768153	-0.03253729734787851	-0.03380122418024863	-0.03323063888061486	-0.031835176618245836	-0.030552153879566935	-0.029857512721489288	-0.029954265887845704
extfig8a_rotate_LC12_low_conf_bounds_real	-0.03802946830183625	-0.03797571518976928	-0.03642868234435889	-0.033754136135847226	-0.031123872298596044	-0.030439998006413903	-0.03088098169504242	-0.033178287085887846	-0.03528466957319762	-0.03657432752171283	-0.03755169069132451	-0.038056615073070725	-0.038773076118392945	-0.038730943811235326	-0.03766458399800889	-0.03714153397951298	-0.03800204273209972	-0.040140055917027746	-0.04158335893059598	-0.04131343027751482	-0.04202052166437373	-0.0398668354128606	-0.03724491959930536	-0.03657544297716369	-0.03582425956420333	-0.03544429577847091	-0.03534604102419408	-0.036110470026214175	-0.03803372885528916	-0.03847978617567622	-0.036800044702502095	-0.03361701582816823	-0.031203659332190894	-0.030521967161908088	-0.03125854285124739	-0.034056657220655887	-0.03633498329778769	-0.038559627491244024	-0.03688745654753132	-0.03485127732255905	-0.03533928410193499	-0.03943072991550345	-0.041819863106942426	-0.04288546753762134	-0.04343192531921343	-0.042233998740776296	-0.03900983664736219	-0.038111688961543704	-0.03767468722159319
extfig8a_rotate_LC12_high_conf_bounds_real	-0.01584420026274637	-0.016373197877118842	-0.01576294672557008	-0.013905247188703434	-0.011875333379704459	-0.01037334341760824	-0.011789396679635076	-0.01381844127143267	-0.016872951930394918	-0.018100034405564944	-0.021072028577231894	-0.021759336231678368	-0.020846299702734744	-0.01944969587546607	-0.019369946539630204	-0.020099593695029123	-0.021396537946274205	-0.022326774494679538	-0.021650235346054435	-0.020308436359976628	-0.018255927447589	-0.015513238170529771	-0.014383280776630598	-0.012726298818245578	-0.012015639544321973	-0.011540014695675675	-0.01450251493966306	-0.016337172960588155	-0.018486476121548506	-0.02022028767758733	-0.018747338074629718	-0.015010692256000378	-0.012804769791117766	-0.011439978462092593	-0.01238228718575867	-0.014975965189194102	-0.01876374832488552	-0.021459295810143157	-0.021976271242007146	-0.020756335461238493	-0.019794695840944378	-0.022797200889959443	-0.025085677072803556	-0.026089475752430473	-0.02492438472903026	-0.02350866070736461	-0.022708281397118925	-0.02217616800133758	-0.023008070825430525
extfig8a_rotate_LC12_times_model	0.5	0.5333333333333333	0.5666666666666667	0.6	0.6333333333333333	0.6666666666666666	0.7	0.7333333333333334	0.7666666666666666	0.8	0.8333333333333333	0.8666666666666667	0.9	0.9333333333333333	0.9666666666666667	1.0	1.0333333333333332	1.0666666666666667	1.1	1.1333333333333333	1.1666666666666665	1.2	1.2333333333333334	1.2666666666666666	1.3	1.3333333333333335	1.3666666666666667	1.4	1.4333333333333333	1.4666666666666668	1.5	1.5333333333333332	1.5666666666666667	1.6	1.6333333333333333	1.6666666666666667	1.7	1.7333333333333334	1.7666666666666666	1.8	1.8333333333333333	1.8666666666666667	1.9	1.9333333333333333	1.9666666666666666	2.0	2.033333333333333	2.0666666666666664	2.1
extfig8a_rotate_LC12_responses_model	-0.036884367	-0.03597854	-0.03611842	-0.03657373	-0.036791608	-0.036324143	-0.036213875	-0.03573578	-0.035297226	-0.034417026	-0.032996148	-0.031635225	-0.03067986	-0.030611156	-0.030373149	-0.028871475	-0.027988045	-0.02857947	-0.030160122	-0.029794574	-0.028157407	-0.029778173	-0.030495265	-0.03129018	-0.03281649	-0.03369546	-0.034776703	-0.035917263	-0.036374696	-0.037210096	-0.0377333	-0.03780775	-0.037517358	-0.037827436	-0.03814301	-0.039110728	-0.040126294	-0.040110037	-0.038780347	-0.0385243	-0.03953065	-0.040481728	-0.04188062	-0.04304234	-0.043593176	-0.043811288	-0.043433327	-0.043330997	-0.044714194
extfig8a_optimized_changes_in_ori_LC12_times_real	0.0	0.03333333333333333	0.06666666666666667	0.1	0.13333333333333333	0.16666666666666666	0.2	0.23333333333333334	0.26666666666666666	0.3	0.3333333333333333	0.36666666666666664	0.4	0.43333333333333335	0.4666666666666667	0.5	0.5333333333333333	0.5666666666666667	0.6	0.6333333333333333	0.6666666666666666	0.7	0.7333333333333333	0.7666666666666666	0.8	0.8333333333333334	0.8666666666666667	0.9	0.9333333333333333	0.9666666666666667	1.0	1.0333333333333332	1.0666666666666667	1.1	1.1333333333333333	1.1666666666666667	1.2	1.2333333333333334	1.2666666666666666	1.3	1.3333333333333333	1.3666666666666667	1.4	1.4333333333333333	1.4666666666666666	1.5	1.5333333333333332	1.5666666666666667	1.6
extfig8a_optimized_changes_in_ori_LC12_mean_responses_real	0.0010739561753121615	0.002876644015559073	0.003884685192135248	0.0034681095948036244	0.0026118409437223154	0.003134038641503338	0.005486644329558791	0.008434093532412012	0.010760436955902139	0.012303624904339923	0.013298672950326496	0.01367893117193082	0.013217345906194776	0.011989824582046017	0.010562547887161544	0.009732583912987038	0.010030082172214785	0.011387072545354435	0.013228589033728859	0.01506314358323299	0.016469682683129486	0.016557263286711286	0.014579334856030782	0.011018961453048821	0.0072890117783405844	0.004426689931204813	0.0024859648280408956	0.0011243984253487733	6.658124192757464e-05	-0.0009253725975878858	-0.0018860574222536717	-0.0026411873288069883	-0.0032360466014628745	-0.0039707523693223125	-0.004964705623763273	-0.006051424203545794	-0.007202564777672064	-0.008782981363524716	-0.010910173024983394	-0.01289730508946108	-0.013850141138960213	-0.01360836707337502	-0.01270065258145408	-0.011757340837711213	-0.011420986986858641	-0.01199607469705977	-0.012705410817381977	-0.012147031894684626	-0.010135694371563721
extfig8a_optimized_changes_in_ori_LC12_low_conf_bounds_real	-0.01154132439386461	-0.008083348853103836	-0.007599427653231794	-0.008180900152252294	-0.009851549564879455	-0.008908523275949827	-0.006464300950478741	-0.0028498887671671996	-0.0005797550902167373	-0.0005400430946913683	-0.0004063300729423359	0.0018993319114175517	0.001862830971590517	-0.00025461694502878785	-0.0008186500603317254	-0.001311680927699465	-0.0013337070109825883	0.00041839899894331083	0.002478401689322288	0.004831814372493551	0.005826407976235029	0.006255735898080463	0.0051627241536102535	0.0018081282561609744	-0.002515442139003268	-0.0061892472612141815	-0.007894649546808734	-0.008607267013936782	-0.008799164118632768	-0.0094955296289645	-0.010584602153623104	-0.010892006611921022	-0.011398442967113427	-0.013007415442862285	-0.01489676564795847	-0.01685530292946198	-0.01730581050528055	-0.01897957239992055	-0.021374138903431636	-0.02329641049796494	-0.02482540289057046	-0.024249547842887	-0.021737951197804056	-0.019818224067094346	-0.019324464803005512	-0.01892413967254097	-0.020413059939981618	-0.020635009047091684	-0.018635886071300022
extfig8a_optimized_changes_in_ori_LC12_high_conf_bounds_real	0.011997534851335702	0.0131562220245424	0.014595300123365735	0.01447447757962786	0.01332471602339171	0.013963640842710602	0.015991159644941057	0.018807531612629862	0.02188037973725291	0.024240907748185655	0.024312397419999975	0.025721079761662106	0.026032060670978456	0.02554752411480479	0.024890766040002024	0.024226663805773988	0.02429374968603363	0.024454172009317973	0.02601975108254816	0.028214494935242175	0.029364431113824703	0.0283049979962286	0.025079861982413295	0.021339875367107356	0.016798982366725078	0.01410273816117642	0.012982417555998087	0.011111617599510048	0.009696291157992221	0.008026449149397917	0.0074932010843770745	0.006773643725937848	0.006086115758757104	0.0056635691394746985	0.004038174888214285	0.0043593906906902145	0.003978425357466027	0.00104867965783787	-0.0012171335967879715	-0.0025440259891257437	-0.003492684081836455	-0.0032712137888199423	-0.002407949875326342	-0.002304551019134336	-0.00243542728596497	-0.0035112279857512215	-0.00406633857476163	-0.0019026515702098823	0.0018728260397066943
extfig8a_optimized_changes_in_ori_LC12_times_model	0.5	0.5333333333333333	0.5666666666666667	0.6	0.6333333333333333	0.6666666666666666	0.7	0.7333333333333334	0.7666666666666666	0.8	0.8333333333333333	0.8666666666666667	0.9	0.9333333333333333	0.9666666666666667	1.0	1.0333333333333332	1.0666666666666667	1.1	1.1333333333333333	1.1666666666666665	1.2	1.2333333333333334	1.2666666666666666	1.3	1.3333333333333335	1.3666666666666667	1.4	1.4333333333333333	1.4666666666666668	1.5	1.5333333333333332	1.5666666666666667	1.6	1.6333333333333333	1.6666666666666667	1.7	1.7333333333333334	1.7666666666666666	1.8	1.8333333333333333	1.8666666666666667	1.9	1.9333333333333333	1.9666666666666666	2.0	2.033333333333333	2.0666666666666664	2.1
extfig8a_optimized_changes_in_ori_LC12_responses_model	0.021839265	0.03243475	0.04797124	0.04706116	0.03838882	0.043026235	0.045786493	0.046587616	0.058283478	0.07297853	0.070052646	0.063367434	0.050599206	0.05372736	0.05015365	0.05583846	0.033749394	0.056776546	0.06021296	0.06162558	0.058637712	0.03320121	0.026809597	-0.007986389	0.0005066623	-0.012655133	-0.012655133	-0.012655133	-0.012655133	-0.0059446036	-0.012655133	-0.012655133	-0.012655133	-0.012655133	-0.012655133	-0.012655133	-0.012655133	-0.012655133	-0.012655133	-0.012655133	-0.012655133	-0.012655133	-0.012655133	-0.012655133	-0.012655133	-5.2853487e-05	-0.0043823575	0.01192826	0.0040203854
extfig8a_optimized_forward_vels_LC12_times_real	0.0	0.03333333333333333	0.06666666666666667	0.1	0.13333333333333333	0.16666666666666666	0.2	0.23333333333333334	0.26666666666666666	0.3	0.3333333333333333	0.36666666666666664	0.4	0.43333333333333335	0.4666666666666667	0.5	0.5333333333333333	0.5666666666666667	0.6	0.6333333333333333	0.6666666666666666	0.7	0.7333333333333333	0.7666666666666666	0.8	0.8333333333333334	0.8666666666666667	0.9	0.9333333333333333	0.9666666666666667	1.0	1.0333333333333332	1.0666666666666667	1.1	1.1333333333333333	1.1666666666666667	1.2	1.2333333333333334	1.2666666666666666	1.3	1.3333333333333333	1.3666666666666667	1.4	1.4333333333333333	1.4666666666666666	1.5	1.5333333333333332	1.5666666666666667	1.6
extfig8a_optimized_forward_vels_LC12_mean_responses_real	-0.005075692001352045	-0.004055305905576279	-0.0021941000280300093	-0.0008115847695068098	-0.0009280093885268965	-0.0023386872141812095	-0.0040988067928316215	-0.0052946647278459946	-0.005154787346359242	-0.0032646930483576707	-0.00042820973503097747	0.001314039948146493	0.0003409303093480414	-0.003018920245675312	-0.006962535602261892	-0.009977941711016484	-0.011798148695803664	-0.01289827039251327	-0.013834281327118992	-0.01522765888408985	-0.01761342782528221	-0.02071252032578796	-0.023150804019045557	-0.023465228572052188	-0.021432323256531705	-0.018207995220485808	-0.015437811222212118	-0.014355242019739214	-0.015203390796901103	-0.017135478170756984	-0.01885315898601803	-0.01975388803951809	-0.020205923997755885	-0.02065903060233508	-0.020924887926796823	-0.020454134229506867	-0.01907750525549226	-0.017272291085202802	-0.0159170843748832	-0.015561845333691263	-0.015744581367512108	-0.015613366123546272	-0.015268272701012943	-0.01585296801052599	-0.01791361492129885	-0.020194216835189564	-0.020677825283458625	-0.01860647750187748	-0.015173179136880734
extfig8a_optimized_forward_vels_LC12_low_conf_bounds_real	-0.016272822114167605	-0.014602050895534555	-0.011394734193316491	-0.009769463238299457	-0.009692757841545692	-0.010735958036833405	-0.012186679249943379	-0.01325178812129232	-0.012945066621337256	-0.011221814239633034	-0.008699448860954417	-0.00706452839218156	-0.00817348009294796	-0.011602117052181754	-0.015107451984967034	-0.018651248512472476	-0.021023535438968493	-0.021484653425332546	-0.021446021427897144	-0.024332601245784746	-0.028116138584113975	-0.03102926364990166	-0.033978354223427154	-0.0336431700546404	-0.03083034104878522	-0.02867440264299777	-0.026174652763899017	-0.024505808802262274	-0.023783784387927154	-0.026346594965934476	-0.027223318058982617	-0.028870735681812164	-0.02954501437320693	-0.03071452554704562	-0.031153422316308563	-0.028755567076185182	-0.02759394380344375	-0.024864738060946228	-0.02344930929108186	-0.024831449401082104	-0.02593314866044469	-0.026249843356892722	-0.024658070975919134	-0.02542784130397577	-0.027556135598319858	-0.03158643269024462	-0.0313259965478446	-0.029878963499500266	-0.025889330547961824
extfig8a_optimized_forward_vels_LC12_high_conf_bounds_real	0.005748216147875947	0.00763473897018557	0.010166691921438036	0.010669283469236578	0.010703477271718075	0.007225135050144768	0.005963203379177724	0.00434339251694721	0.004942704246949038	0.007264102925174919	0.011727925020400109	0.014528173471902404	0.013614782463187496	0.008398538765527914	0.004468025253880751	0.0015549720454665582	4.203394615174926e-05	-0.0004666582536231816	-0.0007074309357088192	-0.0033608535739391232	-0.006200897304329496	-0.009862582134663194	-0.013047723678096384	-0.013722870245715823	-0.011074801198528338	-0.008430074321389565	-0.006169794760014856	-0.005015377653047271	-0.006554068141406737	-0.007847253212262605	-0.008729659150160057	-0.009474902169941353	-0.00986265807760115	-0.009468628682517046	-0.009475926617917537	-0.009233417545336114	-0.00816546593294915	-0.006924128676153426	-0.0064345626758777535	-0.005653910779376891	-0.006939408339512976	-0.006476333474567142	-0.0061963547299015796	-0.005895156219175799	-0.006913282794046334	-0.009708742347416286	-0.010486274074964863	-0.009689452387794147	-0.006421481332841387
extfig8a_optimized_forward_vels_LC12_times_model	0.5	0.5333333333333333	0.5666666666666667	0.6	0.6333333333333333	0.6666666666666666	0.7	0.7333333333333334	0.7666666666666666	0.8	0.8333333333333333	0.8666666666666667	0.9	0.9333333333333333	0.9666666666666667	1.0	1.0333333333333332	1.0666666666666667	1.1	1.1333333333333333	1.1666666666666665	1.2	1.2333333333333334	1.2666666666666666	1.3	1.3333333333333335	1.3666666666666667	1.4	1.4333333333333333	1.4666666666666668	1.5	1.5333333333333332	1.5666666666666667	1.6	1.6333333333333333	1.6666666666666667	1.7	1.7333333333333334	1.7666666666666666	1.8	1.8333333333333333	1.8666666666666667	1.9	1.9333333333333333	1.9666666666666666	2.0	2.033333333333333	2.0666666666666664	2.1
extfig8a_optimized_forward_vels_LC12_responses_model	0.01166646	0.011532333	0.011443483	0.011676285	0.011959488	0.011894986	0.012279	0.012301214	0.012597442	0.012732426	0.012665361	0.01273285	0.012506034	0.012655964	0.012395611	0.012062859	0.011760648	0.011577824	0.011458863	0.011383897	0.011600038	0.011552194	0.01174292	0.011722844	0.01186466	0.012175415	0.012406506	0.012671985	0.012651907	0.012757199	0.012880649	0.012962019	0.013056848	0.0130989235	0.01313203	0.013124127	0.013132885	0.013121776	0.013348596	0.013141429	0.013112377	0.013070732	0.013038697	0.013042111	0.01303656	0.013042327	0.013070943	0.013083547	0.013105759
extfig8a_optimized_forward_vels_fixedlocation_LC12_times_real	0.0	0.03333333333333333	0.06666666666666667	0.1	0.13333333333333333	0.16666666666666666	0.2	0.23333333333333334	0.26666666666666666	0.3	0.3333333333333333	0.36666666666666664	0.4	0.43333333333333335	0.4666666666666667	0.5	0.5333333333333333	0.5666666666666667	0.6	0.6333333333333333	0.6666666666666666	0.7	0.7333333333333333	0.7666666666666666	0.8	0.8333333333333334	0.8666666666666667	0.9	0.9333333333333333	0.9666666666666667	1.0	1.0333333333333332	1.0666666666666667	1.1	1.1333333333333333	1.1666666666666667	1.2	1.2333333333333334	1.2666666666666666	1.3	1.3333333333333333	1.3666666666666667	1.4	1.4333333333333333	1.4666666666666666	1.5	1.5333333333333332	1.5666666666666667	1.6
extfig8a_optimized_forward_vels_fixedlocation_LC12_mean_responses_real	-0.01940121251729453	-0.01856300435595957	-0.018011837986858435	-0.017726721478650054	-0.017130379122614406	-0.015915016371257973	-0.014474094319195633	-0.01354421399762006	-0.013505912441434707	-0.01416201859752269	-0.015032338919467201	-0.015816190322080745	-0.016602577433715397	-0.01773307953941281	-0.019448378721275528	-0.021366636331630873	-0.022588558621010228	-0.0227852918139541	-0.022632571880084988	-0.022635502681011277	-0.022348009764970474	-0.0212384977375724	-0.019674272072749684	-0.018428387977956973	-0.01761085888465048	-0.016677851320696425	-0.01509067264966778	-0.012823048383694984	-0.010703821728660369	-0.01012526657106745	-0.011715195890411815	-0.014639937691150259	-0.017625302143180848	-0.019918896613409988	-0.021160947471160485	-0.021217920998451614	-0.020765193183126425	-0.021119753775099274	-0.022850099110200854	-0.025168555732833362	-0.02671385702006672	-0.02653441104260464	-0.024613819457559277	-0.021819014404628485	-0.01926178641754524	-0.017533455304649545	-0.016595215272782623	-0.01606149250844808	-0.015606115190524572
extfig8a_optimized_forward_vels_fixedlocation_LC12_low_conf_bounds_real	-0.029191788994084453	-0.02766033008733551	-0.02684795892713256	-0.027228915502768562	-0.02737840666383795	-0.02570450614156184	-0.022944892353996847	-0.02094384920931076	-0.020315534965154036	-0.020644322939255274	-0.023191745313332623	-0.024487449549290705	-0.025137620870271167	-0.02546086372786472	-0.02800569836218586	-0.028556693066019153	-0.029867491169258537	-0.032497716384907116	-0.033809145101518855	-0.034715379153978425	-0.034028759137127364	-0.03109058085430227	-0.029094275879034806	-0.027661975743161957	-0.027262496836490627	-0.0275160319837696	-0.02528812012036034	-0.023061969293334875	-0.021084159760524884	-0.020659576250264607	-0.022150084160348207	-0.025212388499257676	-0.027991704894575618	-0.02900331090386098	-0.029871729514594467	-0.030317052208958452	-0.029829501541342472	-0.02989747046975398	-0.03151446725823704	-0.03431266518566176	-0.035688141649478845	-0.03490160927236873	-0.032902863692222964	-0.030870666504420267	-0.029529691715093665	-0.030007912325904648	-0.02782027059189732	-0.0276841374207571	-0.02754735449236908
extfig8a_optimized_forward_vels_fixedlocation_LC12_high_conf_bounds_real	-0.008148499426268973	-0.007091525297305802	-0.006334039620880932	-0.00676909954041131	-0.0076017304244156885	-0.006795930451427681	-0.006467234520767991	-0.005287136016429176	-0.005649982191721979	-0.006329452772895291	-0.006757319147567186	-0.00787758586413237	-0.009034001866779334	-0.010532095511847172	-0.010727174241982804	-0.013861472952134583	-0.01427538951692487	-0.014016998151426993	-0.013489659963360434	-0.012258064264990199	-0.01095212285575986	-0.010889244616254729	-0.010250837943378659	-0.008966666774419462	-0.007432954936779371	-0.0071965261448306206	-0.005901060416118865	-0.003897284225905956	-0.0029211522083826343	-0.002838134174942094	-0.0034921943891616245	-0.005105937475379439	-0.0060294869905118545	-0.009490642227263788	-0.01153785137317783	-0.012194352602840899	-0.012632506438121777	-0.011299323510391469	-0.012650262242700428	-0.015538872697362144	-0.016960724219186672	-0.015605119931920484	-0.014043782903192269	-0.012453490765095752	-0.009689133212151943	-0.0072659669208103685	-0.005283207008690091	-0.003983237620437904	-0.002972124709392284
extfig8a_optimized_forward_vels_fixedlocation_LC12_times_model	0.5	0.5333333333333333	0.5666666666666667	0.6	0.6333333333333333	0.6666666666666666	0.7	0.7333333333333334	0.7666666666666666	0.8	0.8333333333333333	0.8666666666666667	0.9	0.9333333333333333	0.9666666666666667	1.0	1.0333333333333332	1.0666666666666667	1.1	1.1333333333333333	1.1666666666666665	1.2	1.2333333333333334	1.2666666666666666	1.3	1.3333333333333335	1.3666666666666667	1.4	1.4333333333333333	1.4666666666666668	1.5	1.5333333333333332	1.5666666666666667	1.6	1.6333333333333333	1.6666666666666667	1.7	1.7333333333333334	1.7666666666666666	1.8	1.8333333333333333	1.8666666666666667	1.9	1.9333333333333333	1.9666666666666666	2.0	2.033333333333333	2.0666666666666664	2.1
extfig8a_optimized_forward_vels_fixedlocation_LC12_responses_model	-0.028751409	-0.028751409	-0.028751409	-0.028751409	-0.028751409	-0.028751409	-0.028751409	-0.028751409	-0.028751409	-0.028751409	-0.028751409	-0.028751409	-0.028751409	-0.028751409	-0.028751409	-0.028751409	-0.028751409	-0.028751409	-0.028751409	-0.028751409	-0.028751409	-0.028751409	-0.028751409	-0.028751409	-0.028751409	-0.028751409	-0.028751409	-0.028751409	-0.028751409	-0.028751409	-0.028751409	-0.028751409	-0.028751409	-0.028751409	-0.028751409	-0.028751409	-0.028751409	-0.028751409	-0.028751409	-0.028751409	-0.028751409	-0.028751409	-0.028751409	-0.028751409	-0.028751409	-0.028751409	-0.028751409	-0.028751409	-0.028751409
extfig8a_optimized_lateral_vels_LC12_times_real	0.0	0.03333333333333333	0.06666666666666667	0.1	0.13333333333333333	0.16666666666666666	0.2	0.23333333333333334	0.26666666666666666	0.3	0.3333333333333333	0.36666666666666664	0.4	0.43333333333333335	0.4666666666666667	0.5	0.5333333333333333	0.5666666666666667	0.6	0.6333333333333333	0.6666666666666666	0.7	0.7333333333333333	0.7666666666666666	0.8	0.8333333333333334	0.8666666666666667	0.9	0.9333333333333333	0.9666666666666667	1.0	1.0333333333333332	1.0666666666666667	1.1	1.1333333333333333	1.1666666666666667	1.2	1.2333333333333334	1.2666666666666666	1.3	1.3333333333333333	1.3666666666666667	1.4	1.4333333333333333	1.4666666666666666	1.5	1.5333333333333332	1.5666666666666667	1.6
extfig8a_optimized_lateral_vels_LC12_mean_responses_real	-0.006096014676164679	-0.006968602571506681	-0.008103209689906422	-0.009963048282889528	-0.012192086684615723	-0.01371938732660087	-0.013912372618764792	-0.013352139984178522	-0.013183988184549727	-0.013778464453801894	-0.014559242995728115	-0.015153505670003628	-0.015800023705666497	-0.016780280897431582	-0.018051878040043316	-0.019417147068744495	-0.020722594830659434	-0.02164623705600494	-0.021691473591572422	-0.020595713680522654	-0.01862754644198953	-0.0165311364322091	-0.01518622753824054	-0.015087793200138842	-0.01597453832803234	-0.017160628088040978	-0.018140060517514725	-0.01889694657848416	-0.0198135648508713	-0.02115362471377561	-0.022709308550549704	-0.02411842075262284	-0.025396335105976282	-0.02683349375373348	-0.028303259093210353	-0.029134691599768368	-0.028945870821570296	-0.028207002695130157	-0.027845333148405642	-0.028470107867655844	-0.029852282815241486	-0.03125666457075237	-0.03204981329551374	-0.031794518562791065	-0.030198142335158162	-0.02747524328478227	-0.024741173234982747	-0.02332926359436653	-0.02366727008801017
extfig8a_optimized_lateral_vels_LC12_low_conf_bounds_real	-0.017142483141934763	-0.018430117907881897	-0.020561398674605706	-0.022994665862731096	-0.02550613461072335	-0.028119483945483942	-0.02882887333844829	-0.027182746645182054	-0.0261772406647779	-0.02673153606244091	-0.028223580698587866	-0.02848452024698327	-0.026974859651324255	-0.02575029855086934	-0.028364772811510012	-0.029827727366346788	-0.030271209629515773	-0.032061079388035714	-0.03194242652856899	-0.029843503229385487	-0.02786041832638477	-0.025986435362480374	-0.02417614921113706	-0.023651873577078618	-0.024546158781960613	-0.02550942044374387	-0.02722862552012387	-0.028731480304155625	-0.029621500072055735	-0.031733347554684335	-0.033613377085529535	-0.035045112525880606	-0.038330364363403195	-0.041464489236157635	-0.04122934375772248	-0.04074111998118449	-0.03976179797687103	-0.03714922992332982	-0.037116076443510615	-0.037286460954985966	-0.038847205198950734	-0.04074741864960085	-0.04124857362548049	-0.04128378669672624	-0.039462418615608924	-0.03656351019926621	-0.03387131527816946	-0.0312807169996815	-0.031931114085547274
extfig8a_optimized_lateral_vels_LC12_high_conf_bounds_real	0.007613150826003723	0.005878481048730029	0.0036445353686314023	0.0009913107181552	-0.0011109350844641342	-0.0019211077571055345	-0.0024934499209061	-0.0016389974192394755	-0.001676595954652756	-0.0020184639261344468	-0.0038574106411466964	-0.005040661115959352	-0.006939820583462108	-0.0068181606025142045	-0.009688255693340135	-0.010280253037803786	-0.01257348177069405	-0.011418896442138077	-0.011429327162572013	-0.010959835896124245	-0.008912381445650389	-0.006930355840396429	-0.005365420701410546	-0.005866197037563091	-0.005941560750144477	-0.005859602762578806	-0.00662439279344159	-0.00737252408093485	-0.008584239444790512	-0.009716069460742953	-0.010836673998886319	-0.0113843427301353	-0.012651663897890695	-0.012762002250587339	-0.014878532397642141	-0.017328319539732073	-0.01859732208354796	-0.01900590192928793	-0.018301388491500144	-0.02032722913576919	-0.021190740411802505	-0.021033788766114246	-0.02118237332479659	-0.021030775367928915	-0.020230914177542556	-0.01866639839799014	-0.016635815273505026	-0.016071398907086424	-0.017599541458091034
extfig8a_optimized_lateral_vels_LC12_times_model	0.5	0.5333333333333333	0.5666666666666667	0.6	0.6333333333333333	0.6666666666666666	0.7	0.7333333333333334	0.7666666666666666	0.8	0.8333333333333333	0.8666666666666667	0.9	0.9333333333333333	0.9666666666666667	1.0	1.0333333333333332	1.0666666666666667	1.1	1.1333333333333333	1.1666666666666665	1.2	1.2333333333333334	1.2666666666666666	1.3	1.3333333333333335	1.3666666666666667	1.4	1.4333333333333333	1.4666666666666668	1.5	1.5333333333333332	1.5666666666666667	1.6	1.6333333333333333	1.6666666666666667	1.7	1.7333333333333334	1.7666666666666666	1.8	1.8333333333333333	1.8666666666666667	1.9	1.9333333333333333	1.9666666666666666	2.0	2.033333333333333	2.0666666666666664	2.1
extfig8a_optimized_lateral_vels_LC12_responses_model	-0.028273866	-0.028273866	-0.028273866	-0.028273866	-0.028273866	-0.028273866	-0.028273866	-0.028273866	-0.028273866	-0.028273866	-0.028273866	-0.028273866	-0.028273866	-0.028273866	-0.028273866	-0.028273866	-0.028273866	-0.028273866	-0.028273866	-0.028273866	-0.028273866	-0.028273866	-0.028273866	-0.028273866	-0.028273866	-0.028273866	-0.028273866	-0.028273866	-0.028273866	-0.028273866	-0.028273866	-0.028273866	-0.028273866	-0.028273866	-0.028273866	-0.028273866	-0.028273866	-0.028273866	-0.028273866	-0.028273866	-0.028273866	-0.028273866	-0.028273866	-0.028273866	-0.028273866	-0.028273866	-0.028273866	-0.028273866	-0.028273866
extfig8a_optimized_lateral_vels_fasttransition_LC12_times_real	0.0	0.03333333333333333	0.06666666666666667	0.1	0.13333333333333333	0.16666666666666666	0.2	0.23333333333333334	0.26666666666666666	0.3	0.3333333333333333	0.36666666666666664	0.4	0.43333333333333335	0.4666666666666667	0.5	0.5333333333333333	0.5666666666666667	0.6	0.6333333333333333	0.6666666666666666	0.7	0.7333333333333333	0.7666666666666666	0.8	0.8333333333333334	0.8666666666666667	0.9	0.9333333333333333	0.9666666666666667	1.0	1.0333333333333332	1.0666666666666667	1.1	1.1333333333333333	1.1666666666666667	1.2	1.2333333333333334	1.2666666666666666	1.3	1.3333333333333333	1.3666666666666667	1.4	1.4333333333333333	1.4666666666666666	1.5	1.5333333333333332	1.5666666666666667	1.6
extfig8a_optimized_lateral_vels_fasttransition_LC12_mean_responses_real	-0.0008251025527503022	0.002119713764772648	0.0037121723663958986	0.0031934507095497814	0.0016056675346128356	0.0008274790061016645	0.0015489926677491534	0.0027591608730185976	0.003095737640337467	0.002113450656120678	0.0002258172509534192	-0.0019292922802940171	-0.0038510122043663867	-0.00528433755822159	-0.006390147367084208	-0.007604330353226098	-0.009211882289022411	-0.011362750126649782	-0.01420659633606645	-0.017569087622426507	-0.020520396680780168	-0.021783338011301043	-0.020833234507082125	-0.018283753050068692	-0.015457148698594611	-0.013707479009429951	-0.013598857751138773	-0.014712604483526364	-0.016328692299292617	-0.018096961931401902	-0.019811868270038946	-0.020871137211622887	-0.020588016324474514	-0.018933605172051417	-0.016571974193698383	-0.014404879206094704	-0.013248396680331554	-0.01346966316151531	-0.014526789348773153	-0.015168528499861375	-0.01455814908855226	-0.01300377048499528	-0.011479155189410254	-0.010766620333651014	-0.011126529621412445	-0.012448156779680725	-0.014239177875196752	-0.015639025514429365	-0.015970045465774556
extfig8a_optimized_lateral_vels_fasttransition_LC12_low_conf_bounds_real	-0.012396835282589926	-0.010657873233773573	-0.008511985282266456	-0.00912096925982118	-0.01093188094666559	-0.012356828675407232	-0.012974209813910875	-0.01143925377297335	-0.011369808218270187	-0.011978540207291047	-0.012433306568567636	-0.01405730383163583	-0.014978060076288066	-0.01585532848913393	-0.015876084918104477	-0.0170909605730858	-0.018638242068414863	-0.020780441871542522	-0.023443070971054036	-0.02574546461588807	-0.030022614571934916	-0.03234546102941874	-0.03156965833866642	-0.027908048671979317	-0.024490820541213307	-0.02185023331824704	-0.02158956802090888	-0.02434134873019487	-0.026930946614404164	-0.027970356919956585	-0.029833944477938565	-0.030444008423359908	-0.029215636977869167	-0.028655442713250576	-0.027270298355243288	-0.02505217800673474	-0.023768837079447953	-0.021906184779444574	-0.022949733895984002	-0.023448404702435054	-0.02269294758202363	-0.021515376928671358	-0.019702642656691926	-0.020658431488079224	-0.021525936804926055	-0.021839197542981657	-0.02335670585966051	-0.024502432422134172	-0.024959198307845
extfig8a_optimized_lateral_vels_fasttransition_LC12_high_conf_bounds_real	0.01338727289292242	0.017496406234560825	0.01817191121679737	0.017834876408468873	0.016163661138920395	0.015602260693334246	0.016072217916718753	0.017124548768430302	0.01625674331056058	0.014861723442305259	0.013319044347915844	0.01211322162361394	0.010312414571064878	0.009527271493870967	0.006627427778566125	0.0034871004332571727	0.001221161036259295	-0.001394003680441194	-0.004938808094231361	-0.008467261506686866	-0.011678061997416563	-0.01125197118703233	-0.010085163423035799	-0.00807830451572223	-0.005608290497739355	-0.003988284667273792	-0.003943813969598635	-0.0050842854906479	-0.007000754458118383	-0.009795726389695721	-0.011357635255270341	-0.01108254002110209	-0.010235282509510338	-0.009127852645344657	-0.006963728542977863	-0.005434922342222112	-0.004219674257249651	-0.00391543300967873	-0.0046123389392254835	-0.005233264795711964	-0.004375522540786798	-0.0022098685061631203	-0.0008253992244420071	-0.0007563532018845559	-0.0012564530498433706	-0.0020570933388288485	-0.0034717492413946106	-0.004857708829579618	-0.005795787365848163
extfig8a_optimized_lateral_vels_fasttransition_LC12_times_model	0.5	0.5333333333333333	0.5666666666666667	0.6	0.6333333333333333	0.6666666666666666	0.7	0.7333333333333334	0.7666666666666666	0.8	0.8333333333333333	0.8666666666666667	0.9	0.9333333333333333	0.9666666666666667	1.0	1.0333333333333332	1.0666666666666667	1.1	1.1333333333333333	1.1666666666666665	1.2	1.2333333333333334	1.2666666666666666	1.3	1.3333333333333335	1.3666666666666667	1.4	1.4333333333333333	1.4666666666666668	1.5	1.5333333333333332	1.5666666666666667	1.6	1.6333333333333333	1.6666666666666667	1.7	1.7333333333333334	1.7666666666666666	1.8	1.8333333333333333	1.8666666666666667	1.9	1.9333333333333333	1.9666666666666666	2.0	2.033333333333333	2.0666666666666664	2.1
extfig8a_optimized_lateral_vels_fasttransition_LC12_responses_model	-0.013955667	-0.0113482885	-0.009753049	-0.009643436	-0.009965677	-0.010551937	-0.011366834	-0.011770338	-0.011989793	-0.012151444	-0.012273651	-0.012388799	-0.012366632	-0.012371752	-0.0123606585	-0.012278749	-0.011885071	-0.011907885	-0.012248484	-0.012173611	-0.01228666	-0.012178317	-0.012357891	-0.012143116	-0.012344649	-0.012258935	-0.01242123	-0.01215186	-0.012071034	-0.012791449	-0.01302433	-0.012890613	-0.012906829	-0.012756273	-0.012679069	-0.012572641	-0.01256475	-0.012491815	-0.012364487	-0.011603567	-0.011793796	-0.011879951	-0.011940523	-0.012235682	-0.01234977	-0.01237579	-0.012364487	-0.012441691	-0.01255557
extfig8a_wildtype_LC12_times_real	0.0	0.03333333333333333	0.06666666666666667	0.1	0.13333333333333333	0.16666666666666666	0.2	0.23333333333333334	0.26666666666666666	0.3	0.3333333333333333	0.36666666666666664	0.4	0.43333333333333335	0.4666666666666667	0.5	0.5333333333333333	0.5666666666666667	0.6	0.6333333333333333	0.6666666666666666	0.7	0.7333333333333333	0.7666666666666666	0.8	0.8333333333333334	0.8666666666666667	0.9	0.9333333333333333	0.9666666666666667	1.0	1.0333333333333332	1.0666666666666667	1.1	1.1333333333333333	1.1666666666666667	1.2	1.2333333333333334	1.2666666666666666	1.3	1.3333333333333333	1.3666666666666667	1.4	1.4333333333333333	1.4666666666666666	1.5	1.5333333333333332	1.5666666666666667	1.6
extfig8a_wildtype_LC12_mean_responses_real	0.03403678101286266	0.0356663674633907	0.03765354403694418	0.03889844305413152	0.03849030765850281	0.03722933203097536	0.036971338108414166	0.03875235594932004	0.04227447807723748	0.04660870980202808	0.05065390993876408	0.0534917449975207	0.05517930428298945	0.0570142681547741	0.06025244728301466	0.06464998366695429	0.06876155453909875	0.07148838768824106	0.07264937936599049	0.07226970921068845	0.0703009632241428	0.06727059071058782	0.0646804816392445	0.06417524379112764	0.06592902479369492	0.06832860141379946	0.06982818181342018	0.07079102542680846	0.07255283068325556	0.07519263506664133	0.07756035916173365	0.07881036645089386	0.0786888572293622	0.07699448549435625	0.07404290004828741	0.07101412977662268	0.06875412286513169	0.06690101719148227	0.06498591381704655	0.06355726003720426	0.06349227307014713	0.06480619286612652	0.0665671941373106	0.06781796763866182	0.06837285956651555	0.06872008050089322	0.06930274737230559	0.06993409463579914	0.07003809908380555
extfig8a_wildtype_LC12_low_conf_bounds_real	0.019625260877215337	0.02089921897717023	0.023851560097677745	0.02537556176115695	0.026365382321305527	0.026987971108352993	0.027437653842952613	0.02928280924733507	0.03301982367266268	0.03659541980963747	0.04074035158351118	0.0415730524477748	0.042193868596367166	0.0440644903882709	0.047330050489034034	0.051553025341506464	0.054706013198321274	0.05691615127099615	0.058353833897207566	0.05806837207436273	0.05525156874523021	0.050866906226112694	0.049673225338762825	0.048931885363654726	0.05038081933945645	0.05434674238542929	0.054253617735076906	0.055156660869139576	0.057637195828930565	0.06054377432503951	0.06240989950130042	0.06274311424353525	0.06286096161990536	0.06199869885025755	0.06038714582572548	0.05755769626793292	0.05592083120453289	0.05307599740214138	0.05130530323514181	0.049283423422493484	0.0508296235094714	0.05194192360356848	0.05367100103048415	0.05503640934397533	0.05513343619338056	0.05416120481495572	0.052165184521684345	0.05412232044579427	0.054603039848986706
extfig8a_wildtype_LC12_high_conf_bounds_real	0.05137814420648277	0.051667951585450664	0.052122701628679255	0.05268758429261211	0.05217876887373925	0.04973157345097635	0.04837690516382242	0.049446666102168475	0.05301358182082885	0.057610812361027455	0.061918331799331615	0.06498947329861311	0.06748641841106072	0.06883713610796473	0.07242200560775205	0.07759442366174968	0.08156301222526312	0.08683913839008049	0.08783737016148478	0.08739576812428733	0.08634938460609864	0.08459572285179637	0.08360721110536758	0.08296922002348	0.08340316725696278	0.08504657025675315	0.08575807308159501	0.08572361559102695	0.08753052543837661	0.09038496437887482	0.09222625454516938	0.09455539935958776	0.09311065534110052	0.09000790678929836	0.08571248680270879	0.08256742709443142	0.08030881971630244	0.07858433482736009	0.0772414401812887	0.07600463959637019	0.07595673652519556	0.07518574753923134	0.07648883622757917	0.07709788773244856	0.07956799397794166	0.08101166432359548	0.08244687840774657	0.08321692905232869	0.0837779668822373
extfig8a_wildtype_LC12_times_model	0.5	0.5333333333333333	0.5666666666666667	0.6	0.6333333333333333	0.6666666666666666	0.7	0.7333333333333334	0.7666666666666666	0.8	0.8333333333333333	0.8666666666666667	0.9	0.9333333333333333	0.9666666666666667	1.0	1.0333333333333332	1.0666666666666667	1.1	1.1333333333333333	1.1666666666666665	1.2	1.2333333333333334	1.2666666666666666	1.3	1.3333333333333335	1.3666666666666667	1.4	1.4333333333333333	1.4666666666666668	1.5	1.5333333333333332	1.5666666666666667	1.6	1.6333333333333333	1.6666666666666667	1.7	1.7333333333333334	1.7666666666666666	1.8	1.8333333333333333	1.8666666666666667	1.9	1.9333333333333333	1.9666666666666666	2.0	2.033333333333333	2.0666666666666664	2.1
extfig8a_wildtype_LC12_responses_model	0.03562849	0.03562849	0.03562849	0.03562849	0.04267295	0.046455055	0.04943222	0.042863287	0.03562849	0.03562849	0.03562849	0.03562849	0.03562849	0.03562849	0.03562849	0.03562849	0.03562849	0.03562849	0.03562849	0.03562849	0.03562849	0.03562849	0.03562849	0.03562849	0.03562849	0.03562849	0.03562849	0.03562849	0.03562849	0.03562849	0.03562849	0.03562849	0.03562849	0.03562849	0.03562849	0.03562849	0.03562849	0.03562849	0.03562849	0.03562849	0.03562849	0.03562849	0.03562849	0.03562849	0.03562849	0.03562849	0.03562849	0.03562849	0.03562849
extfig8a_backnforth_LC15_times_real	0.0	0.03333333333333333	0.06666666666666667	0.1	0.13333333333333333	0.16666666666666666	0.2	0.23333333333333334	0.26666666666666666	0.3	0.3333333333333333	0.36666666666666664	0.4	0.43333333333333335	0.4666666666666667	0.5	0.5333333333333333	0.5666666666666667	0.6	0.6333333333333333	0.6666666666666666	0.7	0.7333333333333333	0.7666666666666666	0.8	0.8333333333333334	0.8666666666666667	0.9	0.9333333333333333	0.9666666666666667	1.0	1.0333333333333332	1.0666666666666667	1.1	1.1333333333333333	1.1666666666666667	1.2	1.2333333333333334	1.2666666666666666	1.3	1.3333333333333333	1.3666666666666667	1.4	1.4333333333333333	1.4666666666666666	1.5	1.5333333333333332	1.5666666666666667	1.6
extfig8a_backnforth_LC15_mean_responses_real	0.007916445625153054	0.00707044145365776	0.006872322891739252	0.006357521889502016	0.004842957280159233	0.0026620300840737147	0.0006455126586766393	-0.001158028363404323	-0.003606028004665423	-0.0066400323336199135	-0.008390650575588772	-0.007107256318186345	-0.003475003687969386	-7.837227379015037e-05	0.0012598990617658816	0.0007822998053803766	-0.00021500455282518673	-0.0009641309236272452	-0.0017867187565581977	-0.0033063021188639145	-0.005393132342981575	-0.006988064224856268	-0.007250027435367832	-0.006536780058578392	-0.005854704843540093	-0.005720461569730398	-0.005687689567125005	-0.005141480859564382	-0.0041879099950785465	-0.0034076814740551936	-0.0030922272594021104	-0.003020937557600576	-0.002779371775499167	-0.0019611712337176067	-0.0003223240486330004	0.0018952764907647975	0.004298225568711396	0.006970615647265759	0.010152535077801493	0.013388044391309396	0.01578127162870676	0.01690147059528436	0.017071868865919316	0.017088248757885914	0.017790306659191263	0.01937657211283481	0.020900499398447445	0.02114742362359735	0.02008379315468307
extfig8a_backnforth_LC15_low_conf_bounds_real	-0.0068438062064845396	-0.0052121473448659885	-0.006450448148998797	-0.007955109345366094	-0.009586521801838952	-0.011736143478017401	-0.013247678662988187	-0.01422895268198459	-0.01666198504831389	-0.02083937352813612	-0.02367932309807746	-0.021223302401990315	-0.018087050391444363	-0.014706314302340052	-0.014128677452313323	-0.014726912761656446	-0.015215577223497085	-0.016484442463927645	-0.016463408612095914	-0.01856682575342329	-0.020593059923418297	-0.021390072003591963	-0.020970782657992085	-0.01919491392367281	-0.019554049519623605	-0.020343174984113664	-0.021206617029795195	-0.021913902783265875	-0.021248312263525856	-0.020330111737931297	-0.019391930156565127	-0.01876859150312542	-0.018391432007122458	-0.015920744428424175	-0.014049308115805799	-0.011966991880937417	-0.008356829434926882	-0.010264307573735209	-0.010993498103174518	-0.008341270408052673	-0.005259261841473635	-0.0016695698835228817	-0.0013262764571570693	-0.0037257585199767305	-0.005129550234249428	-0.004490827761240306	-0.004676411035120329	-0.006935565721956077	-0.007764843080956643
extfig8a_backnforth_LC15_high_conf_bounds_real	0.02114633664054635	0.01996196318438856	0.01947868930669377	0.020440762906565133	0.020949602574898658	0.01905111581108258	0.01592263178330455	0.014999555476720498	0.01343586189639225	0.01109445485805697	0.009062168025841411	0.009726490715599922	0.014728616896757881	0.017400798159312926	0.019981514958717066	0.018700194293349424	0.016311904989455558	0.014635903937630259	0.012763283123553178	0.010862141094672609	0.01028857146546387	0.007356940022270072	0.005595517661405728	0.0054912627611530705	0.006255596431208796	0.007366169294972403	0.008145932537428196	0.006050201168686732	0.0055893474177795095	0.006650376075888359	0.007762852908776294	0.008285416831105076	0.00828968643616775	0.00907311191838311	0.011414766841218948	0.014698045098347866	0.017260746380085148	0.019797631415327102	0.024641139042130784	0.030878237607896465	0.036378806574603226	0.03784805566705251	0.03909937584876831	0.03941160584727666	0.03845246125101797	0.04059336179135831	0.043418468110606005	0.04573152048524002	0.045750877335965556
extfig8a_backnforth_LC15_times_model	0.5	0.5333333333333333	0.5666666666666667	0.6	0.6333333333333333	0.6666666666666666	0.7	0.7333333333333334	0.7666666666666666	0.8	0.8333333333333333	0.8666666666666667	0.9	0.9333333333333333	0.9666666666666667	1.0	1.0333333333333332	1.0666666666666667	1.1	1.1333333333333333	1.1666666666666665	1.2	1.2333333333333334	1.2666666666666666	1.3	1.3333333333333335	1.3666666666666667	1.4	1.4333333333333333	1.4666666666666668	1.5	1.5333333333333332	1.5666666666666667	1.6	1.6333333333333333	1.6666666666666667	1.7	1.7333333333333334	1.7666666666666666	1.8	1.8333333333333333	1.8666666666666667	1.9	1.9333333333333333	1.9666666666666666	2.0	2.033333333333333	2.0666666666666664	2.1
extfig8a_backnforth_LC15_responses_model	-0.0046161423	-0.005712242	-0.0073711546	-0.009301705	-0.01129175	-0.011529295	-0.011529295	-0.011529295	-0.011529295	-0.011529295	-0.011529295	-0.011529295	-0.011529295	-0.011529295	-0.011529295	-0.011529295	-0.011529295	-0.011529295	-0.011529295	-0.011529295	-0.011529295	-0.011529295	-0.011529295	-0.011529295	-0.011529295	-0.011529295	-0.011529295	-0.011529295	-0.011529295	-0.011529295	-0.011529295	-0.011529295	-0.011529295	-0.011529295	-0.011529295	-0.011529295	-0.011529295	-0.011529295	-0.011529295	-0.011529295	-0.011529295	-0.011529295	-0.011529295	-0.011529295	-0.0110909	-0.0038613805	0.0027692786	0.009152404	0.014371685
extfig8a_looming_LC15_times_real	0.0	0.03333333333333333	0.06666666666666667	0.1	0.13333333333333333	0.16666666666666666	0.2	0.23333333333333334	0.26666666666666666	0.3	0.3333333333333333	0.36666666666666664	0.4	0.43333333333333335	0.4666666666666667	0.5	0.5333333333333333	0.5666666666666667	0.6	0.6333333333333333	0.6666666666666666	0.7	0.7333333333333333	0.7666666666666666	0.8	0.8333333333333334	0.8666666666666667	0.9	0.9333333333333333	0.9666666666666667	1.0	1.0333333333333332	1.0666666666666667	1.1	1.1333333333333333	1.1666666666666667	1.2	1.2333333333333334	1.2666666666666666	1.3	1.3333333333333333	1.3666666666666667	1.4	1.4333333333333333	1.4666666666666666	1.5	1.5333333333333332	1.5666666666666667	1.6
extfig8a_looming_LC15_mean_responses_real	-0.030136220530924743	-0.03161032028619403	-0.035377525238724915	-0.03960559806938895	-0.042305791757493195	-0.04255590482564416	-0.04130439116440581	-0.04016713399918368	-0.03969167110214997	-0.039113413629772456	-0.037794189539108534	-0.03613010011750106	-0.03452700791724831	-0.032437554251501806	-0.029017273368516422	-0.02480901579771668	-0.02259720706583689	-0.02520998271937062	-0.03195983961275831	-0.03833376721272781	-0.04014944601733127	-0.03755039716198987	-0.033688247641778635	-0.03054389523512835	-0.027401172626461013	-0.022513990911555044	-0.01537347238633992	-0.007509887022325235	-0.0014955161649818512	0.0008687811868042927	-0.00023378788876713088	-0.0028481567708177787	-0.004613696737205634	-0.004326978831468	-0.0021661491095379087	0.0012500570074169622	0.005277005731332964	0.008884251148124888	0.010718992029063854	0.009680126720904039	0.005614499074811825	-5.3370258982899944e-05	-0.004609704116844797	-0.005907281189021101	-0.004003546679043487	-0.00037056586093504016	0.0037706962448127634	0.00737402285499513	0.00871328201778005
extfig8a_looming_LC15_low_conf_bounds_real	-0.05736106353303908	-0.059028961770102535	-0.0609689837518988	-0.06310042721405681	-0.06739748372532016	-0.06631014650219876	-0.06287430153538061	-0.0608462797646958	-0.05941574758051369	-0.059926721255347766	-0.05859156483268972	-0.05658728313702237	-0.05571720880970387	-0.054594536887274205	-0.04960176377082479	-0.04459027897402683	-0.04311666555739806	-0.048604315993684484	-0.05790286582510504	-0.06524782813678202	-0.06405628134918083	-0.06278182310720554	-0.06140784087288921	-0.05386201707832087	-0.05295218952546191	-0.04498351689859423	-0.035764825773121206	-0.029368028822832543	-0.02247893943439843	-0.023073882787320858	-0.027816950352244057	-0.029540180550172216	-0.03491657316754348	-0.034803209379701855	-0.02952354452109788	-0.027300043884904746	-0.023205614896956564	-0.019730100737310064	-0.01687626247702035	-0.016129528686783166	-0.017677494933413637	-0.021074165599362368	-0.02319874439664356	-0.024661384404258125	-0.023686592951385067	-0.021693670149903123	-0.021031576424410295	-0.01985582429759724	-0.020743577965827514
extfig8a_looming_LC15_high_conf_bounds_real	0.00033775907862235963	-0.0008913857760648161	-0.0053781069501623755	-0.010613573789954145	-0.014374742473850658	-0.014710702901487115	-0.014000696857938253	-0.013438001663307459	-0.014811519958834403	-0.014486036030728327	-0.014167436680457232	-0.014374314728492845	-0.013291394433291666	-0.011930069835419088	-0.006929595703303396	-0.004270354743896962	-0.0032091941476891863	-0.00408190555351199	-0.01378021196087302	-0.01892892887984742	-0.018381537276761485	-0.012329525709165325	-0.008900471116158347	-0.008408467280019531	-0.006914091985050343	-0.0012606423933824518	0.0052454128122198995	0.013382999890641869	0.017161524580387968	0.018412014381033563	0.016504906216747217	0.016131247964266297	0.014060914003178262	0.01632624156698182	0.017831911054919828	0.02413034776357151	0.02667526590038378	0.027697908003001412	0.030237281910095722	0.03171584573426906	0.031215822961646413	0.025586048809694988	0.02299753183430126	0.020451148092877566	0.019269928207526245	0.02186498240768152	0.027492752007568837	0.031074035723292988	0.03373843667098836
extfig8a_looming_LC15_times_model	0.5	0.5333333333333333	0.5666666666666667	0.6	0.6333333333333333	0.6666666666666666	0.7	0.7333333333333334	0.7666666666666666	0.8	0.8333333333333333	0.8666666666666667	0.9	0.9333333333333333	0.9666666666666667	1.0	1.0333333333333332	1.0666666666666667	1.1	1.1333333333333333	1.1666666666666665	1.2	1.2333333333333334	1.2666666666666666	1.3	1.3333333333333335	1.3666666666666667	1.4	1.4333333333333333	1.4666666666666668	1.5	1.5333333333333332	1.5666666666666667	1.6	1.6333333333333333	1.6666666666666667	1.7	1.7333333333333334	1.7666666666666666	1.8	1.8333333333333333	1.8666666666666667	1.9	1.9333333333333333	1.9666666666666666	2.0	2.033333333333333	2.0666666666666664	2.1
extfig8a_looming_LC15_responses_model	-0.019150784	-0.019088032	-0.018612217	-0.018330665	-0.01767661	-0.017066494	-0.016001835	-0.014985902	-0.013383439	-0.011618309	-0.00990483	-0.008074945	-0.006496841	-0.0044867136	-0.0027188053	-0.0010482008	0.00052296463	0.002305205	0.0035928162	0.0050025517	0.0066016177	0.007977736	0.009524076	0.0102641685	0.010789794	0.011075198	0.011072266	0.010504394	0.009962584	0.008975782	0.0072900606	0.00533498	0.0030511608	0.00097611547	-0.0011397833	-0.0028560394	-0.004373695	-0.005657454	-0.0070022615	-0.008388404	-0.009724743	-0.011257671	-0.012739711	-0.014414169	-0.016231723	-0.01886631	-0.021656634	-0.024724947	-0.027692262
extfig8a_rotate_LC15_times_real	0.0	0.03333333333333333	0.06666666666666667	0.1	0.13333333333333333	0.16666666666666666	0.2	0.23333333333333334	0.26666666666666666	0.3	0.3333333333333333	0.36666666666666664	0.4	0.43333333333333335	0.4666666666666667	0.5	0.5333333333333333	0.5666666666666667	0.6	0.6333333333333333	0.6666666666666666	0.7	0.7333333333333333	0.7666666666666666	0.8	0.8333333333333334	0.8666666666666667	0.9	0.9333333333333333	0.9666666666666667	1.0	1.0333333333333332	1.0666666666666667	1.1	1.1333333333333333	1.1666666666666667	1.2	1.2333333333333334	1.2666666666666666	1.3	1.3333333333333333	1.3666666666666667	1.4	1.4333333333333333	1.4666666666666666	1.5	1.5333333333333332	1.5666666666666667	1.6
extfig8a_rotate_LC15_mean_responses_real	-0.023832236241031455	-0.02383196253180535	-0.02424643824519675	-0.023974200359911317	-0.02061083101631673	-0.014056972221927996	-0.007550625218149707	-0.004419411446187304	-0.004929599751772569	-0.006931242988970428	-0.008599566289096397	-0.009669128488153128	-0.010554595423515131	-0.011331781719971307	-0.011781666393477457	-0.011816270661192877	-0.011700879016082856	-0.011836531229205525	-0.012264867862084678	-0.012696560810055386	-0.013027351104774989	-0.013462264325846377	-0.014129002709718603	-0.014726928457578847	-0.014577544629594597	-0.012802009368029672	-0.008874677806041308	-0.00357935755013007	0.001093908618793174	0.003614025748757803	0.00413209611488694	0.0037398077294530886	0.0030656178811497275	0.0018564520547938316	-0.0003738879384307142	-0.0034976856238336956	-0.006517633395453947	-0.008504410057510764	-0.009809577255146681	-0.011971145396584825	-0.016087786050588193	-0.021798873248242544	-0.027769698479320842	-0.03240608870371014	-0.034492188814527924	-0.03393004289313954	-0.03181565979914599	-0.02921783020368781	-0.02641913485673911
extfig8a_rotate_LC15_low_conf_bounds_real	-0.03992727006786138	-0.038702645220966274	-0.03837160557827869	-0.03773357396585852	-0.03512322986582749	-0.028798168972443083	-0.022804141947845216	-0.01926076798544475	-0.019139694980399014	-0.0211211423449813	-0.022095567575590256	-0.02395526598874418	-0.02782801415586432	-0.028386432517661226	-0.028434072864756178	-0.028815354551047116	-0.027620576161499148	-0.026013419059628857	-0.027458692778254436	-0.028514813143435586	-0.027151889118871377	-0.027838461892590507	-0.02784490129410679	-0.028096018837326434	-0.027753992979068692	-0.02681938165074026	-0.023427898410497014	-0.017561267670763995	-0.012906800250626044	-0.013777564068223851	-0.01302469898300047	-0.011273811531303204	-0.013863135682092841	-0.017075345637470832	-0.01800515616541903	-0.020634498580612566	-0.021831855612625285	-0.02228512466516924	-0.02292376753361342	-0.023814889411728556	-0.027190827788269763	-0.03446375524989189	-0.043429745789902635	-0.05162857724413544	-0.05505849951740417	-0.05528970021011077	-0.051890717507037144	-0.05224039132528261	-0.04832937535268544
extfig8a_rotate_LC15_high_conf_bounds_real	-0.003099867718503383	-0.005411751614503005	-0.006406588046331208	-0.006228891126729499	-0.0023423030610916413	0.0033037872623647496	0.008931687170547665	0.011778425252590506	0.009891409486480268	0.0062074618304670676	0.0048037900732956565	0.006460682594823879	0.007247789414023409	0.008421801745953866	0.00847614151734428	0.007230244501633365	0.005427129168191846	0.004488489250922958	0.002812593673274663	0.00347399569199039	0.002683124011388898	0.0041984848439013045	0.0033856823187249966	0.004251936911355257	0.0037667326707743285	0.005279212766176924	0.008353627124538266	0.01521440390099155	0.020840383298957873	0.02227692286233577	0.02423249454021409	0.02603012744359462	0.023558649902547635	0.0237082725028161	0.018780546687001534	0.015006184014764444	0.010160230406940729	0.00709371641683524	0.004646041105946601	0.00053281477763418	-0.002502797445833045	-0.008521587331127026	-0.010864663102515906	-0.012161823774854391	-0.01072851516049487	-0.008282553142257737	-0.005027318052278815	-0.0027293932940786934	-0.00026133586033288096
extfig8a_rotate_LC15_times_model	0.5	0.5333333333333333	0.5666666666666667	0.6	0.6333333333333333	0.6666666666666666	0.7	0.7333333333333334	0.7666666666666666	0.8	0.8333333333333333	0.8666666666666667	0.9	0.9333333333333333	0.9666666666666667	1.0	1.0333333333333332	1.0666666666666667	1.1	1.1333333333333333	1.1666666666666665	1.2	1.2333333333333334	1.2666666666666666	1.3	1.3333333333333335	1.3666666666666667	1.4	1.4333333333333333	1.4666666666666668	1.5	1.5333333333333332	1.5666666666666667	1.6	1.6333333333333333	1.6666666666666667	1.7	1.7333333333333334	1.7666666666666666	1.8	1.8333333333333333	1.8666666666666667	1.9	1.9333333333333333	1.9666666666666666	2.0	2.033333333333333	2.0666666666666664	2.1
extfig8a_rotate_LC15_responses_model	-0.023259185	-0.023259185	-0.023259185	-0.023259185	-0.023259185	-0.023259185	-0.023259185	-0.023259185	-0.023259185	-0.023259185	-0.023259185	-0.023259185	-0.023259185	-0.023259185	-0.023259185	-0.023259185	-0.023259185	-0.023259185	-0.023259185	-0.023259185	-0.023259185	-0.023259185	-0.023259185	-0.023259185	-0.023259185	-0.023145268	-0.02145153	-0.019754319	-0.018196356	-0.016666273	-0.014964398	-0.01316774	-0.011336729	-0.009499386	-0.007636578	-0.005972374	-0.0044752834	-0.003108996	-0.0018406501	-0.0007712161	-2.6212074e-05	0.00054640323	0.00094512105	0.001274826	0.0015145764	0.0016636029	0.0017371401	0.0016947985	0.001558572
extfig8a_optimized_changes_in_ori_LC15_times_real	0.0	0.03333333333333333	0.06666666666666667	0.1	0.13333333333333333	0.16666666666666666	0.2	0.23333333333333334	0.26666666666666666	0.3	0.3333333333333333	0.36666666666666664	0.4	0.43333333333333335	0.4666666666666667	0.5	0.5333333333333333	0.5666666666666667	0.6	0.6333333333333333	0.6666666666666666	0.7	0.7333333333333333	0.7666666666666666	0.8	0.8333333333333334	0.8666666666666667	0.9	0.9333333333333333	0.9666666666666667	1.0	1.0333333333333332	1.0666666666666667	1.1	1.1333333333333333	1.1666666666666667	1.2	1.2333333333333334	1.2666666666666666	1.3	1.3333333333333333	1.3666666666666667	1.4	1.4333333333333333	1.4666666666666666	1.5	1.5333333333333332	1.5666666666666667	1.6
extfig8a_optimized_changes_in_ori_LC15_mean_responses_real	-0.020499527580890135	-0.02190417090639435	-0.019729259987053153	-0.014735694817196878	-0.009280169383816879	-0.0054733146020292936	-0.00394763431344336	-0.0036179265220530376	-0.003167644923443521	-0.0024788288000210396	-0.0019414861406392525	-0.0010232048546039315	0.0014335479174196432	0.00550698868781666	0.009632727635965939	0.012073294233587146	0.01221204858564867	0.010339406209192993	0.007260685284601969	0.004431145635947038	0.0033903356008320807	0.004032812537501018	0.00420019315484566	0.002016023481782414	-0.001811076557098165	-0.004636186200735745	-0.0048092890355067985	-0.0031910373129338913	-0.001842245346008616	-0.001866836496648244	-0.002528941084927284	-0.0023486399360092306	-0.00082468083052698	0.0009679802229206185	0.0014270635158717738	0.000276662859282928	-0.0010815268387840767	-0.0010987703691690174	0.0004492939319572049	0.0027383419946477748	0.0048599041351372555	0.0059388102828517005	0.005306746990372915	0.003103411843426865	0.0001194010773722899	-0.002905143851868408	-0.0053755323286746445	-0.006490674448090649	-0.005564784141475382
extfig8a_optimized_changes_in_ori_LC15_low_conf_bounds_real	-0.03525440950958701	-0.03626188909742354	-0.037876624836270974	-0.03460206637697388	-0.029643451873195916	-0.024459958107192634	-0.023050859048507417	-0.023746861078279613	-0.0253806982550388	-0.02663189667993342	-0.02471610589299819	-0.021197330660953032	-0.015850800751126107	-0.010542970739572131	-0.006722414823629217	-0.005817321942085643	-0.005159962279194717	-0.005639507022689055	-0.008366434882631233	-0.010072506586573195	-0.011786900956232037	-0.009994616383858457	-0.008668694542410121	-0.011944444886639297	-0.01593695503070034	-0.018170387667689417	-0.01807420337914171	-0.018153944454517696	-0.017512508588135887	-0.018991090159301206	-0.020330808554042488	-0.02171994046464473	-0.020809399341262243	-0.019887808358049278	-0.017132571308145352	-0.019228288220588367	-0.019914690922844973	-0.019033276917546103	-0.017023615031856475	-0.01507996299370352	-0.015174429288304656	-0.012288132004929068	-0.010578905815234158	-0.012018378489893698	-0.01300406921458984	-0.01722677026524694	-0.01976617458803382	-0.020755489951381465	-0.020750450295872126
extfig8a_optimized_changes_in_ori_LC15_high_conf_bounds_real	0.0004883178346907543	-0.0011054030231870946	-0.00018018214520615724	0.004123979948977994	0.011029673154634994	0.014422265935952042	0.017848738239098716	0.01949023802188551	0.020450468853986475	0.019905334234489817	0.022186401494529096	0.026106196470163396	0.027110305547498628	0.02722424152626514	0.03138879168037502	0.03311520407278989	0.032325097621971395	0.03125224282405898	0.027681624798285343	0.02204404894723429	0.02099716314184354	0.019915175274012868	0.02163962103912428	0.020061405609636034	0.016050966163523618	0.011417823199076499	0.013365484050518506	0.014913576163444471	0.019301165350359164	0.0203928737561361	0.01948645833955365	0.018019735547394763	0.020078868085247857	0.0239491987224336	0.02317910105740252	0.022508079674765053	0.022639695253560535	0.020876917677857484	0.019420137988455877	0.020486864520204144	0.02341530053411615	0.025844274071437627	0.022373739064027814	0.020354186412106505	0.013913537544219635	0.010681653191065014	0.01089848857988064	0.010537815679201371	0.010916787975511558
extfig8a_optimized_changes_in_ori_LC15_times_model	0.5	0.5333333333333333	0.5666666666666667	0.6	0.6333333333333333	0.6666666666666666	0.7	0.7333333333333334	0.7666666666666666	0.8	0.8333333333333333	0.8666666666666667	0.9	0.9333333333333333	0.9666666666666667	1.0	1.0333333333333332	1.0666666666666667	1.1	1.1333333333333333	1.1666666666666665	1.2	1.2333333333333334	1.2666666666666666	1.3	1.3333333333333335	1.3666666666666667	1.4	1.4333333333333333	1.4666666666666668	1.5	1.5333333333333332	1.5666666666666667	1.6	1.6333333333333333	1.6666666666666667	1.7	1.7333333333333334	1.7666666666666666	1.8	1.8333333333333333	1.8666666666666667	1.9	1.9333333333333333	1.9666666666666666	2.0	2.033333333333333	2.0666666666666664	2.1
extfig8a_optimized_changes_in_ori_LC15_responses_model	-0.0064912653	-0.005993815	-0.0056377156	-0.005443873	-0.005406211	-0.0058490545	-0.0062161135	-0.0061224587	-0.0058448194	-0.005937366	-0.0057116617	-0.0049989107	-0.004579362	-0.0044535724	-0.0041373484	-0.0031731992	-0.0021322519	-0.0016190532	-0.0012682949	-0.0006429341	-0.00042155664	-0.0002646409	0.00013998686	0.0011574519	0.0019367817	0.002440957	0.0024371808	0.0030265348	0.0037222505	0.0050031766	0.006321028	0.007305987	0.008539581	0.009082524	0.009369374	0.009538169	0.009940129	0.0097143315	0.009641306	0.008884077	0.008358539	0.008064966	0.0074112425	0.006850343	0.0061731376	0.0054874597	0.005206044	0.0050778594	0.005035775
extfig8a_optimized_forward_vels_LC15_times_real	0.0	0.03333333333333333	0.06666666666666667	0.1	0.13333333333333333	0.16666666666666666	0.2	0.23333333333333334	0.26666666666666666	0.3	0.3333333333333333	0.36666666666666664	0.4	0.43333333333333335	0.4666666666666667	0.5	0.5333333333333333	0.5666666666666667	0.6	0.6333333333333333	0.6666666666666666	0.7	0.7333333333333333	0.7666666666666666	0.8	0.8333333333333334	0.8666666666666667	0.9	0.9333333333333333	0.9666666666666667	1.0	1.0333333333333332	1.0666666666666667	1.1	1.1333333333333333	1.1666666666666667	1.2	1.2333333333333334	1.2666666666666666	1.3	1.3333333333333333	1.3666666666666667	1.4	1.4333333333333333	1.4666666666666666	1.5	1.5333333333333332	1.5666666666666667	1.6
extfig8a_optimized_forward_vels_LC15_mean_responses_real	-0.03495377900168985	-0.03344334587895156	-0.03399940068933962	-0.035074107684025226	-0.033808851341047344	-0.02964183949341804	-0.025093274205140775	-0.02301385248511782	-0.02381766151985357	-0.02529813298442946	-0.025201857508648614	-0.02349023080445862	-0.021589666475182675	-0.02040314303786188	-0.019495041018120295	-0.01798662169980022	-0.016006261371381822	-0.014880634858643695	-0.015777695013251877	-0.018210877915495565	-0.0205644175329594	-0.022148882921585674	-0.02347413912659443	-0.024670474801623543	-0.025147041638854423	-0.02470151721774624	-0.023794095720115812	-0.022594314539202316	-0.02109472570698419	-0.020589190910197428	-0.023103840486583177	-0.02846011193677021	-0.033177487707196314	-0.033886203138126646	-0.031318462557176976	-0.029133615526361074	-0.02921955503222467	-0.030060974132872537	-0.029786754415282255	-0.028915168636650668	-0.02889845314533247	-0.029317188323801473	-0.028229553084997354	-0.024842680951640862	-0.02034939589495792	-0.016054553735192538	-0.012232891631466937	-0.00908218034610828	-0.0074779637663749095
extfig8a_optimized_forward_vels_LC15_low_conf_bounds_real	-0.0664722898119791	-0.06319991450936094	-0.06070010710873159	-0.062225553427388364	-0.06042697599939547	-0.05740614180682193	-0.05288375021439504	-0.04819471837208388	-0.04536648282754413	-0.04502243654241343	-0.04580467673790899	-0.04496973510939685	-0.043178479634712635	-0.039209595407584515	-0.03550921968362118	-0.03415194788688948	-0.03285770956347546	-0.03122536959595625	-0.031152325618514366	-0.033835801211839184	-0.03578561112555397	-0.036596151743759804	-0.03926722732669972	-0.04226021569633789	-0.04416684991511634	-0.04419632477685042	-0.041177133941294915	-0.04019075213159019	-0.039492867817693005	-0.03742288573705841	-0.03737066781487949	-0.043839760750291966	-0.04946222272398634	-0.052334795045349734	-0.050737963854764256	-0.04992140890563591	-0.049121706866975576	-0.04772600157907274	-0.04592018695421063	-0.04451680784377008	-0.045203602804996204	-0.045427908745231865	-0.04521894632118718	-0.04134760118583693	-0.036974457486292064	-0.03121894297279809	-0.02716993422137505	-0.026497879474518288	-0.026244069974818922
extfig8a_optimized_forward_vels_LC15_high_conf_bounds_real	-0.012413921324218138	-0.013357004776563935	-0.01416021039903043	-0.016341609516034746	-0.017856761070629504	-0.014227916356288745	-0.009732809480058372	-0.008984272288151494	-0.010833718821523734	-0.01294090075725223	-0.012893301437325212	-0.009012135717492938	-0.007886372391589437	-0.009088362314238317	-0.01008165503009132	-0.0072105684072673445	-0.004362154047820765	-0.000979522685717066	-0.0019255121334634357	-0.0039220637262643845	-0.008265696916752241	-0.010042842642863344	-0.011250248311759673	-0.010419986544580088	-0.011207341310761058	-0.010429875887816558	-0.009685549920542293	-0.007737241495429962	-0.0036945347349417656	-0.0039051157185736704	-0.008364755661917042	-0.0156872632489824	-0.02007719306034361	-0.019674936579150554	-0.016909638663151868	-0.012906132077582066	-0.012418043895022603	-0.011539267876295767	-0.010915127471372747	-0.01081610390115457	-0.011706105902771784	-0.013405606158405803	-0.014629334940822294	-0.012926962072647827	-0.008031631139554594	-0.0029765931583830268	0.0012851626779158654	0.0067038156218237315	0.010641663660592073
extfig8a_optimized_forward_vels_LC15_times_model	0.5	0.5333333333333333	0.5666666666666667	0.6	0.6333333333333333	0.6666666666666666	0.7	0.7333333333333334	0.7666666666666666	0.8	0.8333333333333333	0.8666666666666667	0.9	0.9333333333333333	0.9666666666666667	1.0	1.0333333333333332	1.0666666666666667	1.1	1.1333333333333333	1.1666666666666665	1.2	1.2333333333333334	1.2666666666666666	1.3	1.3333333333333335	1.3666666666666667	1.4	1.4333333333333333	1.4666666666666668	1.5	1.5333333333333332	1.5666666666666667	1.6	1.6333333333333333	1.6666666666666667	1.7	1.7333333333333334	1.7666666666666666	1.8	1.8333333333333333	1.8666666666666667	1.9	1.9333333333333333	1.9666666666666666	2.0	2.033333333333333	2.0666666666666664	2.1
extfig8a_optimized_forward_vels_LC15_responses_model	-0.029806126	-0.030639645	-0.02931798	-0.02836584	-0.02976086	-0.02992386	-0.028715307	-0.030204536	-0.029680757	-0.030157624	-0.03328988	-0.03375823	-0.033336774	-0.032981817	-0.03242738	-0.031777445	-0.031168535	-0.03049528	-0.031094955	-0.030149046	-0.0302149	-0.029106174	-0.030730486	-0.029535465	-0.030397031	-0.029711327	-0.030397031	-0.029711327	-0.029149346	-0.029278722	-0.029815668	-0.029527381	-0.030252028	-0.029517673	-0.030272128	-0.02978184	-0.030415695	-0.02959761	-0.030397031	-0.029072246	-0.03068727	-0.029615566	-0.030256417	-0.030040264	-0.030244928	-0.029266661	-0.030506913	-0.029944321	-0.030114044
extfig8a_optimized_forward_vels_fixedlocation_LC15_times_real	0.0	0.03333333333333333	0.06666666666666667	0.1	0.13333333333333333	0.16666666666666666	0.2	0.23333333333333334	0.26666666666666666	0.3	0.3333333333333333	0.36666666666666664	0.4	0.43333333333333335	0.4666666666666667	0.5	0.5333333333333333	0.5666666666666667	0.6	0.6333333333333333	0.6666666666666666	0.7	0.7333333333333333	0.7666666666666666	0.8	0.8333333333333334	0.8666666666666667	0.9	0.9333333333333333	0.9666666666666667	1.0	1.0333333333333332	1.0666666666666667	1.1	1.1333333333333333	1.1666666666666667	1.2	1.2333333333333334	1.2666666666666666	1.3	1.3333333333333333	1.3666666666666667	1.4	1.4333333333333333	1.4666666666666666	1.5	1.5333333333333332	1.5666666666666667	1.6
extfig8a_optimized_forward_vels_fixedlocation_LC15_mean_responses_real	-0.009149213957317324	-0.008611945948041815	-0.008744803974248807	-0.008900970194196372	-0.007873201188778552	-0.005199450330675583	-0.0016241836387473256	0.0017034466083789715	0.00395714346042841	0.00499405262257378	0.005560534687139009	0.006637587378988569	0.007971904366635606	0.007990951083884576	0.005865228745015127	0.0030141890015381047	0.0015408876138731332	0.0014974407421395654	0.0008507113926414961	-0.001797557284135565	-0.005408528189622821	-0.00785564871770418	-0.008356909428495868	-0.007911356145452755	-0.007762854005426447	-0.00823331970731043	-0.009118833876504206	-0.01017700741229527	-0.011157550097531268	-0.011896156837717983	-0.012527147084610933	-0.01321013632749922	-0.01323491844782234	-0.011252566552255905	-0.007385275754597462	-0.004065765227262423	-0.0035757784104846597	-0.0053562842413558825	-0.0067079114063514295	-0.005798871024854488	-0.003189219623237989	-0.0007104513489381853	0.00042668879820882227	4.698054654386283e-05	-0.0018067258358609886	-0.0049600731471343956	-0.00835237549376376	-0.010366406224713916	-0.010571016451396709
extfig8a_optimized_forward_vels_fixedlocation_LC15_low_conf_bounds_real	-0.0251593552339245	-0.025409109372715104	-0.02576009959200698	-0.02504067395069889	-0.023344585518933092	-0.023008972100297453	-0.01956551732426205	-0.015354754579470298	-0.011018944224280201	-0.007684004411270922	-0.006250698798095514	-0.004477255245267417	-0.003861872182107471	-0.004563739106996207	-0.007694892373619263	-0.011298340358238988	-0.013162617518991703	-0.01531161707850717	-0.0149362429324024	-0.015711992947179603	-0.01922894620860275	-0.021456823066225584	-0.02282704025746391	-0.021719084655628974	-0.021288158127215195	-0.022058173241619367	-0.024036495450954803	-0.024334411064115286	-0.02481910364896555	-0.027223605766374462	-0.025327776457385633	-0.02685044841041181	-0.027432902865561017	-0.025269759184944476	-0.02029311539225961	-0.01641915328087328	-0.015920616126608104	-0.017231441555936502	-0.01865726686846271	-0.018933386441032568	-0.01675651161358508	-0.011351413350104226	-0.010501567927530051	-0.009922475015524424	-0.013086914122203608	-0.019144128016837438	-0.02398009571712033	-0.02835909005282498	-0.030893594327685747
extfig8a_optimized_forward_vels_fixedlocation_LC15_high_conf_bounds_real	0.004439230306406661	0.005686878397481581	0.004475852575990387	0.004582801223102587	0.007004404697965857	0.0098112603995385	0.014223535795429114	0.015448918851684451	0.016890620875131428	0.015431309316831628	0.01743144149498292	0.018339876314225626	0.019059650867646705	0.018609126443013047	0.017194973261143897	0.016282247623460904	0.01760050565641904	0.019068058603479744	0.01909733313876826	0.016376278442467418	0.01014705293111143	0.0049949070394869725	0.0027041903713417937	0.004481378212827007	0.004637919403898385	0.0047562585509903586	0.0028140676940433163	0.0040077789042144395	0.003566413485365251	0.003598446765859349	0.0038492986946698036	0.001242050189593284	0.0003049161387630749	5.5557764345948144e-05	0.00376971270661007	0.007401232234222893	0.007898659772427463	0.0063636892689186405	0.006974275162106385	0.007178045842668822	0.008274938252370306	0.010554170065699486	0.010117509381328018	0.008618996525784113	0.006514984273571992	0.005188656174596824	0.0054229701106831675	0.005735130750162901	0.006081473875514727
extfig8a_optimized_forward_vels_fixedlocation_LC15_times_model	0.5	0.5333333333333333	0.5666666666666667	0.6	0.6333333333333333	0.6666666666666666	0.7	0.7333333333333334	0.7666666666666666	0.8	0.8333333333333333	0.8666666666666667	0.9	0.9333333333333333	0.9666666666666667	1.0	1.0333333333333332	1.0666666666666667	1.1	1.1333333333333333	1.1666666666666665	1.2	1.2333333333333334	1.2666666666666666	1.3	1.3333333333333335	1.3666666666666667	1.4	1.4333333333333333	1.4666666666666668	1.5	1.5333333333333332	1.5666666666666667	1.6	1.6333333333333333	1.6666666666666667	1.7	1.7333333333333334	1.7666666666666666	1.8	1.8333333333333333	1.8666666666666667	1.9	1.9333333333333333	1.9666666666666666	2.0	2.033333333333333	2.0666666666666664	2.1
extfig8a_optimized_forward_vels_fixedlocation_LC15_responses_model	0.000928835	0.0010236059	0.0013189507	0.0023696176	0.0023963558	0.0012248424	0.0024324195	0.002178894	0.0051309387	0.0048728012	0.004118771	0.0030939304	0.0033655637	0.0030516223	0.0011942969	0.0031285235	0.0027704504	0.0016802144	0.0011313925	0.0024403469	0.0019230968	0.0026557776	0.004401239	0.0055375327	0.0052456683	0.004815142	0.005064799	0.005081885	0.004676526	0.0050480287	0.0053422465	0.0050207335	0.0053422465	0.0046034926	0.005394733	0.0057521486	0.006231505	0.005518111	0.0060501057	0.0057606087	0.0063641802	0.004579242	0.006016128	0.0050207335	0.0030446253	0.0022034016	0.0044208826	0.0026255292	0.0018984736
extfig8a_optimized_lateral_vels_LC15_times_real	0.0	0.03333333333333333	0.06666666666666667	0.1	0.13333333333333333	0.16666666666666666	0.2	0.23333333333333334	0.26666666666666666	0.3	0.3333333333333333	0.36666666666666664	0.4	0.43333333333333335	0.4666666666666667	0.5	0.5333333333333333	0.5666666666666667	0.6	0.6333333333333333	0.6666666666666666	0.7	0.7333333333333333	0.7666666666666666	0.8	0.8333333333333334	0.8666666666666667	0.9	0.9333333333333333	0.9666666666666667	1.0	1.0333333333333332	1.0666666666666667	1.1	1.1333333333333333	1.1666666666666667	1.2	1.2333333333333334	1.2666666666666666	1.3	1.3333333333333333	1.3666666666666667	1.4	1.4333333333333333	1.4666666666666666	1.5	1.5333333333333332	1.5666666666666667	1.6
extfig8a_optimized_lateral_vels_LC15_mean_responses_real	-0.03352504320071546	-0.03533269515689459	-0.03720826807184387	-0.03924400524760344	-0.04005413830809724	-0.037625432143884946	-0.0320528744947594	-0.02597900244248641	-0.022226638736596842	-0.021745879879884914	-0.023583398465088855	-0.025911905157757847	-0.027071716259123735	-0.026639073260584324	-0.025726288815988412	-0.026021803210112895	-0.028430389219113835	-0.03204948971469919	-0.03479618222173848	-0.03542731518333318	-0.034494576433725284	-0.033017208708282744	-0.030861135842425124	-0.02722678482726427	-0.02247504406912354	-0.018334681223493566	-0.01614385483566471	-0.016139821877815264	-0.01828313829692616	-0.022449912514591254	-0.027475300994822146	-0.031371693037231856	-0.03290599166204019	-0.03202478493344204	-0.02924508394338984	-0.025566381268518696	-0.022787908265157086	-0.022423357222703593	-0.024052548403118164	-0.025904751789864715	-0.0267116449283115	-0.026567231122655716	-0.02633775354359576	-0.026856309074215445	-0.028331931086582638	-0.030012357854511576	-0.0308280765206234	-0.03065363589636506	-0.030231566009799683
extfig8a_optimized_lateral_vels_LC15_low_conf_bounds_real	-0.05396699783919465	-0.054785492617815554	-0.05769372125552796	-0.06130629535790966	-0.0637690095164341	-0.06058727765470532	-0.05191885508469354	-0.04516276809651414	-0.041132256880894426	-0.039701804121459724	-0.0415710556364758	-0.04460024666065745	-0.04703997321293607	-0.04687100886701858	-0.04610368915335028	-0.04592824934904353	-0.047520799074813894	-0.04937908743621938	-0.05173955769193851	-0.05159058882318848	-0.05136237765925541	-0.049358477000682445	-0.04777860286105347	-0.042710067464683005	-0.03605524323511442	-0.03248644235247635	-0.033553363377397276	-0.037847085660093364	-0.04246802932761249	-0.046120327896115344	-0.04983068766544245	-0.0517719979556079	-0.05004152500179365	-0.04621985465988487	-0.04320548225644599	-0.03956549419359513	-0.03698736093295765	-0.03528527960127365	-0.03982802221384964	-0.04118685558525458	-0.04123798916320454	-0.03998844379915677	-0.04008783924599318	-0.04043691000269085	-0.04404851344832245	-0.0469703356446745	-0.04992797952282606	-0.051069519024834004	-0.05206996669080759
extfig8a_optimized_lateral_vels_LC15_high_conf_bounds_real	-0.015393494975657045	-0.01703506412189245	-0.01745914508565278	-0.015919678687559172	-0.01713976483230621	-0.015274734398275824	-0.0072138381242741086	-0.0041249514938535466	-0.0027916108946056607	-0.0032287575238633954	-0.006724428500661956	-0.011200827334023425	-0.010319509888164134	-0.008627128953499128	-0.006802241455325467	-0.007812796379918508	-0.012303487444263426	-0.0167405818256191	-0.01869937271324214	-0.020653017065433085	-0.02133061302329435	-0.020171386801082658	-0.01848279832487053	-0.014634551110707808	-0.008785556204560918	-0.003865680059933436	-0.00010790557945280595	0.003193081605230378	0.0034272697258259945	0.0003209136860088228	-0.005539918793972415	-0.01072628410970316	-0.014061793303324015	-0.018090490148520863	-0.016709411758425587	-0.012224657373944908	-0.00949828663614124	-0.009536471933743037	-0.011471473787113624	-0.015031867396683725	-0.016795311200926075	-0.015866228351566057	-0.01412077637735472	-0.014300223349301146	-0.013094472690722598	-0.013454468133945892	-0.012924871687239492	-0.012008227558617062	-0.011475094608500751
extfig8a_optimized_lateral_vels_LC15_times_model	0.5	0.5333333333333333	0.5666666666666667	0.6	0.6333333333333333	0.6666666666666666	0.7	0.7333333333333334	0.7666666666666666	0.8	0.8333333333333333	0.8666666666666667	0.9	0.9333333333333333	0.9666666666666667	1.0	1.0333333333333332	1.0666666666666667	1.1	1.1333333333333333	1.1666666666666665	1.2	1.2333333333333334	1.2666666666666666	1.3	1.3333333333333335	1.3666666666666667	1.4	1.4333333333333333	1.4666666666666668	1.5	1.5333333333333332	1.5666666666666667	1.6	1.6333333333333333	1.6666666666666667	1.7	1.7333333333333334	1.7666666666666666	1.8	1.8333333333333333	1.8666666666666667	1.9	1.9333333333333333	1.9666666666666666	2.0	2.033333333333333	2.0666666666666664	2.1
extfig8a_optimized_lateral_vels_LC15_responses_model	-0.030975616	-0.032424513	-0.03288303	-0.032709986	-0.032360263	-0.031944375	-0.031519905	-0.031215936	-0.030963495	-0.030691762	-0.030481542	-0.030415783	-0.030499427	-0.030547611	-0.030551847	-0.030718733	-0.03074954	-0.030710246	-0.030738126	-0.030668527	-0.030569628	-0.030470734	-0.030393556	-0.030291526	-0.030332845	-0.030190207	-0.030276883	-0.030221317	-0.030051515	-0.029860687	-0.029910084	-0.029806241	-0.02982422	-0.029809676	-0.029884629	-0.029799066	-0.029747654	-0.029793315	-0.029918367	-0.02999454	-0.030152733	-0.030230815	-0.030210618	-0.030262439	-0.030205464	-0.03017778	-0.030239604	-0.030280316	-0.030289002
extfig8a_optimized_lateral_vels_fasttransition_LC15_times_real	0.0	0.03333333333333333	0.06666666666666667	0.1	0.13333333333333333	0.16666666666666666	0.2	0.23333333333333334	0.26666666666666666	0.3	0.3333333333333333	0.36666666666666664	0.4	0.43333333333333335	0.4666666666666667	0.5	0.5333333333333333	0.5666666666666667	0.6	0.6333333333333333	0.6666666666666666	0.7	0.7333333333333333	0.7666666666666666	0.8	0.8333333333333334	0.8666666666666667	0.9	0.9333333333333333	0.9666666666666667	1.0	1.0333333333333332	1.0666666666666667	1.1	1.1333333333333333	1.1666666666666667	1.2	1.2333333333333334	1.2666666666666666	1.3	1.3333333333333333	1.3666666666666667	1.4	1.4333333333333333	1.4666666666666666	1.5	1.5333333333333332	1.5666666666666667	1.6
extfig8a_optimized_lateral_vels_fasttransition_LC15_mean_responses_real	-0.007895879130145136	-0.006130736565035772	-0.003166181035446554	-0.000397593826137391	0.0012354386770848133	0.0016011166287760506	0.0005327425439480173	-0.0019950263944024625	-0.004781771384111547	-0.005844122272660394	-0.0042021715468519485	-0.0004926244416296384	0.003657673237411824	0.006368651779906991	0.006505574221283775	0.0046892522375737	0.0030238941302269703	0.0033738295401996208	0.005705014544577675	0.008059453813391366	0.008232901078804962	0.005579437112706131	0.0012591717847688655	-0.003098624806779713	-0.006632058943484225	-0.00909694868604624	-0.010190952551280776	-0.009850950705806364	-0.00842761699066215	-0.0062158905304159255	-0.00330293456230976	-0.00025621135075826044	0.001367543416056118	0.00041294791234351084	-0.0021170421213781566	-0.0035206851954298858	-0.00203932471020286	0.001538758374626472	0.005134943659484282	0.00747439788289351	0.008441561421986914	0.008372818120747952	0.007955809964825694	0.008345417979494906	0.010249887256517296	0.01269294808496986	0.013584856541072334	0.011790722397385387	0.008300180001648063
extfig8a_optimized_lateral_vels_fasttransition_LC15_low_conf_bounds_real	-0.018516633499715347	-0.016983371068109654	-0.015392652565933359	-0.01241140509590183	-0.008755476681153722	-0.008058417799628797	-0.008888954422389574	-0.014553243808959013	-0.018808010196006083	-0.02112377614122278	-0.018253743995932454	-0.012664325509158556	-0.009121085561520654	-0.007483626657560478	-0.007535379065277933	-0.007960883963402872	-0.009158545905220966	-0.008902332020303834	-0.005375324812429763	-0.003062309003086541	-0.0029248824188293377	-0.007359653231641038	-0.011810749641554109	-0.015908354853824427	-0.018482382704515816	-0.023381628908941906	-0.027730875975217693	-0.02536267041705313	-0.02278210005875993	-0.01929364040990561	-0.016025920761111236	-0.010498117943330982	-0.008817017744110273	-0.011039622739284903	-0.014895118165978598	-0.018386829039309768	-0.015437944666444117	-0.010706254863725369	-0.006334352036923408	-0.004918129447136728	-0.005578983280542643	-0.00644172734883167	-0.0053601187933843795	-0.005527419891786214	-0.003707996123800964	-0.001208855306631262	-0.0005776260001235443	-0.0015421401917501904	-0.003999814403353905
extfig8a_optimized_lateral_vels_fasttransition_LC15_high_conf_bounds_real	0.008455795605701422	0.008440890605662476	0.011457998255532337	0.01524914934110333	0.017150232355809557	0.01464407445891254	0.01301719652661312	0.010498595021677716	0.00957114548729833	0.011395807835754525	0.012411632707378427	0.0170294813268988	0.01795726931099296	0.020678956634014107	0.020861911529936737	0.019650442139639453	0.01950108986941335	0.02050599242443425	0.02317300442987394	0.02675816333636988	0.026745294275097593	0.023372693852375833	0.01859203104650582	0.013621683407837763	0.009943929573104924	0.007161018658736788	0.005556272179735747	0.006956367744374727	0.008296685794634776	0.008915812630275084	0.01084840630172699	0.012227046166782126	0.013161591464457683	0.011797905279547395	0.00938357576675886	0.008851375462571491	0.01107594430258088	0.014344969089489911	0.020390848404607774	0.023099695430193867	0.023211997713172887	0.02390731442758013	0.02415637112384645	0.024516506078772524	0.026124238576097893	0.027525318699879047	0.026456975156987736	0.024062592465202568	0.021410909168320245
extfig8a_optimized_lateral_vels_fasttransition_LC15_times_model	0.5	0.5333333333333333	0.5666666666666667	0.6	0.6333333333333333	0.6666666666666666	0.7	0.7333333333333334	0.7666666666666666	0.8	0.8333333333333333	0.8666666666666667	0.9	0.9333333333333333	0.9666666666666667	1.0	1.0333333333333332	1.0666666666666667	1.1	1.1333333333333333	1.1666666666666665	1.2	1.2333333333333334	1.2666666666666666	1.3	1.3333333333333335	1.3666666666666667	1.4	1.4333333333333333	1.4666666666666668	1.5	1.5333333333333332	1.5666666666666667	1.6	1.6333333333333333	1.6666666666666667	1.7	1.7333333333333334	1.7666666666666666	1.8	1.8333333333333333	1.8666666666666667	1.9	1.9333333333333333	1.9666666666666666	2.0	2.033333333333333	2.0666666666666664	2.1
extfig8a_optimized_lateral_vels_fasttransition_LC15_responses_model	0.0023965994	0.006754456	0.008219039	0.007783154	0.006831929	0.005651504	0.004464885	0.003444109	0.0026438711	0.0017951233	0.0010679048	0.0007810276	0.0008362252	0.0009404309	0.00094736274	0.001156766	0.0012765657	0.0011716168	0.00065726787	0.00050726905	0.0006755842	0.0004134588	0.00064736605	0.00071048364	0.001038204	0.00053202175	0.00096815266	0.0010508262	0.0016268073	0.001480028	0.0018703686	0.0020327428	0.0017832415	0.0015988387	0.0014805226	0.0014924044	0.0013377024	0.001582996	0.0016567586	0.0014817603	0.0006644456	1.3711862e-05	-1.8713064e-05	-0.0003904896	-0.00057514105	-0.00041969772	-0.00031672884	-0.00058627874	-0.0007518707
extfig8a_wildtype_LC15_times_real	0.0	0.03333333333333333	0.06666666666666667	0.1	0.13333333333333333	0.16666666666666666	0.2	0.23333333333333334	0.26666666666666666	0.3	0.3333333333333333	0.36666666666666664	0.4	0.43333333333333335	0.4666666666666667	0.5	0.5333333333333333	0.5666666666666667	0.6	0.6333333333333333	0.6666666666666666	0.7	0.7333333333333333	0.7666666666666666	0.8	0.8333333333333334	0.8666666666666667	0.9	0.9333333333333333	0.9666666666666667	1.0	1.0333333333333332	1.0666666666666667	1.1	1.1333333333333333	1.1666666666666667	1.2	1.2333333333333334	1.2666666666666666	1.3	1.3333333333333333	1.3666666666666667	1.4	1.4333333333333333	1.4666666666666666	1.5	1.5333333333333332	1.5666666666666667	1.6
extfig8a_wildtype_LC15_mean_responses_real	-0.009472407796256506	-0.012848842132512174	-0.017089532758690365	-0.019822103031629606	-0.020038249983689655	-0.018503824654240983	-0.0167836507167012	-0.015729419739216922	-0.015079511405215839	-0.014314369854907251	-0.013149722563983888	-0.011555974361536638	-0.010073015178982668	-0.00996884220724077	-0.01236289946453877	-0.016801396725680654	-0.02115222876170089	-0.023452954439982573	-0.023704926119270848	-0.023508728754237134	-0.023775078188693507	-0.023373213128763098	-0.021010809486610067	-0.017588081848796042	-0.015588535929616147	-0.01655967438722843	-0.019894732335128337	-0.023897130678220607	-0.027054622525954194	-0.028585290347605378	-0.028685105046270684	-0.02822746265689025	-0.02823546443024444	-0.02940839735614699	-0.031444241074507405	-0.03283709445843612	-0.03224859996027312	-0.030582553931462874	-0.03034189321828615	-0.03222909865581831	-0.03425992622433844	-0.03459503804802786	-0.033788618563655885	-0.03376126465413991	-0.0353924438411427	-0.03781819906433983	-0.03933730651943113	-0.038861831415429635	-0.037126943885951114
extfig8a_wildtype_LC15_low_conf_bounds_real	-0.025795570563549218	-0.029117533786524503	-0.03356648204414249	-0.03495047199028115	-0.03535496648399001	-0.034069037069474985	-0.033733551907112996	-0.03226361232187582	-0.029550111246232184	-0.02845801233163087	-0.028627332608715594	-0.026190408473789513	-0.02435777257333931	-0.023714369972263442	-0.02765207388619101	-0.03286709667138025	-0.03680855950243676	-0.03833447711362751	-0.03833502110585907	-0.04009333952686981	-0.04050004743015218	-0.03828292980801857	-0.034783900871935426	-0.030913434351221233	-0.031758191157009376	-0.03331254669525976	-0.03574560981892211	-0.03930745592204707	-0.03927983582215635	-0.04102589814899159	-0.04226894428427335	-0.044517206095411294	-0.04638714352484404	-0.047649486818784545	-0.04893785864092852	-0.04860036501287328	-0.04846738459969667	-0.04688595840075196	-0.0481298976418273	-0.050460719279596035	-0.053535711763987685	-0.05333827582692205	-0.051173832107769504	-0.04889692008951669	-0.05007143382444143	-0.052461320953722676	-0.05388209371710561	-0.05360586043798151	-0.05186311011301757
extfig8a_wildtype_LC15_high_conf_bounds_real	0.006005558587128823	0.0027736372475114955	-0.0038365109076709896	-0.008116905095535733	-0.0062143835267423056	-0.0030202796835596905	0.0001350870507756204	0.0011144413640082238	-9.344489559877527e-05	0.0016257379825557262	0.0033820487548508436	0.005435934718398838	0.0054215578607894775	0.005339490991233804	0.004465170354025846	-0.0014852286289601113	-0.0062334634195066055	-0.007249641398048136	-0.008629333838720568	-0.00696009242040016	-0.007156284217777149	-0.006513641752792818	-0.005730660818626235	-0.001980426513967378	0.0011827380941668414	0.0015121714905883194	-0.0014174414149847607	-0.006586423884791441	-0.011599985882848904	-0.015121467558189964	-0.014760863617867792	-0.014156154736625695	-0.01481131127151903	-0.014451838723540923	-0.016683117410667834	-0.01878167764168982	-0.018704731743072897	-0.016010206910577963	-0.013005246472125049	-0.013038922887991255	-0.014004523834958402	-0.012194321333853559	-0.014316292244362618	-0.018018664153324912	-0.021052360849353264	-0.0224329503249828	-0.02447718789592893	-0.02430033127259533	-0.024199918412464817
extfig8a_wildtype_LC15_times_model	0.5	0.5333333333333333	0.5666666666666667	0.6	0.6333333333333333	0.6666666666666666	0.7	0.7333333333333334	0.7666666666666666	0.8	0.8333333333333333	0.8666666666666667	0.9	0.9333333333333333	0.9666666666666667	1.0	1.0333333333333332	1.0666666666666667	1.1	1.1333333333333333	1.1666666666666665	1.2	1.2333333333333334	1.2666666666666666	1.3	1.3333333333333335	1.3666666666666667	1.4	1.4333333333333333	1.4666666666666668	1.5	1.5333333333333332	1.5666666666666667	1.6	1.6333333333333333	1.6666666666666667	1.7	1.7333333333333334	1.7666666666666666	1.8	1.8333333333333333	1.8666666666666667	1.9	1.9333333333333333	1.9666666666666666	2.0	2.033333333333333	2.0666666666666664	2.1
extfig8a_wildtype_LC15_responses_model	-0.02874282	-0.02970453	-0.033773065	-0.03430962	-0.03430962	-0.03430962	-0.03430962	-0.03430962	-0.03430962	-0.03430962	-0.03430962	-0.03430962	-0.03430962	-0.03430962	-0.03430962	-0.03430962	-0.03430962	-0.03430962	-0.03430962	-0.03430962	-0.03430962	-0.03430962	-0.03430962	-0.03430962	-0.03430962	-0.03430962	-0.03430962	-0.03430962	-0.03430962	-0.033810418	-0.03048949	-0.028489852	-0.025986457	-0.024540097	-0.02177288	-0.016487706	-0.010774996	-0.0048714187	-0.0006222278	0.00069124997	0.000956811	0.00031516142	0.0003472939	-0.0006721709	-0.0011954773	-0.002461614	-0.00532676	-0.0070486693	-0.008476795
extfig8a_backnforth_LC17_times_real	0.0	0.03333333333333333	0.06666666666666667	0.1	0.13333333333333333	0.16666666666666666	0.2	0.23333333333333334	0.26666666666666666	0.3	0.3333333333333333	0.36666666666666664	0.4	0.43333333333333335	0.4666666666666667	0.5	0.5333333333333333	0.5666666666666667	0.6	0.6333333333333333	0.6666666666666666	0.7	0.7333333333333333	0.7666666666666666	0.8	0.8333333333333334	0.8666666666666667	0.9	0.9333333333333333	0.9666666666666667	1.0	1.0333333333333332	1.0666666666666667	1.1	1.1333333333333333	1.1666666666666667	1.2	1.2333333333333334	1.2666666666666666	1.3	1.3333333333333333	1.3666666666666667	1.4	1.4333333333333333	1.4666666666666666	1.5	1.5333333333333332	1.5666666666666667	1.6
extfig8a_backnforth_LC17_mean_responses_real	0.03120868133139526	0.029813363117047072	0.029318323932923832	0.0298034764169858	0.031591067704813285	0.033590734897918806	0.03394237430777392	0.03211892727986569	0.029753419549292424	0.029350208866947385	0.032143055477545264	0.036890962734017735	0.04069347722204126	0.04121122536765248	0.038482797234603704	0.03454741487430186	0.03135841651990798	0.02914613322692097	0.02759277461628973	0.027674733996583767	0.030889809719956262	0.0369939402243092	0.04331295589557731	0.04709381292604313	0.04825104435215798	0.04901384058280089	0.05102670796250877	0.05378828770881482	0.056219653733183376	0.05815751942737415	0.05979692306219152	0.061004814400551034	0.06171985266586769	0.062416336862952705	0.06395505324115555	0.06675805137370024	0.06989521955065756	0.07144754797486641	0.07115003238164234	0.07176153275301565	0.07567399149859938	0.08167674417163305	0.08691878481311364	0.09022371665569191	0.0918067426673688	0.091503835749451	0.08925055988331866	0.0862089160767761	0.0837653433429059
extfig8a_backnforth_LC17_low_conf_bounds_real	0.01440892803934517	0.012374596255207516	0.012833928175987969	0.015600182122004128	0.017381968608987157	0.020662720607009636	0.018398190314318708	0.014595443057929085	0.012321308601116299	0.008619983877057192	0.013261446409348964	0.018992851850510438	0.02329921534442429	0.02426787540243003	0.020488960479674825	0.01730207759090201	0.012334442247112384	0.011501231695761316	0.011837954158085444	0.013245880405994335	0.014879256076456675	0.019949701393482587	0.0269529770296166	0.02922671339874284	0.03140544087943734	0.033048140363947036	0.03509329424230298	0.03793750197344563	0.038790542248626	0.03882685544115916	0.042056877970826724	0.0413027197340243	0.04234962137373015	0.04281747398325124	0.04512479346794838	0.049356026258169254	0.05230338484615714	0.05538040934607664	0.05343368998770996	0.05138121840288573	0.05460178101453659	0.06260030265996507	0.06790868091906427	0.07072183822521955	0.06862349271065568	0.06963924385831358	0.06581892050051741	0.06349071823899291	0.06304548827066739
extfig8a_backnforth_LC17_high_conf_bounds_real	0.04728762472096161	0.04722072531933818	0.046696239269469725	0.04763505601778269	0.047708234549759476	0.04875082597012864	0.05124954132468299	0.04809994482520148	0.044064956088512235	0.045642732868042366	0.04662730928486304	0.05380870913819508	0.057358459631728066	0.059009273362210485	0.0578343470805309	0.05221380033477271	0.04760924825924524	0.04530125364016813	0.04199767500965989	0.04347880304743412	0.04757709274780525	0.05587585784570002	0.06109894284659875	0.06295117883744086	0.06477726360880931	0.06427187173752856	0.06671250768454161	0.07068736938371199	0.07471279652183703	0.07524545894358732	0.07541529919294859	0.07675391895908573	0.07791263473908992	0.07967973011596569	0.0821060325791433	0.08515824349872429	0.08612747634284797	0.08763493818412875	0.08922429972342358	0.08868334202969043	0.09210984742560999	0.09715785205089825	0.10398886719510149	0.1089821724634674	0.11108800796622027	0.11325206247772263	0.11173139834920437	0.10675085143971505	0.10607317615106228
extfig8a_backnforth_LC17_times_model	0.5	0.5333333333333333	0.5666666666666667	0.6	0.6333333333333333	0.6666666666666666	0.7	0.7333333333333334	0.7666666666666666	0.8	0.8333333333333333	0.8666666666666667	0.9	0.9333333333333333	0.9666666666666667	1.0	1.0333333333333332	1.0666666666666667	1.1	1.1333333333333333	1.1666666666666665	1.2	1.2333333333333334	1.2666666666666666	1.3	1.3333333333333335	1.3666666666666667	1.4	1.4333333333333333	1.4666666666666668	1.5	1.5333333333333332	1.5666666666666667	1.6	1.6333333333333333	1.6666666666666667	1.7	1.7333333333333334	1.7666666666666666	1.8	1.8333333333333333	1.8666666666666667	1.9	1.9333333333333333	1.9666666666666666	2.0	2.033333333333333	2.0666666666666664	2.1
extfig8a_backnforth_LC17_responses_model	0.029012235	0.028568245	0.028840024	0.029374404	0.030004729	0.02977712	0.030206725	0.030360335	0.031379588	0.03210183	0.03358464	0.0354243	0.036776267	0.037820593	0.038023897	0.039655782	0.03982024	0.040444195	0.04210367	0.04465448	0.04525812	0.047775563	0.047666617	0.049394704	0.048566867	0.049097896	0.051149797	0.05151626	0.053418886	0.053893782	0.0570064	0.05911383	0.059634183	0.060969554	0.06271324	0.06397417	0.06731743	0.06840533	0.0729926	0.07409932	0.07468027	0.07669997	0.07844732	0.07960474	0.0825782	0.08584578	0.08953881	0.09062415	0.09291524
extfig8a_looming_LC17_times_real	0.0	0.03333333333333333	0.06666666666666667	0.1	0.13333333333333333	0.16666666666666666	0.2	0.23333333333333334	0.26666666666666666	0.3	0.3333333333333333	0.36666666666666664	0.4	0.43333333333333335	0.4666666666666667	0.5	0.5333333333333333	0.5666666666666667	0.6	0.6333333333333333	0.6666666666666666	0.7	0.7333333333333333	0.7666666666666666	0.8	0.8333333333333334	0.8666666666666667	0.9	0.9333333333333333	0.9666666666666667	1.0	1.0333333333333332	1.0666666666666667	1.1	1.1333333333333333	1.1666666666666667	1.2	1.2333333333333334	1.2666666666666666	1.3	1.3333333333333333	1.3666666666666667	1.4	1.4333333333333333	1.4666666666666666	1.5	1.5333333333333332	1.5666666666666667	1.6
extfig8a_looming_LC17_mean_responses_real	-0.014372878656746208	-0.017931237081574573	-0.01908030514654613	-0.01612459305502431	-0.010958963051147581	-0.006970681752781109	-0.0061705571556179275	-0.008078466363204403	-0.010237195457036117	-0.010087042612482812	-0.006854774712681305	-0.0016978955586667444	0.003785376823795327	0.008824675861753459	0.013107187693211543	0.016663643533665392	0.0201416103894174	0.024334241804816543	0.029490144338334988	0.03459788462121747	0.03825397880378132	0.04045964433090281	0.04265415306460121	0.04589573382978646	0.04909717158864828	0.050386719417696124	0.05031632723851936	0.05146588120722057	0.05511972152779373	0.05962843956900262	0.06240304752180582	0.06295369612402572	0.06298954423027685	0.06463244655041238	0.06869908781983072	0.07364099117941378	0.07654340579198717	0.07564689564548213	0.07222420384835752	0.06958690183939933	0.06986955482441559	0.07233441771266612	0.07445559717135881	0.07402248523094228	0.07028264187816952	0.06381613334215579	0.05664553736459622	0.05208802092898259	0.05262909756909019
extfig8a_looming_LC17_low_conf_bounds_real	-0.030834985329675317	-0.032746673990301144	-0.03634161141171005	-0.033416636495015216	-0.026123087316059203	-0.02369937957041386	-0.02065789077738112	-0.021178287581241646	-0.023791758397861244	-0.022975431757908827	-0.01834545859644376	-0.012214765207401952	-0.006877719662818653	-0.004764357002838502	-0.0024526204374361368	0.0007809152626218308	0.005300359640677564	0.00792076470722433	0.015027983669959864	0.01979740877297416	0.0224606467074516	0.02351110077640362	0.024792927743304646	0.023460270126347403	0.02498770215200552	0.02725064538391417	0.028504580673468137	0.02830804606543567	0.03351480001788374	0.03802728930337046	0.04164414403135571	0.04489365004033177	0.048042652896742484	0.051964482973706164	0.0536505229492391	0.05510551046556018	0.0591135513998699	0.05916340184857298	0.053785491514032564	0.049479949054044466	0.049215579286760985	0.05140065356563101	0.05265255621388482	0.05313638166986653	0.05088983076774569	0.04404643579691808	0.037064538435441885	0.032655037354318905	0.03219181534108628
extfig8a_looming_LC17_high_conf_bounds_real	-0.0015686398260121594	-0.003932065836251396	-0.004233191701628458	-0.0012905433601534645	0.004147077726825361	0.009039376245488465	0.007677191218741951	0.0028949187948487526	0.0020394247456148214	0.003177187109837538	0.006216915113498808	0.012927835869313974	0.01845847388831495	0.023770194555862555	0.02908790220371355	0.03223016257911169	0.0353004224600709	0.04087657650521081	0.043711898761154784	0.05029469903858226	0.05472139045908276	0.0582932679642593	0.0615460117999079	0.064619845781212	0.07019068281056007	0.07175965755189521	0.07374131335865422	0.07565597181858597	0.07653159602529522	0.07967825072562186	0.08007110181223723	0.08030702475124371	0.0813814780417626	0.08165885060082458	0.08761243750008134	0.09451491621769523	0.09937494070705566	0.09578210276352463	0.09071276766464231	0.08881683822140014	0.08791352309320213	0.09013602447331952	0.09149403413976302	0.09144065897167229	0.08712331307345555	0.08024289397476904	0.07589192938095296	0.07246310172187762	0.07368567230413162
extfig8a_looming_LC17_times_model	0.5	0.5333333333333333	0.5666666666666667	0.6	0.6333333333333333	0.6666666666666666	0.7	0.7333333333333334	0.7666666666666666	0.8	0.8333333333333333	0.8666666666666667	0.9	0.9333333333333333	0.9666666666666667	1.0	1.0333333333333332	1.0666666666666667	1.1	1.1333333333333333	1.1666666666666665	1.2	1.2333333333333334	1.2666666666666666	1.3	1.3333333333333335	1.3666666666666667	1.4	1.4333333333333333	1.4666666666666668	1.5	1.5333333333333332	1.5666666666666667	1.6	1.6333333333333333	1.6666666666666667	1.7	1.7333333333333334	1.7666666666666666	1.8	1.8333333333333333	1.8666666666666667	1.9	1.9333333333333333	1.9666666666666666	2.0	2.033333333333333	2.0666666666666664	2.1
extfig8a_looming_LC17_responses_model	0.030201958	0.030201958	0.030201958	0.030201958	0.030201958	0.030201958	0.030201958	0.030201958	0.030201958	0.030201958	0.030201958	0.030201958	0.030201958	0.030201958	0.030201958	0.030201958	0.030201958	0.030201958	0.030201958	0.030201958	0.030201958	0.030201958	0.030201958	0.030201958	0.030201958	0.030201958	0.030201219	0.028880004	0.027582627	0.026173646	0.025029702	0.02397922	0.023162762	0.022008007	0.020876493	0.019506559	0.018114401	0.016639613	0.01512414	0.013886155	0.012377135	0.010689946	0.008942946	0.007043693	0.005478062	0.0038779196	0.0021238849	0.00036987104	-0.0016633691
extfig8a_rotate_LC17_times_real	0.0	0.03333333333333333	0.06666666666666667	0.1	0.13333333333333333	0.16666666666666666	0.2	0.23333333333333334	0.26666666666666666	0.3	0.3333333333333333	0.36666666666666664	0.4	0.43333333333333335	0.4666666666666667	0.5	0.5333333333333333	0.5666666666666667	0.6	0.6333333333333333	0.6666666666666666	0.7	0.7333333333333333	0.7666666666666666	0.8	0.8333333333333334	0.8666666666666667	0.9	0.9333333333333333	0.9666666666666667	1.0	1.0333333333333332	1.0666666666666667	1.1	1.1333333333333333	1.1666666666666667	1.2	1.2333333333333334	1.2666666666666666	1.3	1.3333333333333333	1.3666666666666667	1.4	1.4333333333333333	1.4666666666666666	1.5	1.5333333333333332	1.5666666666666667	1.6
extfig8a_rotate_LC17_mean_responses_real	-0.024543631764254066	-0.025324833966269618	-0.025368523867343836	-0.025214206598634284	-0.025543969459603213	-0.02564702393266469	-0.024214860839754073	-0.021472476843100746	-0.019143569789905633	-0.017775773598277714	-0.016036404605998984	-0.013153627747372233	-0.010786909648726384	-0.011582761571841701	-0.01571651840766197	-0.020700078522264943	-0.024699287757339667	-0.027732041288525196	-0.029748798730433127	-0.029434359290514314	-0.025844326560587744	-0.020127315416502128	-0.015102615874088503	-0.013649383015574723	-0.01646090878964592	-0.021346142608068948	-0.025190336102596484	-0.02644637596051637	-0.026144496184532434	-0.025836011325872228	-0.02499388711317678	-0.022378048333476192	-0.01887126053942258	-0.016605394139911238	-0.015799554283296387	-0.01475600680364051	-0.013129221164932205	-0.012715592003862018	-0.01446885162972286	-0.017096979648945586	-0.01853537747132801	-0.017723471150597258	-0.015387799535549859	-0.013350537851363252	-0.013075338814750216	-0.014674611376091861	-0.017088165533068207	-0.019011017683639907	-0.01951264753499502
extfig8a_rotate_LC17_low_conf_bounds_real	-0.03732296851413433	-0.03687040362626527	-0.03575310546311667	-0.0341558312609162	-0.03407748746512073	-0.034030905767076264	-0.032571991704673425	-0.03183632452638802	-0.030661490083276573	-0.028388864960142153	-0.02700484054729591	-0.024939435926194683	-0.020517512311136726	-0.01974635108434513	-0.02520562850498862	-0.030997192113731305	-0.03569419579866231	-0.0392360633709952	-0.041109722566939504	-0.04221013985454391	-0.03841353431603329	-0.0322576312824669	-0.026179849470852407	-0.023376925215590396	-0.0253071120062519	-0.030235868147635316	-0.03495730393124814	-0.036001467924270295	-0.03419593673477981	-0.034112135754804616	-0.03592918941881771	-0.03390033436800438	-0.029764361787667067	-0.02773932019837042	-0.026038729894558958	-0.025032707591472417	-0.023481305522218953	-0.02302177870427628	-0.026473675821012333	-0.029181214475232413	-0.029679235345139318	-0.029575902276962336	-0.02654175356784428	-0.025820660888869917	-0.026757542737767658	-0.026933196978571175	-0.02862971316134051	-0.030185942024999027	-0.030618985170916213
extfig8a_rotate_LC17_high_conf_bounds_real	-0.013203018512535226	-0.014589377662609324	-0.015675366130041408	-0.015152191752192502	-0.015151677535149394	-0.016133460878799053	-0.015017486770298722	-0.011059253651413132	-0.008690770555525048	-0.007125716555414184	-0.00556692433630122	-0.0026082648748925776	-0.0013247252241252554	-0.0013785054019874738	-0.005431329454787526	-0.011375102612901757	-0.01512187434210492	-0.01857437001026335	-0.019206041205903576	-0.019022058358854194	-0.014696202509234944	-0.007841650496355039	-0.0019481659445371449	-0.0024121701946102636	-0.004553828738278604	-0.010901186077010376	-0.01535616223771682	-0.015368710410959286	-0.014725097708636345	-0.014026411571872729	-0.01267208741517982	-0.009369770773437916	-0.0078050390951400275	-0.006450358633980277	-0.005623674330353526	-0.005854788015223249	-0.003522594098165393	-0.0015095089472663618	-0.002284971513742198	-0.004459654039973888	-0.007003327045699405	-0.003956189276885808	-0.0008717927539423013	0.002542798155947648	0.0006491460527501948	-0.004206624144928414	-0.007480252608464346	-0.011420691399594732	-0.013001643047094126
extfig8a_rotate_LC17_times_model	0.5	0.5333333333333333	0.5666666666666667	0.6	0.6333333333333333	0.6666666666666666	0.7	0.7333333333333334	0.7666666666666666	0.8	0.8333333333333333	0.8666666666666667	0.9	0.9333333333333333	0.9666666666666667	1.0	1.0333333333333332	1.0666666666666667	1.1	1.1333333333333333	1.1666666666666665	1.2	1.2333333333333334	1.2666666666666666	1.3	1.3333333333333335	1.3666666666666667	1.4	1.4333333333333333	1.4666666666666668	1.5	1.5333333333333332	1.5666666666666667	1.6	1.6333333333333333	1.6666666666666667	1.7	1.7333333333333334	1.7666666666666666	1.8	1.8333333333333333	1.8666666666666667	1.9	1.9333333333333333	1.9666666666666666	2.0	2.033333333333333	2.0666666666666664	2.1
extfig8a_rotate_LC17_responses_model	-0.024668781	-0.024668781	-0.024668781	-0.024668781	-0.024668781	-0.024668781	-0.024668781	-0.024668781	-0.024668781	-0.024668781	-0.024668781	-0.024668781	-0.024668781	-0.024668781	-0.024668781	-0.024668781	-0.024668781	-0.024668781	-0.024668781	-0.024668781	-0.024668781	-0.024668781	-0.024668781	-0.024668781	-0.024668781	-0.024668781	-0.024668781	-0.024668781	-0.02339961	-0.022302963	-0.02171738	-0.021670107	-0.021850504	-0.022270944	-0.022818472	-0.023569252	-0.023881758	-0.024211328	-0.024668781	-0.024668781	-0.024668781	-0.024668781	-0.024668781	-0.024396991	-0.023526724	-0.022451341	-0.02129406	-0.020058226	-0.018757284
extfig8a_optimized_changes_in_ori_LC17_times_real	0.0	0.03333333333333333	0.06666666666666667	0.1	0.13333333333333333	0.16666666666666666	0.2	0.23333333333333334	0.26666666666666666	0.3	0.3333333333333333	0.36666666666666664	0.4	0.43333333333333335	0.4666666666666667	0.5	0.5333333333333333	0.5666666666666667	0.6	0.6333333333333333	0.6666666666666666	0.7	0.7333333333333333	0.7666666666666666	0.8	0.8333333333333334	0.8666666666666667	0.9	0.9333333333333333	0.9666666666666667	1.0	1.0333333333333332	1.0666666666666667	1.1	1.1333333333333333	1.1666666666666667	1.2	1.2333333333333334	1.2666666666666666	1.3	1.3333333333333333	1.3666666666666667	1.4	1.4333333333333333	1.4666666666666666	1.5	1.5333333333333332	1.5666666666666667	1.6
extfig8a_optimized_changes_in_ori_LC17_mean_responses_real	-0.018782469885500783	-0.020031771490249105	-0.02185930861729614	-0.023190183195861976	-0.02245143984037898	-0.01921064311616087	-0.014737834442219096	-0.01081224314406491	-0.008397055637282151	-0.007344184080531753	-0.0070309539140149604	-0.007501031075745359	-0.009666670764991708	-0.013644879810471161	-0.01776596538046046	-0.020001212582827093	-0.019899330507049236	-0.018458506931833714	-0.016540535147620744	-0.014495473789055736	-0.012765077491819035	-0.012105809576065978	-0.012922251724704775	-0.01420806868453419	-0.014011193188563429	-0.01169103610231766	-0.008943784161507729	-0.007981971473667995	-0.0092001497320873	-0.011072592956037866	-0.01189159448090159	-0.0111841666446847	-0.009808310460132294	-0.009251685859571536	-0.01096481378838038	-0.015353413985566819	-0.02092705150152208	-0.025248446132309487	-0.027474432117037928	-0.02887464978415883	-0.030335269613198233	-0.030582628849338295	-0.028294901632380787	-0.024837958967858034	-0.0227985949515749	-0.02274653950182317	-0.023293615527028407	-0.02345956332430883	-0.023362311648890226
extfig8a_optimized_changes_in_ori_LC17_low_conf_bounds_real	-0.03009245757813131	-0.029868970468902245	-0.0314736509533966	-0.03390757353882914	-0.03496702358871049	-0.032908951387131416	-0.028728421907557113	-0.022502536068388885	-0.01922998258796033	-0.017480613530375687	-0.01587513016655787	-0.016188863336942142	-0.018471142526539946	-0.02231139767420587	-0.02698785756884278	-0.030455342781116067	-0.03029528962089505	-0.028641868507265553	-0.025214415206093667	-0.022083173324245503	-0.021815651108282177	-0.02217764032303204	-0.024599424161840758	-0.02518794188674285	-0.023258213586804837	-0.020562821367012648	-0.01863954614618276	-0.019011441960335412	-0.020594136996426277	-0.021962306716930467	-0.02230064694641856	-0.0225273402637623	-0.021470500434080633	-0.02110770649055976	-0.023162943719830267	-0.026110224975628114	-0.03214415003014824	-0.03538248505812835	-0.03554978644496675	-0.03790133630522614	-0.041608853436417334	-0.041025693154794075	-0.039206804903003364	-0.035389905940784415	-0.03337728340435266	-0.03185784780348638	-0.034290672333699895	-0.03505281681363565	-0.034730063196609894
extfig8a_optimized_changes_in_ori_LC17_high_conf_bounds_real	-0.007606013014008768	-0.010174011592373544	-0.013254409330118826	-0.01407325207454958	-0.012058259920282002	-0.00953112046116121	-0.005782429525063755	-0.0020393911791913052	0.0010109476708293368	0.00377520266606155	0.00425901400147768	0.004909513518426604	0.001115564278356803	-0.0024872342290128543	-0.006515956137739015	-0.006896812549848374	-0.007747566438799636	-0.006865844395148939	-0.005427886825263222	-0.004754814501652484	-0.001079670912118141	0.0010758215173207288	0.0012492213000940917	-0.0016061024575182703	-0.004410706396283149	-0.0024361482296507177	-0.001083723066458116	0.0006502188253435604	-0.0006520704710129441	-0.0033974973768126347	-0.0024570702531904534	0.00037876278993120193	0.001378498833154336	0.0021286044132579254	-0.0012371648164625124	-0.006424340226137509	-0.010559477186004976	-0.014161140169922915	-0.016430447962244597	-0.01710091954304978	-0.018605712153573924	-0.02004406032506067	-0.016934481538675432	-0.013499328424151354	-0.012488668307313244	-0.013776158613075302	-0.013534317543463514	-0.012804827256918588	-0.013886900986834311
extfig8a_optimized_changes_in_ori_LC17_times_model	0.5	0.5333333333333333	0.5666666666666667	0.6	0.6333333333333333	0.6666666666666666	0.7	0.7333333333333334	0.7666666666666666	0.8	0.8333333333333333	0.8666666666666667	0.9	0.9333333333333333	0.9666666666666667	1.0	1.0333333333333332	1.0666666666666667	1.1	1.1333333333333333	1.1666666666666665	1.2	1.2333333333333334	1.2666666666666666	1.3	1.3333333333333335	1.3666666666666667	1.4	1.4333333333333333	1.4666666666666668	1.5	1.5333333333333332	1.5666666666666667	1.6	1.6333333333333333	1.6666666666666667	1.7	1.7333333333333334	1.7666666666666666	1.8	1.8333333333333333	1.8666666666666667	1.9	1.9333333333333333	1.9666666666666666	2.0	2.033333333333333	2.0666666666666664	2.1
extfig8a_optimized_changes_in_ori_LC17_responses_model	0.012265729	0.011195293	0.010888543	0.0121956635	0.012033632	0.012993693	0.008827927	0.0010882299	0.00025027432	0.00018442888	-0.0027089007	-0.0024037566	-0.0041743293	-0.0024991138	-0.006346065	-0.009916345	-0.013199042	-0.018117819	-0.021679703	-0.019598411	-0.01726644	-0.017625034	-0.017643582	-0.019467376	-0.018908724	-0.016474053	-0.018535873	-0.020186495	-0.02482115	-0.026833966	-0.028256908	-0.03052924	-0.033449262	-0.03918807	-0.03761119	-0.03830573	-0.03882914	-0.03757757	-0.036910094	-0.032788575	-0.033282347	-0.03126082	-0.028441813	-0.026887828	-0.022418277	-0.01949583	-0.020678224	-0.019461002	-0.021577727
extfig8a_optimized_forward_vels_LC17_times_real	0.0	0.03333333333333333	0.06666666666666667	0.1	0.13333333333333333	0.16666666666666666	0.2	0.23333333333333334	0.26666666666666666	0.3	0.3333333333333333	0.36666666666666664	0.4	0.43333333333333335	0.4666666666666667	0.5	0.5333333333333333	0.5666666666666667	0.6	0.6333333333333333	0.6666666666666666	0.7	0.7333333333333333	0.7666666666666666	0.8	0.8333333333333334	0.8666666666666667	0.9	0.9333333333333333	0.9666666666666667	1.0	1.0333333333333332	1.0666666666666667	1.1	1.1333333333333333	1.1666666666666667	1.2	1.2333333333333334	1.2666666666666666	1.3	1.3333333333333333	1.3666666666666667	1.4	1.4333333333333333	1.4666666666666666	1.5	1.5333333333333332	1.5666666666666667	1.6
extfig8a_optimized_forward_vels_LC17_mean_responses_real	-0.010871656122694083	-0.01123856118729204	-0.009924226769683426	-0.007283532801244826	-0.005238770371678184	-0.005450177198666732	-0.007695757453879553	-0.010183638136987236	-0.011391303169684524	-0.011434989883473764	-0.011550589814364217	-0.012757863132778866	-0.015270011116323673	-0.018567685282038643	-0.02125355279248907	-0.021612919778999887	-0.01960514993176043	-0.01729300215925063	-0.016675312272731446	-0.017862205738637373	-0.019399299222512423	-0.019608331959397825	-0.017594660809293863	-0.014277312314971294	-0.012313614839729493	-0.013424081456034834	-0.016313233786893817	-0.018278130642103752	-0.0178861544046187	-0.015266367822003354	-0.011393956822889191	-0.008349374561423786	-0.008220479075666764	-0.010567072193851642	-0.012869821438175026	-0.014005176747118634	-0.015685669161446092	-0.019814169375795096	-0.02546613099619886	-0.029846992877443183	-0.0313027987853904	-0.030210436713179554	-0.027825586093061894	-0.024892517885144967	-0.021763646290875818	-0.019295000304784826	-0.018198121328826655	-0.018226764803204665	-0.01877370154656287
extfig8a_optimized_forward_vels_LC17_low_conf_bounds_real	-0.023170811036675266	-0.02400718997414731	-0.021973661323514002	-0.016996030283875165	-0.014688885100868512	-0.0166052727339824	-0.02027575383767254	-0.022424409759312442	-0.023406503743043185	-0.020849356343843405	-0.021685226629842097	-0.02432649109402477	-0.02680480472882989	-0.029125037641945666	-0.03260258129361313	-0.03200235213238698	-0.02896926963384376	-0.025103985747260357	-0.024679504830873826	-0.026848206126858273	-0.029054860385012152	-0.02961291993752479	-0.027139334166117107	-0.024246075027650194	-0.02120339027886052	-0.022377621370037026	-0.025813640419229657	-0.02687415417804943	-0.027078034013713764	-0.02626725033317191	-0.021694365299935216	-0.01729827723055889	-0.016315043659904275	-0.018937037943741547	-0.0221031621931195	-0.024475247424502716	-0.025594926656536468	-0.031044245836923088	-0.03520993762128605	-0.03991999266305178	-0.042285928762503956	-0.041886233303743	-0.037595294969491044	-0.034205571613629394	-0.029274692587621297	-0.02656356018743391	-0.025661084130375298	-0.02533896607833124	-0.026416306882374695
extfig8a_optimized_forward_vels_LC17_high_conf_bounds_real	0.0009569808636080151	0.002268299763564702	0.0025019363977512965	0.003040804864710854	0.004173608356699106	0.0049388385637335105	0.004757820545856461	0.0013155629715957263	-0.0003633748472605312	-0.0012856588557532285	-0.0007560727769073732	-0.00028076823840901966	-0.0018596626863102237	-0.0063523782813645355	-0.009029026508916512	-0.00886145855368974	-0.00994176578758507	-0.006806029178219876	-0.005585367917004388	-0.005773185976075876	-0.007374263492141588	-0.008097809871071122	-0.005219174447925267	-0.00222290494698091	-0.002096718485778124	-0.003194667514044903	-0.00666550346805412	-0.009458952908333472	-0.00679147687635121	-0.0008174062616616757	0.0008591628613001305	0.0029255247447749736	0.0014450456119174755	-0.00017026774300894974	-0.000284634242844501	-4.911200803380848e-05	-0.0013596282159493022	-0.004638098578918469	-0.010307440668747359	-0.015055682436893128	-0.018769869941143803	-0.020370944326146827	-0.0178713284764097	-0.01532020624851682	-0.01018525051887646	-0.007494679367334429	-0.008651246895650213	-0.008674963188428106	-0.009981465006624278
extfig8a_optimized_forward_vels_LC17_times_model	0.5	0.5333333333333333	0.5666666666666667	0.6	0.6333333333333333	0.6666666666666666	0.7	0.7333333333333334	0.7666666666666666	0.8	0.8333333333333333	0.8666666666666667	0.9	0.9333333333333333	0.9666666666666667	1.0	1.0333333333333332	1.0666666666666667	1.1	1.1333333333333333	1.1666666666666665	1.2	1.2333333333333334	1.2666666666666666	1.3	1.3333333333333335	1.3666666666666667	1.4	1.4333333333333333	1.4666666666666668	1.5	1.5333333333333332	1.5666666666666667	1.6	1.6333333333333333	1.6666666666666667	1.7	1.7333333333333334	1.7666666666666666	1.8	1.8333333333333333	1.8666666666666667	1.9	1.9333333333333333	1.9666666666666666	2.0	2.033333333333333	2.0666666666666664	2.1
extfig8a_optimized_forward_vels_LC17_responses_model	-0.026822597	-0.02731452	-0.027824583	-0.028034382	-0.028188806	-0.028168283	-0.028198596	-0.02823392	-0.027568478	-0.026812576	-0.025719892	-0.024740346	-0.024104735	-0.023173163	-0.021918178	-0.020715943	-0.019034434	-0.017560337	-0.016310843	-0.014628379	-0.013679858	-0.012534906	-0.011433633	-0.01051853	-0.009886501	-0.009315817	-0.008951588	-0.008654669	-0.008566835	-0.008774249	-0.008806946	-0.009093843	-0.009195041	-0.009240391	-0.009156374	-0.009087874	-0.009026057	-0.008957314	-0.008974981	-0.008814109	-0.0087255575	-0.008670899	-0.008696916	-0.008684502	-0.0087840315	-0.008857545	-0.008856352	-0.00889287	-0.0088332025
extfig8a_optimized_forward_vels_fixedlocation_LC17_times_real	0.0	0.03333333333333333	0.06666666666666667	0.1	0.13333333333333333	0.16666666666666666	0.2	0.23333333333333334	0.26666666666666666	0.3	0.3333333333333333	0.36666666666666664	0.4	0.43333333333333335	0.4666666666666667	0.5	0.5333333333333333	0.5666666666666667	0.6	0.6333333333333333	0.6666666666666666	0.7	0.7333333333333333	0.7666666666666666	0.8	0.8333333333333334	0.8666666666666667	0.9	0.9333333333333333	0.9666666666666667	1.0	1.0333333333333332	1.0666666666666667	1.1	1.1333333333333333	1.1666666666666667	1.2	1.2333333333333334	1.2666666666666666	1.3	1.3333333333333333	1.3666666666666667	1.4	1.4333333333333333	1.4666666666666666	1.5	1.5333333333333332	1.5666666666666667	1.6
extfig8a_optimized_forward_vels_fixedlocation_LC17_mean_responses_real	0.0016896290114543464	0.0021157294406262	0.0006853745450227477	-0.0022578430202605227	-0.005970345806346359	-0.009267331616457875	-0.010801127713542906	-0.009734162133076079	-0.006585936438710939	-0.003085717045957971	-0.0007291161505165321	0.0002546623692095773	0.0005046324678246357	0.00036852397950609385	-0.00037044281750446686	-0.0021052460554953495	-0.005215869883436307	-0.009406501651082987	-0.013004635140200853	-0.0140006164800147	-0.012317279365684133	-0.010128165938036353	-0.009579681144138437	-0.010850955359322715	-0.012531430804152723	-0.013391837659140378	-0.01323652973810739	-0.012619399033829802	-0.012290787714692414	-0.012913806260961481	-0.014849039711845008	-0.01800335423775656	-0.021989380311210553	-0.0258506983400407	-0.027750327366049255	-0.025848238400897016	-0.019778508919814888	-0.011651870515880201	-0.005379264690550369	-0.003753414212918057	-0.005673148841967084	-0.007109604248476973	-0.00581500043707466	-0.003955778291626711	-0.004981338899821956	-0.009423541139302778	-0.014513501776869917	-0.01737550507514584	-0.01770311826953895
extfig8a_optimized_forward_vels_fixedlocation_LC17_low_conf_bounds_real	-0.008719809459985198	-0.008727982801318692	-0.009944572937075243	-0.014254706015504366	-0.019526468059593433	-0.021620141758505074	-0.02183220104222304	-0.020996309206317634	-0.018192399232236395	-0.01510586283098264	-0.010326920872817525	-0.008807491382812917	-0.009319944093991677	-0.010610708970726046	-0.010679357405673936	-0.012957620235433082	-0.01811645977124785	-0.02291669875460312	-0.026041932109535277	-0.02593593219968071	-0.022135386228958717	-0.021528657943590872	-0.021831633736724428	-0.02145831451435451	-0.021925663717491127	-0.02399863275829452	-0.02172783506701719	-0.02272468203971319	-0.023589849176412075	-0.024501911211542417	-0.026848924579369864	-0.02968968732595419	-0.03185927590650182	-0.035757418005185754	-0.03679464701042984	-0.033918716375442484	-0.030053132867516014	-0.02434714148175294	-0.01780526154562677	-0.01854655854477425	-0.02137509163826698	-0.02308166302628338	-0.020740275385898777	-0.018026158592632364	-0.018216757051313263	-0.02141849732970441	-0.025298272664722815	-0.027333551834613275	-0.027837126248087714
extfig8a_optimized_forward_vels_fixedlocation_LC17_high_conf_bounds_real	0.014282282081481006	0.01514646130298784	0.012113419460068007	0.008566450488760603	0.0058581775226115	0.0023321141885443678	0.0001345957192073877	0.001045641414641627	0.005299395187753947	0.008298533662021382	0.009912731555006712	0.009954933582424242	0.012847474144281841	0.013576028398433068	0.011837616441585621	0.010188947935159698	0.00617287382914247	0.0012443214264032003	-0.0014044764112911396	-0.002900180456640734	-0.0006065496272156802	0.0016239224994990557	0.00271733847963149	0.0026269411755901768	-0.0001232682300880751	-0.0018666840871332663	-0.0038648189344715513	-0.0028329125056232663	-0.0018983749263837022	-0.002425039850690569	-0.0030213749216057026	-0.004769493119531799	-0.006989869951376998	-0.0116620696536734	-0.015362438521772773	-0.015547035645273908	-0.007782487764658746	0.0009117175428241106	0.008806406866477308	0.012857785840598698	0.011212067286920264	0.008226311712056542	0.007830113670432627	0.007566507592235833	0.0057675848914840655	0.0018324734930965868	-0.0035686074842298044	-0.006222251869468191	-0.006278722565353333
extfig8a_optimized_forward_vels_fixedlocation_LC17_times_model	0.5	0.5333333333333333	0.5666666666666667	0.6	0.6333333333333333	0.6666666666666666	0.7	0.7333333333333334	0.7666666666666666	0.8	0.8333333333333333	0.8666666666666667	0.9	0.9333333333333333	0.9666666666666667	1.0	1.0333333333333332	1.0666666666666667	1.1	1.1333333333333333	1.1666666666666665	1.2	1.2333333333333334	1.2666666666666666	1.3	1.3333333333333335	1.3666666666666667	1.4	1.4333333333333333	1.4666666666666668	1.5	1.5333333333333332	1.5666666666666667	1.6	1.6333333333333333	1.6666666666666667	1.7	1.7333333333333334	1.7666666666666666	1.8	1.8333333333333333	1.8666666666666667	1.9	1.9333333333333333	1.9666666666666666	2.0	2.033333333333333	2.0666666666666664	2.1
extfig8a_optimized_forward_vels_fixedlocation_LC17_responses_model	-0.017706325	-0.017706325	-0.017706325	-0.017706325	-0.017706325	-0.017706325	-0.017706325	-0.017706325	-0.017706325	-0.017706325	-0.017706325	-0.017706325	-0.017706325	-0.017706325	-0.017706325	-0.017706325	-0.017706325	-0.017706325	-0.017706325	-0.017706325	-0.017706325	-0.017706325	-0.017706325	-0.017706325	-0.017706325	-0.017706325	-0.017706325	-0.017706325	-0.017706325	-0.017706325	-0.017706325	-0.017706325	-0.017706325	-0.017706325	-0.017706325	-0.017706325	-0.017706325	-0.017706325	-0.017706325	-0.017706325	-0.017706325	-0.017706325	-0.017706325	-0.017706325	-0.017706325	-0.017706325	-0.017706325	-0.017706325	-0.017706325
extfig8a_optimized_lateral_vels_LC17_times_real	0.0	0.03333333333333333	0.06666666666666667	0.1	0.13333333333333333	0.16666666666666666	0.2	0.23333333333333334	0.26666666666666666	0.3	0.3333333333333333	0.36666666666666664	0.4	0.43333333333333335	0.4666666666666667	0.5	0.5333333333333333	0.5666666666666667	0.6	0.6333333333333333	0.6666666666666666	0.7	0.7333333333333333	0.7666666666666666	0.8	0.8333333333333334	0.8666666666666667	0.9	0.9333333333333333	0.9666666666666667	1.0	1.0333333333333332	1.0666666666666667	1.1	1.1333333333333333	1.1666666666666667	1.2	1.2333333333333334	1.2666666666666666	1.3	1.3333333333333333	1.3666666666666667	1.4	1.4333333333333333	1.4666666666666666	1.5	1.5333333333333332	1.5666666666666667	1.6
extfig8a_optimized_lateral_vels_LC17_mean_responses_real	-0.026282106753879732	-0.025479229838303537	-0.02600505932577281	-0.02790490833922184	-0.029739166332161043	-0.029507135466101172	-0.02667068399031083	-0.02291181905287709	-0.020678371436407668	-0.02077124795523665	-0.021671255012191835	-0.021488330580066554	-0.019876879078616756	-0.017739661712815213	-0.01569720123460435	-0.013818327266822401	-0.012544713243028584	-0.012973771511385577	-0.015872038279037787	-0.020351681032464927	-0.02384911152609657	-0.02435258464682634	-0.02268328318339964	-0.0213396498674606	-0.02140396672344504	-0.02209425586662438	-0.022788647385297057	-0.023627199144455425	-0.024583782507910313	-0.025143491027191114	-0.024633560564511117	-0.02271389019869829	-0.01989062403383179	-0.017610860587066488	-0.01726890457017168	-0.018722081117628357	-0.02066126933413136	-0.022378599628295685	-0.024082576389863854	-0.02535351654294958	-0.024907147859201683	-0.02281869647772602	-0.021462798977657755	-0.022662082228908958	-0.02493673995347146	-0.0254234000169414	-0.023732540744018236	-0.021677191464663972	-0.02029423405565838
extfig8a_optimized_lateral_vels_LC17_low_conf_bounds_real	-0.03805162594926791	-0.037830179698030215	-0.03698662816844175	-0.03825506583062983	-0.039197852772828584	-0.038316228385020634	-0.03506285433204862	-0.031380802025607286	-0.029125594940399267	-0.030141206066376134	-0.030650934184364712	-0.029319995227262766	-0.027831278749180028	-0.0268115921226684	-0.02470374872658178	-0.02232070461953908	-0.02116134087667773	-0.021202771097022222	-0.025427423790436665	-0.03153008803825494	-0.03511595659997029	-0.03812810959283708	-0.037219339835643135	-0.03446474989376229	-0.03309801476775955	-0.03281886623613388	-0.03249123475992486	-0.03141738418429013	-0.03216752160953441	-0.032439509820010565	-0.03497317413472059	-0.03434711463921533	-0.03153129154455901	-0.029038268433335023	-0.027788963880226062	-0.028839010712073423	-0.030309793584842235	-0.03175285107703198	-0.03577249650593442	-0.03724488514094639	-0.036311597539013536	-0.0320302418879785	-0.030175157270733638	-0.030842709511749274	-0.03351552619271051	-0.03695697868567649	-0.035340937776761644	-0.031978756537466485	-0.030315419293477794
extfig8a_optimized_lateral_vels_LC17_high_conf_bounds_real	-0.015986588443424474	-0.014788816911081647	-0.017384306363326305	-0.022061945983636963	-0.023010906802113904	-0.02098133659601915	-0.01740563801405974	-0.013309204495088107	-0.010470141707235796	-0.01110057792199753	-0.012805134628984007	-0.01293324385808768	-0.010767289207037343	-0.007728611799764678	-0.003967100732463916	-0.004088788216675485	-0.0042967525930413504	-0.005775092868323715	-0.007065663365419847	-0.011015562261746235	-0.015315309379314095	-0.01540371986953388	-0.014084832914095324	-0.011163646512967135	-0.012542095484153406	-0.012698598071136246	-0.012683786335915197	-0.013116009680452694	-0.015356512507011706	-0.01654924022042981	-0.014920925469982164	-0.01173251894559079	-0.007869624649622025	-0.005633448135465364	-0.00444506506077568	-0.0077777465803252795	-0.01107413675282321	-0.0131185010393237	-0.01516155698315627	-0.017054239430500464	-0.015467752077881376	-0.012175955145532154	-0.011267570111986668	-0.012660802203962547	-0.015556462994433737	-0.0161322814541583	-0.013438830388013929	-0.011803307862928958	-0.01073284886332185
extfig8a_optimized_lateral_vels_LC17_times_model	0.5	0.5333333333333333	0.5666666666666667	0.6	0.6333333333333333	0.6666666666666666	0.7	0.7333333333333334	0.7666666666666666	0.8	0.8333333333333333	0.8666666666666667	0.9	0.9333333333333333	0.9666666666666667	1.0	1.0333333333333332	1.0666666666666667	1.1	1.1333333333333333	1.1666666666666665	1.2	1.2333333333333334	1.2666666666666666	1.3	1.3333333333333335	1.3666666666666667	1.4	1.4333333333333333	1.4666666666666668	1.5	1.5333333333333332	1.5666666666666667	1.6	1.6333333333333333	1.6666666666666667	1.7	1.7333333333333334	1.7666666666666666	1.8	1.8333333333333333	1.8666666666666667	1.9	1.9333333333333333	1.9666666666666666	2.0	2.033333333333333	2.0666666666666664	2.1
extfig8a_optimized_lateral_vels_LC17_responses_model	-0.025789872	-0.025789872	-0.025789872	-0.025789872	-0.025789872	-0.024597332	-0.020472167	-0.018772459	-0.017145207	-0.014408043	-0.011908894	-0.011122706	-0.01072622	-0.011488669	-0.01180407	-0.012871433	-0.015615994	-0.015554951	-0.014092028	-0.01412748	-0.014118848	-0.014085243	-0.013766451	-0.013781559	-0.012933711	-0.0122230565	-0.011993677	-0.013472324	-0.014331583	-0.014750265	-0.01477832	-0.01515939	-0.015214579	-0.015290732	-0.014932474	-0.015040075	-0.014706794	-0.01490658	-0.015087863	-0.013180358	-0.011868505	-0.01127717	-0.011474796	-0.010965472	-0.011370589	-0.011737169	-0.01184384	-0.011532449	-0.011850933
extfig8a_optimized_lateral_vels_fasttransition_LC17_times_real	0.0	0.03333333333333333	0.06666666666666667	0.1	0.13333333333333333	0.16666666666666666	0.2	0.23333333333333334	0.26666666666666666	0.3	0.3333333333333333	0.36666666666666664	0.4	0.43333333333333335	0.4666666666666667	0.5	0.5333333333333333	0.5666666666666667	0.6	0.6333333333333333	0.6666666666666666	0.7	0.7333333333333333	0.7666666666666666	0.8	0.8333333333333334	0.8666666666666667	0.9	0.9333333333333333	0.9666666666666667	1.0	1.0333333333333332	1.0666666666666667	1.1	1.1333333333333333	1.1666666666666667	1.2	1.2333333333333334	1.2666666666666666	1.3	1.3333333333333333	1.3666666666666667	1.4	1.4333333333333333	1.4666666666666666	1.5	1.5333333333333332	1.5666666666666667	1.6
extfig8a_optimized_lateral_vels_fasttransition_LC17_mean_responses_real	0.016889075859248304	0.017254420309783133	0.014697070006431886	0.011695829382006605	0.01041918050737156	0.010594840052305605	0.010009242116301744	0.006588025541939807	0.00035157349397536706	-0.006017091877531764	-0.00908668132778547	-0.007622075203152704	-0.0035888157225972073	-0.000384068917446288	3.764171069557593e-05	-0.001700042965624504	-0.003951157871407879	-0.006220415230037716	-0.009187777412722205	-0.012800679088616792	-0.015807137975317766	-0.017189864772999466	-0.016931448463077068	-0.01562151688728501	-0.014261329945754025	-0.014016352431569075	-0.01503354564210698	-0.016052371525192934	-0.016022568938585797	-0.015084815773830895	-0.013636178032248336	-0.011564080349169765	-0.008991347038755959	-0.006938225994443342	-0.006045267155629439	-0.005314128229593738	-0.0033908394976818225	-0.0004063432423716098	0.0022406927605218203	0.0037901460598951846	0.0050185130633083365	0.006700742459871769	0.008082940009318073	0.007752759406857595	0.005648080913624484	0.003257352457032012	0.0018469659779228726	0.001133073485625	0.0001944583278665806
extfig8a_optimized_lateral_vels_fasttransition_LC17_low_conf_bounds_real	0.004401691459237338	0.004193428932601624	0.002608237281323236	-0.0008849692876212047	-0.0021196537426134486	-0.0003853406848359855	-0.0008604446009605969	-0.005951659666134972	-0.0125442930973376	-0.01857907719213147	-0.021452833877086398	-0.020051244564802777	-0.015426307617643199	-0.010566028579520983	-0.009893864886239605	-0.011470186849978904	-0.012833494326981302	-0.015866291177079994	-0.02021125518645876	-0.024938020783285983	-0.027951217990120625	-0.0297177500872637	-0.030714356428320582	-0.02906653397946416	-0.028034040242313575	-0.023473963620300433	-0.0261590619835372	-0.026911971020729942	-0.02659616215460497	-0.023771886129004396	-0.02263320316619172	-0.02109888412480299	-0.019066365508958138	-0.016402645911252924	-0.015634761027616916	-0.017271780276892034	-0.014992605616315772	-0.01251391350571365	-0.011631483675520363	-0.01065861040923001	-0.008655805118928914	-0.006124623309724459	-0.005462171123968308	-0.005103395552411507	-0.005684470989304011	-0.005816843305816277	-0.00865183844418882	-0.0095900669033625	-0.011943352176503799
extfig8a_optimized_lateral_vels_fasttransition_LC17_high_conf_bounds_real	0.026030946934931902	0.028967390400716282	0.02738026805564954	0.022782661586039095	0.02243500243460719	0.021477177803573815	0.022301119058796247	0.01876357391592117	0.012419104588788336	0.006067805535793213	0.0025713004967765386	0.0017750050955267767	0.006159105365355955	0.010730464241798092	0.010124463246549831	0.005837361566847596	0.0045517260155977166	0.002395322640682599	0.0009939586827845519	-0.003084118074430059	-0.006162148638533051	-0.006833451408715658	-0.004209565146093195	-0.001346800763391776	-0.0014541958294261594	-0.004166050171620484	-0.0036554320970177967	-0.0036841012174227035	-0.005861522716950922	-0.007139009923273636	-0.006384354865330252	-0.0035673690863201814	-0.0007470123109012421	0.000980822067728073	0.0029849692742843904	0.004092787684926172	0.00795060082890286	0.011129083617300172	0.014341161924779158	0.017835956717235892	0.018715716960720562	0.019335601174024074	0.019068208811872128	0.019615006275894235	0.017346136293468803	0.014669914372514031	0.014521815575403014	0.014465565380828613	0.012387380940983763
extfig8a_optimized_lateral_vels_fasttransition_LC17_times_model	0.5	0.5333333333333333	0.5666666666666667	0.6	0.6333333333333333	0.6666666666666666	0.7	0.7333333333333334	0.7666666666666666	0.8	0.8333333333333333	0.8666666666666667	0.9	0.9333333333333333	0.9666666666666667	1.0	1.0333333333333332	1.0666666666666667	1.1	1.1333333333333333	1.1666666666666665	1.2	1.2333333333333334	1.2666666666666666	1.3	1.3333333333333335	1.3666666666666667	1.4	1.4333333333333333	1.4666666666666668	1.5	1.5333333333333332	1.5666666666666667	1.6	1.6333333333333333	1.6666666666666667	1.7	1.7333333333333334	1.7666666666666666	1.8	1.8333333333333333	1.8666666666666667	1.9	1.9333333333333333	1.9666666666666666	2.0	2.033333333333333	2.0666666666666664	2.1
extfig8a_optimized_lateral_vels_fasttransition_LC17_responses_model	-0.012749182	-0.011475094	-0.010048628	-0.0088507235	-0.0072172163	-0.005843695	-0.004420672	-0.004028115	-0.0033346806	-0.0020076446	-0.0009954749	-0.00059775077	-0.0004522642	-0.0006847009	-0.00074948	-0.000999134	-0.0017851102	-0.0014618533	-0.0013860967	-0.0017164559	-0.0015449282	-0.0017472324	-0.0017093541	-0.0016785776	-0.001527065	-0.0015791473	-0.0015961486	-0.0021817563	-0.0019970997	-0.0011091093	-0.0006509116	-0.00038382644	-0.0003844723	-0.00043397117	-0.00039394153	-0.0005872054	-0.0003844723	-0.00028719287	-0.0004912182	-0.0012449129	-0.0014891867	-0.0017661713	-0.0017136587	-0.0014820844	-0.0014855275	-0.0013936288	-0.0012711706	-0.0012849425	-0.0010908162
extfig8a_wildtype_LC17_times_real	0.0	0.03333333333333333	0.06666666666666667	0.1	0.13333333333333333	0.16666666666666666	0.2	0.23333333333333334	0.26666666666666666	0.3	0.3333333333333333	0.36666666666666664	0.4	0.43333333333333335	0.4666666666666667	0.5	0.5333333333333333	0.5666666666666667	0.6	0.6333333333333333	0.6666666666666666	0.7	0.7333333333333333	0.7666666666666666	0.8	0.8333333333333334	0.8666666666666667	0.9	0.9333333333333333	0.9666666666666667	1.0	1.0333333333333332	1.0666666666666667	1.1	1.1333333333333333	1.1666666666666667	1.2	1.2333333333333334	1.2666666666666666	1.3	1.3333333333333333	1.3666666666666667	1.4	1.4333333333333333	1.4666666666666666	1.5	1.5333333333333332	1.5666666666666667	1.6
extfig8a_wildtype_LC17_mean_responses_real	-0.010524251804976527	-0.009496214384686	-0.005750911318958959	0.00012709557432673315	0.006662198909200252	0.012170802177536234	0.015547577948109636	0.017032770310419987	0.01824520194867183	0.020470348566264396	0.02313445457262402	0.024740870105638937	0.02461954458851527	0.0229453603996691	0.019974555038244315	0.0160844381953123	0.01224280112942599	0.009777352016149833	0.009339458697614126	0.010477228762030683	0.012227478088442637	0.013789811224418943	0.014608001403578728	0.01406534381149017	0.012132760873837122	0.010106266744669853	0.009709575258647499	0.011624147463807346	0.015250629390286501	0.019477584541139577	0.022580376640319557	0.022457429454754367	0.018574899954279658	0.013086953877335572	0.008775083086690304	0.006623099843402617	0.006313628458894119	0.007541671856949189	0.009554036658206371	0.01060337176481459	0.009154836265665729	0.005315860558683067	0.0007223430105544745	-0.0030010379991747475	-0.00547301971661158	-0.007364826239504425	-0.008975423838482438	-0.009837128227189388	-0.0100939855260754
extfig8a_wildtype_LC17_low_conf_bounds_real	-0.023861882268565223	-0.02304090796096324	-0.01965177935427669	-0.011196142530231793	-0.004476696692498802	-0.0018883519297730068	0.0014089241125356414	0.003373774306233778	0.007079943956651662	0.009413972829631814	0.011750242724279316	0.012705916795490366	0.012269267103302431	0.010033907865534854	0.007249644109872157	0.0028028312955477633	-0.0005730762536265708	-0.0029799679524577707	-0.003635538561410205	-0.0035204433703461217	-0.0012338155239941934	0.002364969929123547	0.003541625637257453	0.0028365357212924024	-4.5796436617783113e-05	-0.002935695013654644	-0.005161875733035014	-0.004637299351524775	-0.0005552148070567609	0.005723403578227483	0.008427886330272534	0.008689547410958414	0.004449061837439381	-1.033470174761025e-05	-0.004212222244140259	-0.009424038870770769	-0.010406738298166532	-0.008422786374104254	-0.004082873995292807	-0.003084976978273642	-0.0020691722690739443	-0.004983178286268022	-0.010358410141926728	-0.014444499444753066	-0.015948432176280537	-0.01608262230972057	-0.019101784223157572	-0.02160713157116744	-0.023297271056892287
extfig8a_wildtype_LC17_high_conf_bounds_real	0.0003923244314388579	0.0021536296167855725	0.00746687036990353	0.013522399110079908	0.01796655315596807	0.025607279909774513	0.029814247844249082	0.032825047881788055	0.033725875276215136	0.036405797046462234	0.03693841934913758	0.03862337143894831	0.038338548924962974	0.03721386261542679	0.034844035218796136	0.03159305737353701	0.028144534418543293	0.02573099264470228	0.02591624127823541	0.02767546951293573	0.02898205336431243	0.028002175164552792	0.027800815397730078	0.027806699466000687	0.02710736925149541	0.0238664881900575	0.02383239921660736	0.026877090724564727	0.028832355443314823	0.031663093597858884	0.03623067154771262	0.03827167060785449	0.033857342550197435	0.02783548415645579	0.023876347802411692	0.024208551382478155	0.02474947839445365	0.02567488270392481	0.026041761882230466	0.02325037120367145	0.018787442269142973	0.01715092789994299	0.014934032929160413	0.011113671862792105	0.004958914939537325	0.0009067066813803261	-0.0011849012916006645	-0.0011448867249747646	6.596202839836445e-05
extfig8a_wildtype_LC17_times_model	0.5	0.5333333333333333	0.5666666666666667	0.6	0.6333333333333333	0.6666666666666666	0.7	0.7333333333333334	0.7666666666666666	0.8	0.8333333333333333	0.8666666666666667	0.9	0.9333333333333333	0.9666666666666667	1.0	1.0333333333333332	1.0666666666666667	1.1	1.1333333333333333	1.1666666666666665	1.2	1.2333333333333334	1.2666666666666666	1.3	1.3333333333333335	1.3666666666666667	1.4	1.4333333333333333	1.4666666666666668	1.5	1.5333333333333332	1.5666666666666667	1.6	1.6333333333333333	1.6666666666666667	1.7	1.7333333333333334	1.7666666666666666	1.8	1.8333333333333333	1.8666666666666667	1.9	1.9333333333333333	1.9666666666666666	2.0	2.033333333333333	2.0666666666666664	2.1
extfig8a_wildtype_LC17_responses_model	-0.00956198	-0.00956198	-0.00956198	-0.00956198	-0.00956198	-0.00956198	-0.00956198	-0.00956198	-0.00956198	-0.00956198	-0.00956198	-0.00956198	-0.00956198	-0.00956198	-0.00956198	-0.00956198	-0.00956198	-0.00956198	-0.00956198	-0.00956198	-0.00956198	-0.00956198	-0.00956198	-0.00956198	-0.00956198	-0.00956198	-0.00956198	-0.00956198	-0.00956198	-0.00956198	-0.00956198	-0.00956198	-0.00956198	-0.00956198	-0.00956198	-0.00956198	-0.00956198	-0.00956198	-0.00956198	-0.00956198	-0.00956198	-0.00956198	-0.00956198	-0.00956198	-0.00956198	-0.00956198	-0.00956198	-0.00956198	-0.00956198
extfig8b_R2_untrained_run0	0.017706907141748978	0.09869094737745192	0.057981775046806315	0.5299189548822778	0.1369860970551719	0.04204183620626139	0.0362459148847097	0.0	0.03280846824268453	0.5711522102799605	0.10072117265041985	0.06954377995603783	0.034699768193951756	0.11399143856446255	0.028136232755451525	0.015290215344368061	0.1351128296973754	0.0837550601193165	0.04449276615017487	0.4205881830448243	0.040907530321816175	0.007613097502648673	0.012640989376852025	0.08659709088090214	0.17079017787482065	0.5793833738187821	0.40684932344195024
extfig8b_R2_DO_run0	0.3271249197285998	0.1677997054190114	0.11544532835094466	0.6703648602908884	0.012162475286225187	0.6520789222861173	0.06506650326364191	0.0911372304240988	0.004557192867217468	0.4966836622554457	0.2195504632463068	0.12341986763187278	0.04452337732400286	0.05186405975773343	0.36068579698719455	0.04457514877074803	0.6725732603151232	0.5126737642874952	0.30747079180513626	0.4958787168739875	0.23509517008526895	0.07584072845580431	0.02338674843300899	0.1152631259331097	0.2726538818195811	0.5472063838977628	0.15589834612757167
extfig8b_R2_noKO_run0	0.8580421974941529	0.139348164822768	0.26402925642294145	0.5917457357006778	0.1729733394022648	0.4268961398629908	0.2051676448004222	0.11956669983053683	0.0875664665984504	0.552340226362847	0.02155355947327313	0.7028276965346677	0.3201095247665625	0.13016010032000602	0.4632139620482507	0.007975851063647982	0.54970559290196	0.36068941963902407	0.013757716674937293	0.10635523825060966	0.48702099527807097	0.17678400281096804	0.004758203365944273	2.500046241326866e-05	0.09293230994104233	0.03515444039847033	0.003476502769806445
extfig8b_R2_KO_run0	0.19296237358346238	0.12019943929792973	0.25017089781864166	0.6396680289548827	0.15164437037596815	0.09738515590153302	0.06364410108705029	0.03307440524547306	0.042013078934274986	0.4592068285453613	0.04369024157902961	0.04962992803942354	0.18049395934043908	0.012446957594553821	0.16686999924711265	0.35856677480022264	0.4610941904842676	0.07064231474146009	0.6338018143133322	0.873999046321428	0.4722431998633559	0.015491217471591729	0.001036047382605623	0.69847224351938	0.28335907452354914	0.9036423410443615	0.19113627432161895
extfig8b_R2_untrained_run1	0.38713650794590637	0.03335198557987166	0.1517428207108153	0.6493514387621218	0.038478361264734036	0.03989320555556753	0.02681693586483279	0.08345957280346329	0.3884853122985255	0.3903454396315515	0.0500533965825302	0.005264355913078377	0.08974164305072206	0.0352891710646813	0.014847489953416055	0.006246453149432008	0.5700099250364566	0.3417670563646888	0.2746880392486987	0.28412068496840587	0.12320327458820109	0.01017791497732011	0.011414383467154062	0.14829283163349946	0.21158190069202887	0.643677748590837	0.18485067407114505
extfig8b_R2_DO_run1	0.7874974623342482	0.17496357915286925	0.4511421808534354	0.6188272271463541	0.18022237061591034	0.24147071066354836	0.04869544604380157	0.008424940822736544	0.6854045392495771	0.43243643918947333	0.17958072363820152	0.27757972409291237	0.01610612329917787	0.046194297262717295	0.2697789036313088	0.16926139189661085	0.5049993275130948	0.009089249159726767	0.6205667363033003	0.30550195479398856	0.14551601869824385	0.0390930037750399	0.007036601437640337	0.1839534394302603	0.24510008090545024	0.725875509176292	0.019831501667343758
extfig8b_R2_noKO_run1	1.0	0.11870241150933714	0.362218394222838	0.6440637632318451	0.15410243436111712	0.636615332872135	0.003940972960538058	0.0031250473571814443	0.05457228886430004	0.22624234441755517	0.2203660068555713	0.3312203162434458	0.0443418126771212	0.017744818255949743	0.2638117623032318	0.17281466448645738	0.20992541799996542	0.19064004010126825	0.16355220620186997	0.08606038991630162	0.6804036574048298	0.09484034179401915	0.006152296987175107	0.15010141196540047	0.38303347135267385	0.4289215582917212	0.1321471000603019
extfig8b_R2_KO_run1	0.8866206771334119	0.255167949725696	0.26511720395591715	0.6276746166761777	0.3304740340604998	0.5668583214707811	0.07404658257878534	0.0209517421016667	0.3403099431824856	0.6164171756523528	0.013345834611586394	0.22565432400597518	0.2310226492738768	0.017621283077149486	0.3824901229226529	0.06797707538920959	0.4693610810820138	0.5262286838692192	0.17462383715190924	0.038189857999095786	0.590477339493773	0.04226520792474354	0.008465655306664176	0.7436954666431317	0.2864746737758104	0.6549802036063277	0.6832157120814457
extfig8b_R2_untrained_run2	0.8660672690137344	0.01339430847696162	0.0964553170799786	0.47663850618244674	0.5090279802804271	0.002439202633126789	0.15156925423563153	0.012073074216125263	0.003125319526034029	0.1975802260004827	0.0010787212807653293	0.04585280324707604	0.0368073583835234	0.05592761320670505	0.009314050840400271	0.26280352332855206	0.5060731940805322	0.017866973015690887	0.060279701237145135	0.06940091352784153	0.0176262267423474	0.11849696818321806	0.0	0.005406811893032897	0.019021334253889514	0.20762293862903666	0.0960304396537832
extfig8b_R2_DO_run2	0.32503243209924343	0.05476248109548332	0.08043280617458508	0.22009626709565014	0.05815816412422107	0.29787736113348545	0.1788016109491317	0.01725309721072982	0.14720486846451275	0.6053631482482176	0.4516000489807955	0.5782886370398015	0.05083939056039011	0.13073574566000604	0.19396380134609514	0.3643679498618265	0.6189739515649259	0.26821804331537147	0.1170635799013391	0.08447762799316685	0.1428998105302286	0.035579448545475456	0.0387296046637319	0.05953260916473396	0.31335615940819384	0.6332936535210524	0.5129500328110222
extfig8b_R2_noKO_run2	0.022081788740526673	0.28811269869792316	0.0025640539094382124	0.6208240300487589	0.2556933284150509	0.06408238511513324	0.05087296462419308	0.023808859269907605	0.02434451591402822	0.49780811059046154	0.15484819371974948	0.13401304912990333	0.3857851041706744	0.03470786300961953	0.1398041926114734	0.07543504988515477	0.552024463254534	0.026089556262305115	0.5648071142456473	0.7484201313374101	0.6191903017328088	0.11286705678511912	0.0050367503764937645	0.3164132626528304	0.15491312734599472	0.6683467512628356	0.3770657616463756
extfig8b_R2_KO_run2	1.0	0.18825599842469704	0.33974396831582704	0.2314135777552141	0.05635447728960791	0.43412541197370513	0.07153528370532189	0.03749021221183147	0.3757829184833208	0.5702927766331978	0.02869515184001497	0.08662309336658996	0.3609127759628151	0.08850907194277173	0.15286202407615737	0.1059436146501358	0.7270622136970427	0.05644383544429516	0.28406627508073334	0.07366679463933332	0.2655800594324043	0.058293494261853034	0.009771950382129255	0.18691091143255897	0.21668235217187526	0.579119064149365	0.4102857918033601
extfig8b_R2_untrained_run3	0.0501882618122996	0.050907685931857835	0.18635625403245104	0.5614238090237046	0.02903659858518001	0.09567560489376434	0.03524228978003556	0.035545640163936645	0.581026058329604	0.4923153411553209	0.20107091957077655	0.4844878328623496	0.05557214036512851	0.07610619249952999	0.3422476210845577	0.0417247933635687	0.3817160220714332	0.02901095554449442	0.0019920524840738914	0.0036705093040512752	0.013880499949336045	0.04924721079823542	0.018739767303185818	0.08548428473450015	0.145061747298217	0.5135074713290544	0.5067097320433055
extfig8b_R2_DO_run3	0.10931587320861465	0.19010364183362524	0.17710121601171855	0.20895101357739454	0.24655281080162628	0.2617283301417764	0.03917164627179851	0.005269681496128238	0.1379228860989993	0.6148695696149139	0.14109448785156647	0.34008964174738554	0.11248165141147251	0.13682747212943258	0.3892255815602542	0.027516090928902528	0.7385348167824262	0.26932288219031564	0.19274444165052476	0.3542600288819654	0.09070711380343736	0.22058701145424878	0.040104428881970355	0.061910398047289365	0.3079069919258354	0.49883369217139234	0.2703796689702036
extfig8b_R2_noKO_run3	1.0	0.06244147511652768	0.4553540293703592	0.05576749004329192	0.542241976355081	0.3648531653517841	0.06898609400388499	0.0035862567345876744	0.4196018558741559	0.53074029174171	0.2690601262514716	0.25587002461191566	0.12427497961010742	0.0566114492045537	0.31241306489032705	0.03526260945055381	0.487010099461435	0.05384761090697172	0.4719013610596276	0.5564694491337915	0.42202813913017984	0.04873352278868961	0.0125766460827814	0.0813172567200701	0.3304480128605485	0.5221831294983028	0.001180490697283172
extfig8b_R2_KO_run3	1.0	0.22030430172868817	0.5766500241146808	0.6188704533678258	0.36710524445052134	0.6346482850929501	0.26055556811545	0.04460860409513017	0.7585263535991078	0.5222951360719584	0.2891361609010018	0.38445301072142474	0.33487333609322756	0.04021631317206409	0.3856221228221393	0.01616176428516204	0.6129894152755212	0.016964195599779453	0.10777234120532506	0.28743246035378944	0.6928987876376421	0.02300242731136339	0.017985409879141337	0.021833884014089394	0.2019413723084713	0.7264916354899856	0.6812658901993589
extfig8b_R2_untrained_run4	0.4055329406500913	0.04880934913249668	0.34211701665335514	0.6692820262655903	0.03556057412878637	0.03273971190833792	0.008204353216685218	0.0	0.03137108388469803	0.521887846959949	0.05950566090081403	0.10805416230122968	0.06947050857717971	0.006416326144215987	0.09222034324933766	0.07527416031591874	0.5923075209133107	0.09254947493428435	0.48320806833633795	0.5286983499386334	0.40074112217326263	0.17013738070872358	0.0008020659073921272	0.16855958440116353	0.31525526417133365	0.42080141940204313	0.2801710838521196
extfig8b_R2_DO_run4	1.0	0.048015105303317034	0.5213018242628661	0.5293762634919107	0.29849682057409516	0.41897392850288323	0.1850759657416839	0.08533950899301296	0.030536196539927955	0.4846468982536196	0.329565778649343	0.006374782434379939	0.29296294877266194	0.027799025623873545	0.2540864901859704	0.302088096088781	0.608948971775987	0.16256009125847065	0.11127934473872722	0.10907330618032057	0.012273188042749635	0.12684294595599668	0.004480793284257927	0.0006730344842896932	0.44919923458313576	0.007134654760477866	0.26237935562892034
extfig8b_R2_noKO_run4	1.0	0.33425618809998764	0.31874544314262715	0.6095167411378092	0.2832277549284254	0.11514026871560722	0.3069302209529927	0.0027423984296766277	0.033664334011868635	0.5424484303295174	0.007843180129897747	0.21913780719442277	0.3413756846377881	0.05264527975069853	0.193553129930188	0.15252207336865073	0.13141187847946914	0.3903633825027664	0.5176939426682394	0.6459545009971752	0.47910436605714374	0.263497077479474	0.034734767637709406	0.09317929947740236	0.23303800657144344	0.575706283712106	0.21043130556649675
extfig8b_R2_KO_run4	0.9409607544217001	0.03539879446293408	0.3795595648280798	0.7793289105337955	0.273926344233825	0.5322677740514079	0.07788997663765057	0.005184406539308019	0.6102839112269667	0.6420961763957321	0.19903110689739137	0.6058603685791913	0.09532467891873903	4.8843300510430125e-05	0.19976136543295175	0.20762449910604994	0.6225036761984297	0.0741828287999523	0.2080211959150752	0.28811812310178325	0.7712974639956273	0.08983333816491917	0.031900380490877366	0.2808500166858195	0.2274969477428587	0.5571009892743447	0.16151601947525343
extfig8b_R2_untrained_run5	0.5815538105337594	0.06806987859001083	0.01646391511222091	0.48569046536550003	0.3807063544593071	0.037447653381980195	0.06215810929214817	0.06899760672005405	0.01817665490598671	0.515811231809615	0.010132012125866282	0.040525193345338884	0.023918237136694828	0.09717587053411651	0.16242789463536467	0.09446636847570347	0.6256179580791609	0.0634362975052751	0.09267438919219265	0.36419347687786563	0.1794310102501444	0.14978156966504574	0.0016990385890387379	0.05750042850644121	0.05825221660287188	0.22983086682035972	0.07838781666258601
extfig8b_R2_DO_run5	1.0	0.20312584832608466	0.3120811395216715	0.036519261205787044	0.16571447015085447	0.0005549472755353151	0.13142045678142916	0.033395088334811036	0.007196163269514748	0.6484603417904813	0.059336001078125034	0.008962304593129264	0.000371309255516665	0.09333761752505139	0.27324076264683084	0.12796642202492226	0.722023522717021	0.41797147776989146	0.11965203452979428	0.42856452956294566	0.6348124298038974	0.13060902384721787	0.03627294946070716	0.06490704158754881	0.24193359088534921	0.6161343066236245	0.5516574219841911
extfig8b_R2_noKO_run5	1.0	0.1355435376234265	0.2541649064783571	0.6510463350796306	0.1362165623247226	0.34726784959011575	0.19818257013236104	0.03435381008668772	0.033302278599497796	0.4985189222747669	0.3943032862184717	0.4466897588526763	0.04280404868847702	0.017479440627748175	0.2416325840999529	0.19361789251309156	0.7020662234180263	0.3357687632659896	0.39356105812782294	0.3170204119840865	0.07617386645524324	0.015912689216626752	0.0010065734703830025	0.20967949805504296	0.007177217007132883	0.48633170599223297	0.092455858304169
extfig8b_R2_KO_run5	0.5570090870208138	0.40011399679918436	0.28856534064996103	0.7681442741250347	0.26513917433302486	0.26418626147463314	0.4010716582911858	0.004326369725762413	0.43074997915766894	0.649930967308166	0.008738650709777303	0.7263146069920865	0.14403641483151527	0.0037984057412359324	0.36180997530033165	0.09400969049269654	0.5300978139207134	0.6192150408434097	0.3026547219695374	0.016943282179925013	0.45292330675714115	0.0726484323811651	0.0	0.3242743156026895	0.13516399263082413	0.9126924447792018	0.6283930376282719
extfig8b_R2_untrained_run6	0.5440488462511897	0.06961980073944822	0.30901340197548705	0.07065141244166433	0.2836994438729751	0.030084558588893962	0.08668422308011414	0.12010357207053668	0.028725416825984423	0.43918577222614336	0.0031925537799408843	0.18321263461602483	0.04145384552541298	0.18861395360785665	0.461528563043448	0.08885987398840312	0.6212456060580028	0.05105506615641661	0.46957776253852146	0.7145165907898201	0.026507886017055716	0.03359430100575741	0.009691135067223649	0.03880302248386443	0.16890397331952045	0.4237415386236511	0.11746846853125735
extfig8b_R2_DO_run6	0.3402008666884363	0.0723479217186616	0.037482959846047194	0.645667878187948	0.23383991582427258	0.42374232204457407	0.02449421221801322	0.08422913515521553	0.21477896660350934	0.5613270692223759	0.3538317744950483	0.10739567970745456	0.22462089785805137	0.18509483193952425	0.4027166521766118	0.4082509891824796	0.46594016816710987	0.41094623316429646	0.20090437078767692	0.05393853802257099	0.4662804450772915	0.29196490798798935	0.005615812281255644	0.059204681400434424	0.06253807794233995	0.4286141249195653	0.008044862539620654
extfig8b_R2_noKO_run6	0.2698649590886158	0.1975251571114406	0.041757260967064946	0.5932779973045564	0.08100245070365451	0.5584129999126473	0.06325412965494526	0.08788205732235743	0.01833182904411125	0.6065275215575084	0.6144835632759961	0.4718628375442254	0.017957261623230504	0.015412194253689403	0.39400938641041117	0.005741217946566038	0.35163849439445183	0.2230874011214196	0.37161143038552286	0.0	0.6479642912534667	0.11016947359557622	0.011888968141451876	0.05817550294940845	0.17819735689909685	0.010171866351038856	0.36835553927380094
extfig8b_R2_KO_run6	0.772348645360004	0.03706136330676407	0.18164879015720367	0.6066098743056618	0.5172558269587355	0.24645824645730818	0.04268541637937641	0.018393676404286022	0.0036980579283579446	0.5497158652408807	0.1321402149039677	0.052414328584540364	0.2416357062457915	0.14471683343210434	0.4566036712087207	0.01147344816679686	0.5847992262873051	0.032208095707338374	0.35305749654460433	0.3079304739959923	0.6256611961975178	0.22890013251008728	0.0009204496977641278	0.6133587773165945	0.2127945459946292	0.8521876960432765	0.3726381823834006
extfig8b_R2_untrained_run7	0.07570757193167993	0.14788746477185324	0.12657598205416545	0.7711797177161557	0.018437548208051626	0.0005614946038628229	0.13989067954753154	0.09746401818878006	0.11555073862683504	0.42167212848887076	0.08129578261266374	0.0799391676567072	0.03984471191150326	0.0	0.004584513263612994	0.0062789722793456255	0.10254879935542323	0.19984616035224317	0.005016888242986329	0.15199039337377393	0.007953128021490279	0.020904779716860094	0.0019642852771981543	0.17902157989573134	0.20427854698463907	0.5607872311666483	0.017417598342227517
extfig8b_R2_DO_run7	0.09162183273259733	0.09844711829045241	0.06048182001958182	0.6287115992736547	0.09000017860467793	0.15739311714324666	0.02800958776356967	0.0490027642028147	0.07156174185231529	0.6326175970533415	0.012111513849128036	0.5143033910294066	0.08224720777309992	0.06273238848640793	0.16845636074769474	0.2168183597911438	0.7179132136642054	0.4340987407057338	0.36153324599830555	0.1562233783010547	0.29101656394712966	0.07401282864916202	0.0027598765298240758	0.00741728098212144	0.2218907168599582	0.4817105514947659	0.20128184851024866
extfig8b_R2_noKO_run7	0.6035380363021958	0.08075737091344208	0.14532187817552641	0.3483675307090497	0.05452617409184586	0.4430964351923803	0.063303274480146	0.023666586386183425	0.3029046148569208	0.5475040571331853	0.05648836126195792	0.5563077464337979	0.19860793417848974	0.03928657326191605	0.15825218268492397	0.24678656793809686	0.34065365374999834	0.14110620250807981	0.11778507790947691	0.2509603577555149	0.240397724986788	0.2672565540941458	0.019719157552306032	0.5533814133385344	0.14281039580794386	0.48822095534338794	0.3550386983276258
extfig8b_R2_KO_run7	1.0	0.21860888066856246	0.08826559854508408	0.6429215785842645	0.3109676441474981	0.24757230014960557	0.06284163019558486	0.01923230384263629	0.8301075825976614	0.7401906379545274	0.017228836747945737	0.21393944974153603	0.1887314527301712	0.0637701427149992	0.2000169540932961	0.0015571123538812841	0.05844960367668816	0.0007884240154385317	0.38428773432225083	0.3357455134478339	0.5391391519666971	0.337946457453339	0.005342448108549336	0.7141703631700206	0.2276816636800479	0.7854025859564724	0.4370525778594671
extfig8b_R2_untrained_run8	0.9043965750645427	0.11815058761039267	0.27070991910844644	0.32232278655555974	0.3250156133119113	0.13793995327132497	0.19958856052229193	0.007907397104640836	0.7212440304452363	0.47140570863320863	0.2857312955009568	0.012716724836912482	0.032728618531198864	0.03054008386587871	0.3017089097294955	0.018178462671411117	0.5506328307361155	0.642228897696987	0.010347335846577117	0.08809495013251097	0.2742485329462896	0.010181305516496516	0.007794489658438508	0.04913948332644308	0.31351985295152435	0.4855652453394837	0.009885901788183812
extfig8b_R2_DO_run8	0.9514982200253685	0.060470845286786694	0.41556043196166187	0.31427536304641834	0.506177047051942	0.18896204002922085	0.07390506201355412	0.20670150433621076	0.19207097541045254	0.3057880207654228	0.07407545539534358	0.24043378116407968	0.5449641658553765	0.012578222349920731	0.41857199403068024	0.015359773799325526	0.6572828799723441	0.1941805615607313	0.055107386022148305	0.1794992084238377	0.17846981160062872	0.40092687262611454	0.042209615985649054	0.474890822103369	0.1492759256042421	0.23921624486593696	0.055572347694290404
extfig8b_R2_noKO_run8	0.20320000608186295	0.10912839680377777	0.032089065955353525	0.6357876611601362	0.138986965519622	0.27203443719513143	0.04130053532865153	0.04747938797032913	0.261382923408848	0.5832307586401086	0.2550059763792206	0.5143915013834811	0.2705707237676856	0.08407534901127375	0.1089944659384896	0.10252433359928308	3.878405074251172e-05	0.10884297928290426	0.00905090121913465	0.1556735828861721	0.07599527553266779	0.21699978645787513	0.0	0.011830226737967428	0.29558264654402283	0.6006885240837772	0.0074385316911502975
extfig8b_R2_KO_run8	0.30944325810347234	0.9326402405831183	0.17400211101240082	0.6922992275615296	0.4742570469258041	0.4822538400260828	0.05352021551971222	0.05926618226077885	0.004383366592076406	0.6026496441318786	0.071603750311661	0.46845232854921703	0.29344307921579277	0.017582859844608292	0.41368468512608575	0.29344971290508004	0.4868775429330932	0.37805004577711704	0.21614026885737045	0.28813345800646006	0.2702398985072295	0.06003949004952871	0.01460424545280293	0.1423435101324249	0.2425259158029851	0.7100245536065619	0.06179803584532628
extfig8b_R2_untrained_run9	0.46383775481571166	0.05220578620326682	0.26839286365762605	0.2488699698292005	0.15278932401893494	0.013548771905744187	0.20625484626822616	0.008414595052980698	0.02820990261904555	0.45719178716925535	0.22048720743982103	0.17642175942102709	0.057729174385922746	0.10322782692324847	0.4106721448337228	0.2504891701791847	0.48890695574505144	0.059932733180364586	0.46525206074582787	0.4358409230865549	0.035623687115044954	0.026529753100920726	0.00874950666941199	0.31480525212583244	0.5366545303774968	0.498085447824249	0.39866670462780424
extfig8b_R2_DO_run9	0.46639881723657706	0.3014581215162554	0.12096112524793087	0.6210510766760337	0.1791504083751975	0.08472633243098826	0.04755067015410282	0.00031564171437995983	0.08289254207619345	0.615045855706944	0.0956982056620981	0.6324079783631209	0.027576367915346244	0.1442817241355729	0.1026184772181418	0.05373338252432386	0.3496208563340246	0.30970518903180483	0.6305871434432855	0.8736118835196709	0.025348283381770243	0.10425563811315704	0.00038514351069730173	0.26732075127316685	0.03220875260392278	0.7859573668951476	0.07081332985303937
extfig8b_R2_noKO_run9	0.22850366510887818	0.30778378394519945	0.3222953012504483	0.6193943286859906	0.013650992476943912	0.18833020905825965	0.0704208955663947	0.06466113881947186	0.03134077887792058	0.14770390981776543	0.23437122662348997	0.5568491747943963	0.09457276038994006	0.039510139952523664	0.3117237879034121	0.08146498249380496	0.6749357998531785	0.39400564718709963	0.6187104144831237	0.550119044400442	0.025497768279382695	0.022383713698017987	0.0008473945990754521	0.014754537053417815	0.3314063869754292	0.5571388879540291	0.5920164537433369
extfig8b_R2_KO_run9	1.0	0.00842978842104802	0.23642765676621375	0.8030562693634281	0.011825182056229214	0.48880544949708327	0.01228123220281798	0.008898728510104212	0.005476886076803132	0.5472014987775078	0.18039152239523737	0.513750981549008	0.077467811562375	0.0007508983755414653	0.0011711835970019356	0.1712109653471095	0.3872068064184913	0.2733837940376839	0.6492405448340228	0.5807559884738198	0.2529059703370164	0.6947174054908372	0.0021412233480014344	0.6304082280625177	0.19027270689963535	0.823891199704183	0.43220877317129325
extfig8b_R2_untrained_all_runs	0.017706907141748978	0.09869094737745192	0.057981775046806315	0.5299189548822778	0.1369860970551719	0.04204183620626139	0.0362459148847097	0.0	0.03280846824268453	0.5711522102799605	0.10072117265041985	0.06954377995603783	0.034699768193951756	0.11399143856446255	0.028136232755451525	0.015290215344368061	0.1351128296973754	0.0837550601193165	0.04449276615017487	0.4205881830448243	0.040907530321816175	0.007613097502648673	0.012640989376852025	0.08659709088090214	0.17079017787482065	0.5793833738187821	0.40684932344195024	0.38713650794590637	0.03335198557987166	0.1517428207108153	0.6493514387621218	0.038478361264734036	0.03989320555556753	0.02681693586483279	0.08345957280346329	0.3884853122985255	0.3903454396315515	0.0500533965825302	0.005264355913078377	0.08974164305072206	0.0352891710646813	0.014847489953416055	0.006246453149432008	0.5700099250364566	0.3417670563646888	0.2746880392486987	0.28412068496840587	0.12320327458820109	0.01017791497732011
extfig8b_R2_DO_all_runs	0.3271249197285998	0.1677997054190114	0.11544532835094466	0.6703648602908884	0.012162475286225187	0.6520789222861173	0.06506650326364191	0.0911372304240988	0.004557192867217468	0.4966836622554457	0.2195504632463068	0.12341986763187278	0.04452337732400286	0.05186405975773343	0.36068579698719455	0.04457514877074803	0.6725732603151232	0.5126737642874952	0.30747079180513626	0.4958787168739875	0.23509517008526895	0.07584072845580431	0.02338674843300899	0.1152631259331097	0.2726538818195811	0.5472063838977628	0.15589834612757167	0.7874974623342482	0.17496357915286925	0.4511421808534354	0.6188272271463541	0.18022237061591034	0.24147071066354836	0.04869544604380157	0.008424940822736544	0.6854045392495771	0.43243643918947333	0.17958072363820152	0.27757972409291237	0.01610612329917787	0.046194297262717295	0.2697789036313088	0.16926139189661085	0.5049993275130948	0.009089249159726767	0.6205667363033003	0.30550195479398856	0.14551601869824385	0.0390930037750399
extfig8b_R2_noKO_all_runs	0.8580421974941529	0.139348164822768	0.26402925642294145	0.5917457357006778	0.1729733394022648	0.4268961398629908	0.2051676448004222	0.11956669983053683	0.0875664665984504	0.552340226362847	0.02155355947327313	0.7028276965346677	0.3201095247665625	0.13016010032000602	0.4632139620482507	0.007975851063647982	0.54970559290196	0.36068941963902407	0.013757716674937293	0.10635523825060966	0.48702099527807097	0.17678400281096804	0.004758203365944273	2.500046241326866e-05	0.09293230994104233	0.03515444039847033	0.003476502769806445	1.0	0.11870241150933714	0.362218394222838	0.6440637632318451	0.15410243436111712	0.636615332872135	0.003940972960538058	0.0031250473571814443	0.05457228886430004	0.22624234441755517	0.2203660068555713	0.3312203162434458	0.0443418126771212	0.017744818255949743	0.2638117623032318	0.17281466448645738	0.20992541799996542	0.19064004010126825	0.16355220620186997	0.08606038991630162	0.6804036574048298	0.09484034179401915
extfig8b_R2_KO_all_runs	0.19296237358346238	0.12019943929792973	0.25017089781864166	0.6396680289548827	0.15164437037596815	0.09738515590153302	0.06364410108705029	0.03307440524547306	0.042013078934274986	0.4592068285453613	0.04369024157902961	0.04962992803942354	0.18049395934043908	0.012446957594553821	0.16686999924711265	0.35856677480022264	0.4610941904842676	0.07064231474146009	0.6338018143133322	0.873999046321428	0.4722431998633559	0.015491217471591729	0.001036047382605623	0.69847224351938	0.28335907452354914	0.9036423410443615	0.19113627432161895	0.8866206771334119	0.255167949725696	0.26511720395591715	0.6276746166761777	0.3304740340604998	0.5668583214707811	0.07404658257878534	0.0209517421016667	0.3403099431824856	0.6164171756523528	0.013345834611586394	0.22565432400597518	0.2310226492738768	0.017621283077149486	0.3824901229226529	0.06797707538920959	0.4693610810820138	0.5262286838692192	0.17462383715190924	0.038189857999095786	0.590477339493773	0.04226520792474354
extfig8d_R2_untrained_run0	1.0	0.2205968843771723	0.3259166444202426	0.6543379478456073	0.20754553591763725	0.1360338947988295	0.10653461199486386	0.06798354805937708	0.20470664334894367	0.666360107558267	0.07964282708918026	0.5977611750464853	0.09372656596985675	0.039834235795099614	0.3101601322612934	0.36140862125885936	0.7211756769461907	0.10639528016441631	0.3950431011107816	0.4590879864905934	0.5215090115832277	0.07513692728924755	0.026292315313874694	0.15851552960197385	0.5163042696015198	0.6974270258639134	0.09723805943872138
extfig8d_R2_DO_run0	1.0	0.6556305494161424	0.5789648856692295	0.681252984866495	0.8300816018165137	0.5278718434352072	0.3578644640509608	0.07672694638495531	0.7661148565548379	0.7499725060008015	0.6114602186107986	0.8945731896498208	0.6513329661523897	0.3617680804780572	0.45108642148507894	0.6278445777508266	0.718798534700877	0.4350542564867977	0.7070527366345247	0.3889736542016419	0.8416595370373579	0.6608780932775391	0.06648991368206456	0.6569129368519607	0.6775483513404473	0.7436262920031341	0.49875045240445665
extfig8d_R2_noKO_run0	1.0	0.5805049400051537	0.5656688694550223	0.6820043964392318	0.9144377133747489	0.6830207353025186	0.30059863477929705	0.06737010150391026	0.8530954782420801	0.7284252007387887	0.475435578866493	0.8354614732956541	0.5851805436637127	0.35926917965108257	0.4878322587705689	0.6345777890930623	0.7130911587935668	0.4569679688299629	0.6851183599473135	0.6296318322871122	0.8751304994053356	0.5748587290746366	0.1092991766826491	0.7104768203772845	0.5660712982475151	0.707735295017134	0.497422820519626
extfig8d_R2_KO_run0	1.0	0.8694068620466161	0.39311560827262215	0.616286901029589	0.8749285228993733	0.7770787986591813	0.42154420829685985	0.2087131739824063	0.915720758854422	0.505912687858389	0.4937845560101767	0.9304806295057637	0.9320003441573368	0.3925911614088925	0.4152541006524214	0.5433008101151036	0.5378421066635585	0.71745973163244	0.6543057821810414	0.8081977734933402	1.0	0.8980397403596644	0.07052101293431613	0.8579401477284702	0.5346889221388118	0.5414175783805821	0.7386045899647308
extfig8d_R2_untrained_run1	1.0	0.22930418228007707	0.39518783003198793	0.6652840810072839	0.27481987161881444	0.17330625134626218	0.09610102112934507	0.0629078168958228	0.05054323663905297	0.6628321362277295	0.07057508405894704	0.6616972700747107	0.10420791389867971	0.048512437890360485	0.33939231817807886	0.06620490712470604	0.7151841918200575	0.11596376545980411	0.6116404200294439	0.41420930070640466	0.747549440318295	0.04113601150256967	0.024470336519771013	0.22230469185343768	0.4103244298938904	0.6916273498734649	0.19941124417635878
extfig8d_R2_DO_run1	1.0	0.8210496038680862	0.6462431974764717	0.6786979508435107	0.7437412188428748	0.6860823595512408	0.3850166642720872	0.10884219709863184	0.826189084861065	0.7342167351440066	0.6522400291021317	0.8400757327166094	0.7666805693959532	0.3051290557445427	0.5579254309471039	0.5698748414745457	0.7312142267237581	0.36971309401448355	0.6192051436522178	0.43707628236059626	0.8736855245918702	0.7928871938049113	0.06960890807165125	0.759326027144981	0.520355845837992	0.7331520400847646	0.493639885103392
extfig8d_R2_noKO_run1	1.0	0.5985905711783288	0.6191420615677495	0.7191291586508859	0.7891574422983678	0.7102534341520105	0.275990276197222	0.06195677737976611	0.7865499112892194	0.7590360398854522	0.4990985456676376	0.8406643152501471	0.6070658939444888	0.206692783626691	0.5419475767553352	0.5735722643212041	0.7508366312647947	0.3542319210548261	0.6727074500334245	0.5174101933633752	0.8562368050373468	0.5337562136787892	0.02186771635346766	0.6861766787926831	0.5844049245010271	0.7459011999561437	0.43508441291032
extfig8d_R2_KO_run1	1.0	0.49688335627556485	0.5728051799125674	0.6948431936173393	0.6894431000407181	0.6157646821169273	0.2871684203627385	0.060822463215689085	0.7538220458770551	0.7356712079377473	0.4729512158861032	0.8874996450398657	0.49652608886326305	0.225812929626828	0.42369535590346574	0.5084154690027829	0.7108769268947975	0.37229004842664193	0.6353257091823641	0.5269265780026521	0.871046646857583	0.4811081524694188	0.0579193549971694	0.6304857898635416	0.46824724664912565	0.7359863089999312	0.4786440784424758
extfig8d_R2_untrained_run2	1.0	0.2627343268859605	0.3307960626725882	0.6275605391735242	0.33628956362113555	0.13764375635469692	0.09696030111286957	0.07802356021078605	0.024314627500637148	0.6108424397609271	0.1496008225871463	0.5958856089575317	0.140501359250969	0.05207695131358591	0.21175064942199903	0.34432627398566723	0.6828651273268026	0.18035495370650972	0.5689944779954773	0.3826660140568799	0.6637274276357472	0.05883911391249936	0.008209065980797743	0.11839089385786546	0.42602063127108886	0.6416699315397024	0.2009923073194839
extfig8d_R2_DO_run2	1.0	0.5888427528222113	0.5697365569898656	0.7040270150541363	0.943477487589268	0.6098346352821888	0.36485693444096756	0.06795190610068527	0.7517755802023506	0.7418209968604079	0.610237105212489	0.865400532939553	0.5554437925170954	0.2931100665340118	0.43219356544961823	0.5538649518711161	0.7211692048952921	0.526229152529461	0.7116579865655431	0.516305998990948	0.8142613372809162	0.6002106975395803	0.08971245175039351	0.6584940782784434	0.5191294511468851	0.7275135063177717	0.5595503030510532
extfig8d_R2_noKO_run2	1.0	0.6365000934192299	0.5885669544035299	0.6988082715277495	0.7456371503179315	0.6744030138495872	0.29010161040263294	0.0888573783435493	0.7835058071776739	0.7590311094103998	0.50720305519054	0.8577344106982926	0.6307963556282233	0.3664909519042453	0.5028945610422594	0.6384249896779037	0.7497781073258809	0.41997251098547483	0.6527673056155833	0.5557318640730939	0.8540097866526171	0.6032787160223168	0.11890306040369265	0.6570670092820464	0.6523313075749947	0.7529673567349479	0.4554568141544085
extfig8d_R2_KO_run2	1.0	0.6052769730298297	0.5670048083439008	0.699592977047608	0.6105579996071583	0.5891904772325588	0.25188684932576333	0.06374268891254818	0.6935631269083052	0.7650768823270359	0.40465128787045695	0.8070227148580325	0.6116002173363007	0.15220328526938565	0.42389200915216607	0.5915212381767213	0.7471878678250515	0.3740668797214092	0.6590285208578097	0.4823609199910315	0.8163070853578994	0.5382964921842054	0.10261436697102938	0.5680134909524394	0.5428544300265127	0.7590961395613747	0.4173684012644984
extfig8d_R2_untrained_run3	1.0	0.17731062882853693	0.26817656551521174	0.6586462766866286	0.30808723104992414	0.15423811612327448	0.1242278385890107	0.06314997250804773	0.026780055950797084	0.6277978646722668	0.2793810575164257	0.7376145580051542	0.11805772643774194	0.07566378409742075	0.2440276659750803	0.037940766196489936	0.7333138633489646	0.21439078748330082	0.5266509236906313	0.2996347195554752	0.5400291096385426	0.05924582690902374	0.0302338374507278	0.10170120612321748	0.3865953297581605	0.7004837922468732	0.1961634258400613
extfig8d_R2_DO_run3	1.0	0.5622603102723552	0.5783547303185785	0.7068951913234554	0.851384212326143	0.7076088252473433	0.29656932898223987	0.1177155923550518	0.7401212736500782	0.7816498161284978	0.5128335256092189	0.8510119028723582	0.5762322265674125	0.27555314801928166	0.5025733892703669	0.567541609162457	0.7519661512085991	0.42589894319971716	0.7093161761462736	0.5947126904480589	0.8990181300608829	0.5282146259054876	0.13955167421638492	0.6498431691838903	0.5345729129297715	0.7816288949005447	0.502562248833973
extfig8d_R2_noKO_run3	1.0	0.6190115082672166	0.5951102139260956	0.691868252762887	0.7456294695605419	0.6554842066507622	0.32462096912747607	0.09143649177501613	0.7678637028112143	0.7429549934801273	0.44021261270886275	0.8508248957304486	0.6172469098309673	0.40941234738368604	0.48456370874307353	0.6176198229856533	0.7199690492423823	0.42467222271582067	0.7085644068117464	0.6494054578166449	0.8207361462492098	0.6133195353091127	0.07980878330086369	0.6725843530522699	0.5669171316886914	0.7295738730557875	0.3669351629085444
extfig8d_R2_KO_run3	1.0	0.6441643829816608	0.5480926805226548	0.6862594975904744	0.7637356356328652	0.5229554878507178	0.32087042888013656	0.06425845128611345	0.6798054866048658	0.7684261112603297	0.5724410446410385	0.8203053688490999	0.645807387990034	0.2950701593919688	0.4231854275614643	0.5706406250940151	0.7279164070889355	0.43283175413438285	0.6706043323001448	0.46449808679061655	0.8261807270349321	0.6211996039257441	0.117852013068464	0.5897387626110723	0.5324987066787573	0.7685053175575858	0.46545500747727125
extfig8d_R2_untrained_run4	1.0	0.24958995891966174	0.32195596711508623	0.6379576184180613	0.2096847589945057	0.10375786892931502	0.11291908163832948	0.06473565705081889	0.11512130076282638	0.6189132001797504	0.03900425790289021	0.6561446697688441	0.1830467696979772	0.06636995492799917	0.19852141186774408	0.010787659733044573	0.6738036066658535	0.06989015429437993	0.5314628372518749	0.33111615900697794	0.467101797339433	0.1435944092945224	0.005535629033333304	0.10850958551527702	0.37171306170734236	0.6436449555532695	0.18904803451205965
extfig8d_R2_DO_run4	1.0	0.5141028480210306	0.6048295641919031	0.6839940744653569	0.6415712895498487	0.5931916217815758	0.25202208454051034	0.08232882476509354	0.708295392660524	0.6929479469660413	0.2441403391018934	0.791777215994915	0.5203753134231033	0.17011856721033455	0.47902124487680975	0.5762581808296592	0.7087724064129122	0.3088550462035193	0.6988975567034006	0.5234665991565836	0.7881386553321362	0.5039613080343367	0.05238543395124971	0.6288602048289829	0.5739541094075981	0.6930750416274486	0.33076539099118396
extfig8d_R2_noKO_run4	1.0	0.6722635304661231	0.6001751533132941	0.6735460988733617	0.6868281229422646	0.7186877206179978	0.34597808429303767	0.06298464748240655	0.7827578858241939	0.7031156494047698	0.5390953115202242	0.8694114211878754	0.6953282703300326	0.3876397992319989	0.45978942829439295	0.582889450597452	0.7032172916989127	0.4016351176661355	0.6453499040385975	0.6635323258171038	0.8680257790942902	0.6423453823357255	0.09335367011425573	0.6704066177992717	0.5451868472579897	0.6771637157421371	0.4216997532090068
extfig8d_R2_KO_run4	1.0	0.8138860339232291	0.6056824789160165	0.7000126441850353	0.7286029093149485	0.4997102860226544	0.3940550331328312	0.0883654764115996	0.7569262640616643	0.7826883827158282	0.5876746602110067	0.8556405658783649	0.7732478548497285	0.17592574648771478	0.4401038004268821	0.5615092579221709	0.7431254050613225	0.37704812155484546	0.6635312668810822	0.6908707923674939	0.8255802626390686	0.7715373366883861	0.07926524965019868	0.6598863441535543	0.5107119550696668	0.7835948671951335	0.46074739319257724
extfig8d_R2_untrained_run5	1.0	0.14933248554470632	0.2740184243608073	0.6544627155772209	0.43666426959184007	0.17189242431606053	0.13779533848677925	0.07273198552599036	0.21386572889144229	0.6315200376671043	0.19200936340057415	0.7303458723740871	0.15423316835002474	0.05847494385381981	0.23248167508522305	0.12549399226529245	0.7108414612759589	0.21350210356961077	0.4414691718225232	0.2678330434632137	0.5337581130383473	0.09532524687003376	0.01840087202303563	0.1697679929020483	0.44600488263761956	0.6725463956234343	0.25695840369825707
extfig8d_R2_DO_run5	1.0	0.5273508542059742	0.5603501004533694	0.7407648259350388	0.7969860894432554	0.6456981962482	0.29829919649908526	0.08450381228661352	0.7232469920331813	0.7698715149303789	0.5164919869336966	0.8165897886627492	0.5672167214421279	0.38236003061285684	0.45672286350917574	0.5710911254012879	0.7306312339393686	0.3967998665311283	0.7137122935848457	0.48176161138220286	0.7971862821300968	0.5539937347945613	0.12922307846635966	0.6421685456793796	0.5510909964011849	0.7400831112250384	0.49325613655474987
extfig8d_R2_noKO_run5	1.0	0.5088891455917087	0.6415030528880258	0.6689761932107035	0.8888053098086907	0.6905008787999687	0.27959133802292263	0.0627489210478497	0.8042474556271086	0.6942231942912088	0.5031444601174452	0.8477596241607144	0.5559344298733226	0.20435383448283015	0.5134570190942452	0.6367769613064594	0.7047487185421984	0.44345108266361744	0.6913856488514805	0.576625189869009	0.853403037097788	0.5049837707533597	0.03203192016469435	0.7130050181983991	0.5931683821669748	0.6862967973107008	0.4400714039269348
extfig8d_R2_KO_run5	1.0	0.5314332214322256	0.5560082416843175	0.697673992683699	0.7523789907630494	0.6356293422447622	0.19071834261881215	0.06625444986080241	0.7120793702474645	0.7379635204935777	0.3939465935536172	0.8766481731971822	0.45553090564570997	0.3804070847137151	0.44651050370669654	0.5162364028702828	0.7281387220615262	0.33915355906266076	0.6573349076224315	0.4654977871067598	0.859355656509194	0.45285539391555385	0.03789587287551171	0.593970089003324	0.5625691651284218	0.7588602882572072	0.41296883931011485
extfig8d_R2_untrained_run6	1.0	0.16532586730891993	0.380512125290298	0.6362107482877886	0.22332174311658992	0.1472972328116665	0.11643810660627085	0.0649173237545416	0.17100626535815563	0.6540753688875312	0.05039860645316267	0.758223314171638	0.06511561606703016	0.0843109657298875	0.33586385998444246	0.35454022649647043	0.7059764748717956	0.0848555731669495	0.5081051591884812	0.34769142031980793	0.6932769069570415	0.1510057608010788	0.008294582453545061	0.21483548252679216	0.3348730721654037	0.6884070529595744	0.17449293777050381
extfig8d_R2_DO_run6	1.0	0.6581212332496883	0.5862686257591413	0.7090480256835932	0.8083249156436794	0.6080383707631214	0.321922119519189	0.11178640321886377	0.7917249289041175	0.7503653359381004	0.5901866536382188	0.9038182872932482	0.6819972400700612	0.35946527767346964	0.5414889656231486	0.48501503055250395	0.7537025032959552	0.42253615334278033	0.6601633424978582	0.5715939071831058	0.8561783268996959	0.671723043321067	0.1337480940502019	0.6916709534331724	0.5447273885725945	0.764186103706758	0.500766297462483
extfig8d_R2_noKO_run6	1.0	0.5872036480085565	0.5732218881818703	0.6977302219193137	0.7512861704719087	0.5904328904019819	0.23634198015353125	0.10591253726002757	0.741978489432983	0.7410954952284566	0.5479121607190774	0.787335628612522	0.5965704224358306	0.377241876943054	0.44859986131289825	0.5664451186523304	0.7208482640246942	0.4293648665763066	0.6855304266184087	0.6280792226302602	0.8670633416359449	0.5977235064409187	0.11111380033198898	0.6597752702538303	0.551336473456998	0.7589972487652416	0.5105306582635527
extfig8d_R2_KO_run6	1.0	0.7004637314193894	0.5604648130865512	0.7292234754783907	0.6426540424761135	0.5985502256543556	0.37905135644942317	0.1181532189511175	0.743810399780054	0.7492876917989925	0.49219680468466664	0.8343041012599219	0.6909267920305664	0.47124349408979394	0.4340972504175791	0.5262971614242585	0.738707010712126	0.34076913737198505	0.6992082576019434	0.6198110680388834	0.8502018900403727	0.7363051956587494	0.12863081545107574	0.6246369002864403	0.548099390963769	0.736872045566541	0.39069125454296444
extfig8d_R2_untrained_run7	1.0	0.17524474120740643	0.40431031051595717	0.6415810501853181	0.13339322145823274	0.1689558488745992	0.09427082356573564	0.09517768084983605	0.08108076293802617	0.5910058024804166	0.13663834915715936	0.7273749076428812	0.07650809309806912	0.08801706989081863	0.29018625024744943	0.35668951291615386	0.6979737765858808	0.04213489298523976	0.6137429117570096	0.3988366867614085	0.5910985886261159	0.17312573068529774	0.013425464338457607	0.16948997558519668	0.4246952640755956	0.6519837868561084	0.0921947343261957
extfig8d_R2_DO_run7	1.0	0.755486627734836	0.5908290783248807	0.7168468008391448	0.7707642203459287	0.6689744841775478	0.3728183018517511	0.09692677789584973	0.7399646533411832	0.7482910394871626	0.5261583684702462	0.8323679217763535	0.7386642141747938	0.38397959187708197	0.4619665314544112	0.6309116058273542	0.7460739910695114	0.42792898761110826	0.7159621949348779	0.5466763770482559	0.8007022538983772	0.7287829093864041	0.11870209307386384	0.6297688936732772	0.5747028645317027	0.7603007769845317	0.4956192393113981
extfig8d_R2_noKO_run7	1.0	0.4859556351920355	0.5866536879570882	0.6958126641596575	0.7272276950230799	0.6968112223338984	0.2691594878651908	0.056981256613171084	0.7886201137961515	0.7153750501910142	0.4657770437851201	0.882175796443743	0.5243322011632675	0.2569746662087554	0.5149149187791601	0.582592308305994	0.7360876853962638	0.4082452106838337	0.7220882076287009	0.6365034522826348	0.8194081681782871	0.4565672463151384	0.0776899973053467	0.666810983168373	0.6092439230197224	0.7264026249001482	0.45523368781736445
extfig8d_R2_KO_run7	1.0	0.7279133126356037	0.6434305440682456	0.6888212724141238	0.7016245950141647	0.7426939982990395	0.37660789157471725	0.08999654219388661	0.6747317023033348	0.7231150115840008	0.3660745272398499	0.8691152180284927	0.7526912279661189	0.16259493001774752	0.5334069052019508	0.6396472097617494	0.7295688139381342	0.3741440375556709	0.6738858590335646	0.6504219256548295	0.8621175346452958	0.7326045181594502	0.08279808008455737	0.6535685921049882	0.6041053753741572	0.7204448642085086	0.3936351716246831
extfig8d_R2_untrained_run8	1.0	0.16100151493078668	0.330330990668679	0.6733283318152099	0.8270602649100556	0.06990283921964699	0.09542075901614619	0.05524314400508821	0.07890720448626866	0.6601054850111345	0.11425937387304742	0.575730980698966	0.05435049862304424	0.07470972473226355	0.24239437674119318	0.08936286616464088	0.7136185569963043	0.446165623928823	0.5605393631594495	0.2868255685994163	0.620095101428191	0.05575417801872092	0.01148748418759031	0.15090519449431652	0.46613904205836454	0.6832121509906334	0.29481901524553844
extfig8d_R2_DO_run8	1.0	0.5356913653485098	0.5900356462408516	0.7060281649751078	0.835303780492424	0.6267073389268913	0.23668248770753214	0.07790282121256603	0.7274612803202986	0.7591436957083383	0.523632745009377	0.8485966891702585	0.5463953626740469	0.49838522737666235	0.48525089641584046	0.5969850160284759	0.7281615094237646	0.42209703259427306	0.7332797688225712	0.5449435202981272	0.859589563590172	0.5156078716800501	0.052914776774086195	0.6201906019690189	0.5266239878014054	0.7182073338995871	0.5192950733519859
extfig8d_R2_noKO_run8	1.0	0.5425761132148046	0.549783981022737	0.695849949200042	0.9040056229004629	0.6651116582489303	0.2810661464291432	0.07607650577954304	0.7684623071408448	0.7126348238229891	0.5785737329424199	0.8095831279930872	0.5597524286770234	0.28138634702478266	0.5078215263026078	0.5809908707547023	0.7372871882338939	0.44996228676621014	0.7002836116700489	0.47675163629610384	0.8385011603621363	0.48208459663029274	0.09475207950279821	0.6696553667217178	0.5438580422461302	0.723832616074669	0.5209516868565248
extfig8d_R2_KO_run8	1.0	0.722388917714773	0.5570874258190859	0.6889296575991158	0.6114906263674823	0.5157548450992354	0.32769669287550157	0.12382146741638232	0.7139471252483518	0.7482934515080075	0.48258549052334865	0.8762745372038392	0.7175211074059581	0.26303190311361646	0.4772603104710595	0.5227238337665947	0.7313661383832334	0.3375260480000949	0.6663380753619115	0.4980488720617963	0.8348999576827832	0.7119465593463871	0.1651129689597745	0.617763399523772	0.4898617989624387	0.7436093785407444	0.3544740938800792
extfig8d_R2_untrained_run9	1.0	0.2215939575935377	0.2714007605725515	0.6151478331204794	0.6349834799343658	0.17469970766242704	0.10933875691921216	0.08496041415288895	0.18019661180342564	0.6082329491366069	0.419241904836909	0.7608655541765463	0.10353506070482574	0.10722226343818925	0.22242458406075302	0.14290743074114265	0.6922783738740735	0.3176822972866089	0.5759000535218042	0.34391806676027636	0.5878469466711287	0.15139660393366072	0.04155889086486491	0.11411023384418882	0.5420079919760539	0.6515857418692758	0.4419882506490257
extfig8d_R2_DO_run9	1.0	0.6238371618597465	0.5719374698695674	0.7032752195076658	0.9450953168959495	0.6704898961559979	0.36262649530823005	0.08733603929612449	0.7646767136228158	0.7449942776857837	0.6105022037896263	0.8786940072614116	0.6090462411274201	0.3684419160429133	0.5235442080133997	0.5151250393089299	0.7381718120868168	0.45942956841919164	0.6567895520951978	0.5195144451310664	0.871340619878885	0.6342145826413618	0.12301937267503946	0.6417633398323604	0.5523227135743674	0.748945824145883	0.5144442683026851
extfig8d_R2_noKO_run9	1.0	0.4801267624676092	0.642782125181301	0.7097734044904909	0.7898344308906124	0.6903786099308696	0.3013609859063312	0.09582508331683777	0.8153349822877345	0.7133904781011674	0.4963427813913881	0.8343632227055074	0.5116365562666457	0.37770890235857685	0.5227259445834321	0.6364709383691941	0.7290632729534119	0.44012058845457525	0.6688005791591992	0.6342417009902841	0.8557444577934697	0.49243675714466206	0.06071849037893789	0.6963412999555708	0.6298406449150997	0.6993679227328711	0.4544665702168604
extfig8d_R2_KO_run9	1.0	0.7089575005741249	0.570487841549709	0.7366861087788019	0.7933399633279088	0.5915743324728522	0.2791588640558648	0.05654695275650582	0.8421495176199506	0.7599292400832784	0.37176275723863456	0.8294837296883091	0.6791530145627971	0.20944615257641158	0.5222729584280343	0.6138099855527204	0.7736027443774279	0.4056383870713242	0.6614746305893063	0.46781245349797684	0.8360423882619497	0.6419526523516385	0.0684059401287183	0.6983867316988026	0.5857731130321172	0.7816923326783524	0.42431361161671827
extfig8d_R2_KO_all_runs	1.0	0.8694068620466161	0.39311560827262215	0.616286901029589	0.8749285228993733	0.7770787986591813	0.42154420829685985	0.2087131739824063	0.915720758854422	0.505912687858389	0.4937845560101767	0.9304806295057637	0.9320003441573368	0.3925911614088925	0.4152541006524214	0.5433008101151036	0.5378421066635585	0.71745973163244	0.6543057821810414	0.8081977734933402	1.0	0.8980397403596644	0.07052101293431613	0.8579401477284702	0.5346889221388118	0.5414175783805821	0.7386045899647308	1.0	0.49688335627556485	0.5728051799125674	0.6948431936173393	0.6894431000407181	0.6157646821169273	0.2871684203627385	0.060822463215689085	0.7538220458770551	0.7356712079377473	0.4729512158861032	0.8874996450398657	0.49652608886326305	0.225812929626828	0.42369535590346574	0.5084154690027829	0.7108769268947975	0.37229004842664193	0.6353257091823641	0.5269265780026521	0.871046646857583	0.4811081524694188
[truncated: 251 more columns]
