# Supplementary material for: Mapping model units to visual neurons reveals population code for social behaviour
Source: Nature. 2024 May 22;629(8014):1100–8. doi: 10.1038/s41586-024-07451-8 (PMC11136655; doi:10.1038/s41586-024-07451-8)
Supplement: Supplementary file 18 — Source Data Extended Data Fig. 9 [file 41586_2024_7451_MOESM18_ESM.csv]

female_size	0.3	0.3	0.3	0.3	0.3	0.3	0.3	0.3	0.3	0.3	0.3	0.3	0.3	0.3	0.3	0.3	0.3	0.3	0.3	0.3	0.3	0.3	0.3	0.3	0.3	0.3	0.3	0.3	0.3	0.3	0.3	0.3	0.3	0.3	0.3	0.3	0.3	0.3	0.3	0.3	0.3	0.3	0.3	0.3	0.3	0.3	0.3	0.3	0.3
female_position	-1.0	-0.96	-0.92	-0.88	-0.84	-0.8	-0.76	-0.72	-0.6799999999999999	-0.64	-0.6	-0.56	-0.52	-0.48	-0.43999999999999995	-0.4	-0.36	-0.31999999999999995	-0.28	-0.24	-0.19999999999999996	-0.16000000000000003	-0.12	-0.07999999999999996	-0.040000000000000036	0.0	0.040000000000000036	0.08000000000000007	0.1200000000000001	0.15999999999999992	0.19999999999999996	0.24	0.28	0.32000000000000006	0.3600000000000001	0.40000000000000013	0.43999999999999995	0.48	0.52	0.56	0.6000000000000001	0.6400000000000001	0.6799999999999999	0.72	0.76	0.8	0.8400000000000001	0.8800000000000001	0.9199999999999999
female_rotation	-43	-43	-43	-43	-43	-43	-43	-43	-43	-43	-43	-43	-43	-43	-43	-43	-43	-43	-43	-43	-43	-43	-43	-43	-43	-43	-43	-43	-43	-43	-43	-43	-43	-43	-43	-43	-43	-43	-43	-43	-43	-43	-43	-43	-43	-43	-43	-43	-43
extfig9_LC4_tuning_heatmap	0.58515847	0.3852745	0.50552714	0.29693252	0.11696839	0.060151458	0.24217582	0.46282768	0.51884294	0.5276741	0.62176484	0.727258	0.7780375	0.87479424	0.97886395	1.1755364	1.3536253	1.4109848	1.3642259	1.3599933	1.3501722	1.3375704	1.2253976	1.1170651	0.97590363	0.7795113	0.5634533	0.45905918	0.36751392	0.25314826	0.17654827	0.124117136	0.09300661	0.08087063	0.0058473945	0.0	0.0	0.0	0.0	0.0	0.0	0.0	0.08416855	0.11435866	0.41903666	0.86893636	0.8186438	0.6418642	0.4814723
extfig9_LC6_tuning_heatmap	2.0602152	2.4904413	2.7836149	2.9346817	3.000709	2.8315926	2.6000462	2.3310018	2.2037132	2.1093214	1.989011	1.8575032	1.7796036	1.6429458	1.5448891	1.373762	1.0711676	0.995195	0.9966242	0.9906257	0.96496725	0.9489801	0.9622694	0.9860097	1.0579543	1.1072868	1.221999	1.2501351	1.2751334	1.3428407	1.3486228	1.425844	1.4771678	1.5169744	1.6461058	1.7150731	1.9120929	2.0572934	2.0944147	2.182524	2.315483	2.4124491	2.5463226	2.7381835	2.54042	2.2181096	1.9295521	1.8737845	1.9449272
extfig9_LC9_tuning_heatmap	0.0	0.0	0.0	0.0	0.0	0.0	0.0	0.0	0.00033536553	0.061526954	0.122662574	0.26065022	0.40375316	0.49349576	0.47159764	0.5618416	0.775944	0.86619335	0.9072588	0.92920357	0.9335724	0.9231528	0.95716906	0.96941346	0.97972035	0.98096025	0.91834134	0.8612736	0.7863911	0.65793264	0.61404365	0.4813812	0.3447513	0.28709763	0.14380544	0.06634319	0.009961933	0.0	0.0	0.0	0.0	0.0	0.0	0.0	0.0	0.0	0.0	0.0	0.0
extfig9_LC10a_tuning_heatmap	0.036494613	0.0	0.0	0.0	0.0	0.0	0.0	0.0	0.0	0.0	0.0	0.0	0.0	0.0	0.0	0.0	0.09858644	0.29981887	0.43313792	0.50039244	0.56110203	0.6378072	0.70236146	0.7028608	0.7604535	0.8144508	0.7897954	0.8537926	0.8088473	0.7184625	0.6990112	0.61629707	0.53330266	0.5067687	0.4090958	0.23857379	0.012797654	0.0	0.0	0.0	0.0	0.0	0.0	0.0	0.0	0.0	0.0	0.049465418	0.05781865
extfig9_LC10ad_tuning_heatmap	0.27758318	0.034496784	0.0	0.0	0.0	0.0	0.0	0.0	0.0	0.0	0.0	0.0	0.0	0.0	0.0	0.0	0.0	0.0	0.0	0.0	0.0	0.0	0.009855628	0.073158264	0.06756014	0.23014808	0.2929244	0.26817435	0.3217231	0.35968608	0.38630116	0.35402715	0.3047669	0.26235062	0.24220693	0.19568843	0.12713253	0.0	0.0	0.0	0.0	0.0	0.0	0.0	0.0	0.0	0.0	0.29144418	0.4871571
extfig9_LC10bc_tuning_heatmap	1.6929121	2.0323849	2.2832627	2.494477	2.740161	2.9558778	2.9472854	2.84375	2.7623365	2.7169416	2.623812	2.4988828	2.350309	2.1586947	1.9182655	1.6465231	1.4036205	1.285235	1.256536	1.2247192	1.2226827	1.2388749	1.1980197	1.2171942	1.2786363	1.3214084	1.4089402	1.4987482	1.579433	1.6270489	1.6674848	1.7200443	1.7689921	1.8699557	1.9454947	2.0551434	2.235669	2.398996	2.4980817	2.6053953	2.6932855	2.7398357	2.8101807	2.8292434	2.5434914	2.149691	1.9202429	1.764893	1.7167137
extfig9_LC10d_tuning_heatmap	0.0	0.0	0.0	0.0	0.0	0.0	0.0	0.0	0.0	0.0	0.0	0.0	0.0	0.0	0.0	0.0	0.054133534	0.17004973	0.20061094	0.18037713	0.18473971	0.19830269	0.19289851	0.19700897	0.1687848	0.17594552	0.13638586	0.13723922	0.11655295	0.095693946	0.08851653	0.031176805	0.0	0.0	0.0	0.0	0.0	0.0	0.0	0.0	0.0	0.0	0.0	0.0	0.0	0.0	0.0	0.0	0.0
extfig9_LC11_tuning_heatmap	0.6866174	0.6455952	0.63188034	0.43097484	0.2682895	0.0	0.0	0.0	0.0	0.0	0.0	0.0	0.0	0.0	0.0335197	0.15659763	0.12347783	0.2497112	0.36360967	0.46271646	0.47257125	0.4471405	0.50018394	0.5161198	0.51968586	0.5388321	0.5910329	0.50630283	0.48985982	0.4807865	0.40779436	0.36931932	0.3146913	0.23792274	0.18541117	0.0672179	0.0	0.0	0.0	0.0	0.0	0.0	0.0	0.0	0.0	0.0	0.0	0.0	0.2413841
extfig9_LC12_tuning_heatmap	1.9399108	1.964161	2.0443072	2.1031184	2.169825	2.0204358	2.0015955	1.9032165	1.7527488	1.6747605	1.5313185	1.3924985	1.3131886	1.1619978	1.0655472	0.95431924	0.8112515	0.7284217	0.7225847	0.7417573	0.7743223	0.8112829	0.8444967	0.8600141	0.9317192	0.9373212	1.029603	1.1168323	1.161524	1.2199317	1.2220988	1.3108385	1.3958484	1.4675833	1.5760359	1.6712772	1.7649387	1.8341085	1.8741022	1.940715	1.9478768	1.9147898	1.9907936	2.0131989	1.8993558	1.8512322	1.8096951	1.782734	1.8603729
extfig9_LC13_tuning_heatmap	0.832449	1.0801417	1.1076224	1.081716	1.022399	0.9559616	0.951149	0.9340751	0.91142404	0.93607366	0.9596832	0.97478324	0.9886292	1.0150712	1.0635219	1.0658398	1.1288518	1.1030515	1.0522698	1.0337948	1.0673494	1.0834593	1.0654594	1.0806683	1.0435648	1.0541908	1.0493169	1.0554975	1.0585463	1.0444236	1.0355827	1.0110507	0.98749834	0.9661967	0.9368143	0.9463477	0.925154	0.911309	0.9226199	0.9646617	0.9763769	0.956667	0.88577247	0.8192166	0.863595	0.99310154	1.1030127	1.0615962	0.99482536
extfig9_LC15_tuning_heatmap	1.044729	1.2061425	1.5504234	1.5015669	1.4859579	1.4541315	1.6326247	1.6734151	1.5729303	1.5286928	1.4955117	1.4314003	1.3151382	1.2145655	1.1445924	1.0618016	0.9646832	0.88278127	0.80513465	0.7396724	0.6732789	0.61479104	0.5250685	0.43106923	0.35593376	0.2974579	0.16086242	0.12611422	0.11021653	0.10627177	0.13580713	0.20803347	0.31840912	0.4250572	0.5038867	0.60168624	0.6596657	0.77560365	0.9351759	1.0494802	1.1331328	1.3058785	1.5463935	1.7865821	2.0826886	2.610842	2.450122	1.9041766	1.4870821
extfig9_LC16_tuning_heatmap	0.0	0.0	0.0	0.0	0.0	0.0	0.0	0.0	0.0	0.0	0.0	0.0	0.0	0.0	0.0	0.0	0.0	0.0	0.0	0.11062658	0.3048073	0.48359698	0.6012971	0.671613	0.7407478	0.78570724	0.7522422	0.7992531	0.8166754	0.7778933	0.75352013	0.6603744	0.5701381	0.53260535	0.42014456	0.27045316	0.0	0.0	0.0	0.0	0.0	0.0	0.0	0.0	0.0	0.0	0.0	0.0	0.0
extfig9_LC17_tuning_heatmap	0.1299043	0.39563662	0.34068182	0.18907245	0.0	0.0	0.0	0.0	0.0	0.0	0.0	0.0	0.0	0.0	0.0	0.0	0.0	0.0	0.0	0.0	0.0	0.0	0.0	0.0	0.0	0.0	0.0	0.0	0.0	0.0	0.0	0.0	0.0	0.0	0.0	0.0	0.0	0.0	0.0	0.0	0.0	0.0	0.0	0.0	0.0	0.11878857	0.3306641	0.45023596	0.41322425
extfig9_LC18_tuning_heatmap	0.22099368	0.0027947426	0.0	0.0	0.0	0.0	0.014217436	0.030216694	0.004581958	0.035478026	0.06184137	0.032376796	0.0	0.0	0.0	0.0	0.0	0.03778687	0.08467385	0.12085065	0.16484076	0.201976	0.23413718	0.2535299	0.24835424	0.23956509	0.21786882	0.1874841	0.15561771	0.11654049	0.09116924	0.099084854	0.12557521	0.10772693	0.061715215	0.037399113	0.018542022	0.028683215	0.034766972	0.016332269	0.0	0.0	0.026611358	0.0	0.08312562	0.20240453	0.1752613	0.17899907	0.1715845
extfig9_LC20_tuning_heatmap	0.2109068	0.0	0.0	0.0	0.0	0.0	0.0	0.0	0.0	0.0	0.0	0.0	0.0	0.0716212	0.24834794	0.36652464	0.52066964	0.4646358	0.36842716	0.28896177	0.21067202	0.12599507	0.07477078	0.023859441	0.0	0.0	0.0	0.0	0.0	0.0	0.0	0.0	0.0	0.0	0.0	0.0	0.0	0.0	0.0	0.0	0.0	0.0	0.0	0.0	0.0	0.0	0.056504562	0.2752217	0.2872213
extfig9_LC21_tuning_heatmap	1.9597242	2.115219	2.3459594	2.3880022	2.3467221	2.3109884	2.286575	2.199254	2.0927815	2.080259	2.1395159	2.1303737	2.0748851	2.0500045	1.9786179	1.8693507	1.690788	1.5360546	1.4241848	1.3013083	1.1740248	1.0632697	0.9588938	0.8672497	0.7807192	0.73210776	0.6895759	0.6869469	0.7143224	0.7752049	0.8331362	0.9366393	1.0397766	1.1334832	1.2866907	1.3930061	1.5329988	1.6373012	1.6915643	1.7120335	1.7216733	1.8166075	1.9612613	2.155549	2.2556741	2.3310022	2.1469576	2.0303915	1.9491639
extfig9_LC22_tuning_heatmap	0.49416876	0.0	0.0	0.0	0.0	0.046151698	0.0	0.03919688	0.11298427	0.07206011	0.14773725	0.23620743	0.25658852	0.37795717	0.38017923	0.45688957	0.5460701	0.6032874	0.68728554	0.7093714	0.728336	0.78084934	0.7780388	0.7702695	0.80805457	0.8053625	0.73168266	0.77455986	0.74345124	0.6455586	0.6484924	0.56741905	0.48937485	0.49348867	0.43733793	0.35311547	0.2798425	0.20097733	0.16199484	0.08091411	0.044681728	0.13073795	0.10462934	0.02170685	0.0	0.0	0.0	0.16390094	0.26972023
extfig9_LC24_tuning_heatmap	0.0	0.0	0.0	0.0	0.0	0.0	0.0	0.0	0.0	0.0	0.0	0.0037286878	0.14819342	0.29287887	0.488799	0.7502753	0.98095477	1.0699809	1.0317715	0.99929273	0.95703524	0.9202377	0.78780353	0.69068295	0.5590098	0.40874764	0.24309313	0.14221728	0.049357355	0.0	0.0	0.0	0.0	0.0	0.0	0.0	0.0	0.0	0.0	0.0	0.0	0.0	0.0	0.0	0.0	0.0	0.0	0.0	0.0
extfig9_LC25_tuning_heatmap	0.17719942	0.5350522	0.7367326	1.3676915	2.1484618	2.9806342	2.915586	2.6886787	2.5571704	2.503848	2.4094152	2.3619485	2.320307	2.1429195	1.7785113	1.3797691	0.9179117	0.57993335	0.50801265	0.38007045	0.27270266	0.2354667	0.13264805	0.14883977	0.23913375	0.33269417	0.49073333	0.6144208	0.73302865	0.8542278	0.9913223	1.0890745	1.1765192	1.296432	1.4484639	1.6102781	1.9250407	2.230307	2.416001	2.532127	2.6200402	2.6588461	2.6811624	2.6961138	1.9233673	0.64207447	0.10488653	0.023385331	0.09079428
extfig9_LC26_tuning_heatmap	0.8949134	0.67885274	0.7078744	0.4920555	0.3012478	0.0	0.0	0.0	0.0	0.0	0.0	0.0	0.0	0.0	0.066385865	0.18143094	0.32948884	0.48527136	0.6490295	0.74761146	0.8749529	0.98246616	1.0799838	1.1359903	1.1946225	1.2519321	1.2717586	1.3229051	1.3493631	1.3725914	1.390022	1.3630209	1.3486692	1.3256103	1.2733995	1.183897	0.9553358	0.7545547	0.64731807	0.51006466	0.36595145	0.30130073	0.22085482	0.105901	0.28065556	0.5881303	0.6517655	0.6333912	0.7029459
extfig9_LC31_tuning_heatmap	0.59473073	0.6620208	0.7466423	0.703845	0.59249353	0.43399477	0.3812408	0.34260255	0.3178689	0.3012492	0.29671472	0.29298174	0.2922448	0.31446177	0.2975738	0.31322092	0.4155478	0.4653284	0.5189731	0.546394	0.61011565	0.67587996	0.73402166	0.7918217	0.8306575	0.91471386	0.9699052	1.0365856	1.0722924	1.1176801	1.1618627	1.1780698	1.1911523	1.2003002	1.2205036	1.2151413	1.1254094	1.0284739	0.9905525	0.90003484	0.7963626	0.7174579	0.6120899	0.50768274	0.49405566	0.5926506	0.6378171	0.6605698	0.646219
extfig9_LPLC1_tuning_heatmap	1.0949434	0.8868119	0.86042047	0.69561124	0.43020833	0.17525804	0.024914265	0.0	0.0	0.0	0.0	0.0	0.0	0.0	0.0	0.0	0.0	0.0	0.0	0.0	0.0	0.0	0.0	0.0	0.0	0.06340277	0.08554435	0.22622383	0.3104167	0.33522832	0.4017287	0.4297077	0.48189884	0.55661494	0.5880629	0.5438395	0.5264196	0.4952141	0.4534607	0.44980907	0.4713136	0.5558591	0.6344378	0.71108246	0.9496783	1.3282896	1.3960143	1.3481501	1.2494947
extfig9_LPLC2_tuning_heatmap	0.45960075	0.5167824	0.41871223	0.35196924	0.22715217	0.042104125	0.003371179	0.0	0.035726428	0.10658318	0.15594923	0.14152288	0.12505889	0.14474863	0.207111	0.22201753	0.215119	0.20684642	0.17838848	0.16364354	0.16042924	0.15064538	0.16262537	0.16540402	0.16092038	0.13952869	0.15987933	0.15448898	0.14873844	0.16650188	0.14946485	0.15117425	0.15610188	0.10856557	0.102086484	0.09456611	0.08718246	0.08287418	0.091516554	0.16824651	0.22977835	0.24083608	0.27828687	0.3827111	0.51661783	0.62348336	0.6535506	0.63990057	0.600785
[truncated: 5,000 more columns]
