# Supplementary material for: Mapping model units to visual neurons reveals population code for social behaviour
Source: Nature. 2024 May 22;629(8014):1100–8. doi: 10.1038/s41586-024-07451-8 (PMC11136655; doi:10.1038/s41586-024-07451-8)
Supplement: Supplementary file 19 — Source Data Extended Data Fig. 10 [file 41586_2024_7451_MOESM19_ESM.csv]

extfig10a_varysize_times_param	0.0	0.03333333333333333	0.06666666666666667	0.1	0.13333333333333333	0.16666666666666666	0.2	0.23333333333333334	0.26666666666666666	0.3	0.3333333333333333	0.36666666666666664	0.4	0.43333333333333335	0.4666666666666667	0.5	0.5333333333333333	0.5666666666666667	0.6	0.6333333333333333	0.6666666666666666	0.7	0.7333333333333333	0.7666666666666667	0.8	0.8333333333333334	0.8666666666666667	0.9	0.9333333333333333	0.9666666666666667	1.0	1.0333333333333334	1.0666666666666667	1.1	1.1333333333333333	1.1666666666666667	1.2	1.2333333333333334	1.2666666666666666	1.3	1.3333333333333333	1.3666666666666667	1.4	1.4333333333333333	1.4666666666666666	1.5	1.5333333333333334	1.5666666666666667	1.6
extfig10a_varysize_female_size	0.5	0.5054054054054054	0.5108108108108108	0.5162162162162163	0.5216216216216216	0.527027027027027	0.5324324324324324	0.5378378378378379	0.5432432432432432	0.5486486486486486	0.5540540540540541	0.5594594594594595	0.5648648648648649	0.5702702702702702	0.5756756756756757	0.5810810810810811	0.5864864864864865	0.5918918918918918	0.5972972972972973	0.6027027027027028	0.6081081081081081	0.6135135135135135	0.6189189189189189	0.6243243243243244	0.6297297297297297	0.6351351351351351	0.6405405405405405	0.645945945945946	0.6513513513513514	0.6567567567567567	0.6621621621621622	0.6675675675675676	0.672972972972973	0.6783783783783783	0.6837837837837838	0.6891891891891893	0.6945945945945946	0.7	0.7054054054054054	0.7108108108108109	0.7162162162162162	0.7216216216216216	0.727027027027027	0.7324324324324325	0.7378378378378379	0.7432432432432432	0.7486486486486487	0.7540540540540541	0.7594594594594595
extfig10a_varysize_times_model	0.36666666666666664	0.4	0.43333333333333335	0.4666666666666667	0.5	0.5333333333333333	0.5666666666666667	0.6	0.6333333333333333	0.6666666666666666	0.7	0.7333333333333333	0.7666666666666667	0.8	0.8333333333333334	0.8666666666666667	0.9	0.9333333333333333	0.9666666666666667	1.0	1.0333333333333334	1.0666666666666667	1.1	1.1333333333333333	1.1666666666666667	1.2	1.2333333333333334	1.2666666666666666	1.3	1.3333333333333333	1.3666666666666667	1.4	1.4333333333333333	1.4666666666666666	1.5	1.5333333333333334	1.5666666666666667	1.6	1.6333333333333333	1.6666666666666667	1.7	1.7333333333333334	1.7666666666666666	1.8	1.8333333333333333	1.8666666666666667	1.9	1.9333333333333333	1.9666666666666666
extfig10a_varysize_forward_vels_model_output	[0.00743747]	[0.00619248]	[0.00722663]	[0.00583462]	[0.00831375]	[0.00726868]	[0.00780271]	[0.00769646]	[0.00737938]	[0.00727535]	[0.00692093]	[0.00782998]	[0.00779438]	[0.0068934]	[0.00698533]	[0.00718878]	[0.00748801]	[0.00834543]	[0.00854617]	[0.00901559]	[0.00868627]	[0.00923137]	[0.00956662]	[0.01070982]	[0.01208793]	[0.00960616]	[0.00935066]	[0.00970738]	[0.00997701]	[0.01038824]	[0.01024399]	[0.00980541]	[0.00929014]	[0.00926957]	[0.00899853]	[0.00954841]	[0.00905813]	[0.00877817]	[0.00922744]	[0.0086829]	[0.00834265]	[0.00783432]	[0.00816602]	[0.00729797]	[0.00570972]	[0.00545524]	[0.00458055]	[0.00442832]	[0.00408626]
extfig10a_varysize_lateral_vels_model_output	[0.00242411]	[0.00214272]	[0.00220221]	[0.00167261]	[0.00230014]	[0.00187002]	[0.00233749]	[0.00225772]	[0.00228325]	[0.00243686]	[0.00204526]	[0.00237471]	[0.00230906]	[0.0017179]	[0.00163678]	[0.00152977]	[0.00151093]	[0.00174541]	[0.00176013]	[0.00154246]	[0.0014672]	[0.00152695]	[0.0013907]	[0.00127583]	[0.00110393]	[0.00090373]	[0.00081856]	[0.00052495]	[0.00051164]	[0.00017594]	[5.9316284e-05]	[0.00025495]	[0.00041402]	[0.00040435]	[0.00017133]	[0.00020706]	[-1.27443345e-05]	[0.00012214]	[0.00010214]	[0.00020206]	[0.00019044]	[-0.00010898]	[-0.00088112]	[-0.00142948]	[-0.00125393]	[-0.00157711]	[-0.00177804]	[-0.001738]	[-0.00177103]
extfig10a_varysize_angular_vels_model_output	[-0.03083122]	[0.01624122]	[0.00644269]	[0.07509986]	[0.01788089]	[0.02891986]	[0.03433987]	[0.02569358]	[0.03223976]	[0.04537371]	[0.00678809]	[-0.01091019]	[-0.02667538]	[0.02449439]	[0.07889254]	[0.0659221]	[0.07311255]	[0.0598808]	[0.07915671]	[0.06667021]	[0.08023345]	[0.07089598]	[0.07926235]	[0.02772727]	[-0.04124818]	[-0.01205307]	[0.04539294]	[0.01565952]	[0.04308245]	[0.04727385]	[0.06920592]	[0.05745808]	[0.09242673]	[0.04045923]	[0.03656024]	[-0.01507908]	[-0.01344539]	[0.07440403]	[0.05239324]	[0.00841044]	[-0.00820355]	[0.06567342]	[0.04933503]	[0.08461139]	[0.07718354]	[0.05815941]	[0.05964607]	[0.12282373]	[0.08994427]
extfig10a_varysize_pfast_pulse_bits_model_output	[0.00936455]	[0.00864473]	[0.00937608]	[0.00833991]	[0.01038301]	[0.00936607]	[0.01029542]	[0.01022848]	[0.01019302]	[0.01108375]	[0.01059216]	[0.01248467]	[0.01295823]	[0.01169834]	[0.01320773]	[0.01338488]	[0.01442462]	[0.01754013]	[0.01933378]	[0.01912379]	[0.01841685]	[0.02118725]	[0.02297685]	[0.02556282]	[0.02639607]	[0.02337357]	[0.02213657]	[0.02213115]	[0.02342543]	[0.02650937]	[0.0278827]	[0.02711752]	[0.02660963]	[0.02871785]	[0.02664125]	[0.03177008]	[0.03057793]	[0.03300619]	[0.03674453]	[0.03606048]	[0.03528216]	[0.03619313]	[0.03790325]	[0.03504425]	[0.03031173]	[0.03194338]	[0.0286139]	[0.02710119]	[0.02653956]
extfig10a_varysize_pslow_pulse_bits_model_output	[0.02809533]	[0.0264532]	[0.02826482]	[0.02573398]	[0.03099912]	[0.02867165]	[0.03168005]	[0.0318377]	[0.03218508]	[0.03512511]	[0.03432763]	[0.03992549]	[0.0413124]	[0.03817403]	[0.04242483]	[0.04333085]	[0.04652297]	[0.05453038]	[0.05910954]	[0.05866444]	[0.05767453]	[0.06526998]	[0.07150707]	[0.07945061]	[0.08130807]	[0.07443941]	[0.07166684]	[0.07196149]	[0.07620034]	[0.08404264]	[0.08844298]	[0.08682141]	[0.08736485]	[0.0932222]	[0.08798721]	[0.10259199]	[0.09977812]	[0.10933915]	[0.11947319]	[0.11785111]	[0.11568272]	[0.11749852]	[0.12034255]	[0.1120038]	[0.09971038]	[0.10287097]	[0.09435245]	[0.09261703]	[0.09069869]
extfig10a_varysize_sine_bits_model_output	[0.04621628]	[0.04354426]	[0.04596022]	[0.04298306]	[0.04891455]	[0.04671007]	[0.05039912]	[0.05140078]	[0.0519689]	[0.0549607]	[0.05470574]	[0.05996943]	[0.0641171]	[0.05920008]	[0.06231272]	[0.06173244]	[0.06388816]	[0.07268283]	[0.07765624]	[0.07624879]	[0.07224241]	[0.080715]	[0.08795819]	[0.09704843]	[0.10090056]	[0.0925175]	[0.08882278]	[0.09147942]	[0.09511808]	[0.10367283]	[0.10553139]	[0.10289443]	[0.09995648]	[0.1056031]	[0.10460541]	[0.11454648]	[0.11729354]	[0.12326065]	[0.13263804]	[0.13419351]	[0.13250971]	[0.14127558]	[0.15223819]	[0.15821663]	[0.14556056]	[0.15639171]	[0.1525844]	[0.14937633]	[0.15403277]
extfig10b_varyposition_times_param	0.0	0.03333333333333333	0.06666666666666667	0.1	0.13333333333333333	0.16666666666666666	0.2	0.23333333333333334	0.26666666666666666	0.3	0.3333333333333333	0.36666666666666664	0.4	0.43333333333333335	0.4666666666666667	0.5	0.5333333333333333	0.5666666666666667	0.6	0.6333333333333333	0.6666666666666666	0.7	0.7333333333333333	0.7666666666666667	0.8	0.8333333333333334	0.8666666666666667	0.9	0.9333333333333333	0.9666666666666667	1.0	1.0333333333333334	1.0666666666666667	1.1	1.1333333333333333	1.1666666666666667	1.2	1.2333333333333334	1.2666666666666666	1.3	1.3333333333333333	1.3666666666666667	1.4	1.4333333333333333	1.4666666666666666	1.5	1.5333333333333334	1.5666666666666667	1.6
extfig10b_varyposition_female_position	-0.25	-0.24324324324324326	-0.23648648648648649	-0.22972972972972971	-0.22297297297297297	-0.21621621621621623	-0.20945945945945946	-0.2027027027027027	-0.19594594594594594	-0.1891891891891892	-0.18243243243243243	-0.17567567567567566	-0.16891891891891891	-0.16216216216216217	-0.1554054054054054	-0.14864864864864863	-0.14189189189189189	-0.13513513513513514	-0.12837837837837837	-0.1216216216216216	-0.11486486486486486	-0.10810810810810811	-0.10135135135135134	-0.09459459459459457	-0.08783783783783783	-0.08108108108108109	-0.07432432432432431	-0.06756756756756754	-0.0608108108108108	-0.05405405405405406	-0.047297297297297286	-0.040540540540540515	-0.03378378378378377	-0.02702702702702703	-0.020270270270270258	-0.013513513513513487	-0.006756756756756743	0.0	0.006756756756756799	0.013513513513513542	0.020270270270270285	0.02702702702702703	0.03378378378378377	0.04054054054054057	0.047297297297297314	0.05405405405405406	0.060810810810810856	0.0675675675675676	0.07432432432432434
extfig10b_varyposition_times_model	0.36666666666666664	0.4	0.43333333333333335	0.4666666666666667	0.5	0.5333333333333333	0.5666666666666667	0.6	0.6333333333333333	0.6666666666666666	0.7	0.7333333333333333	0.7666666666666667	0.8	0.8333333333333334	0.8666666666666667	0.9	0.9333333333333333	0.9666666666666667	1.0	1.0333333333333334	1.0666666666666667	1.1	1.1333333333333333	1.1666666666666667	1.2	1.2333333333333334	1.2666666666666666	1.3	1.3333333333333333	1.3666666666666667	1.4	1.4333333333333333	1.4666666666666666	1.5	1.5333333333333334	1.5666666666666667	1.6	1.6333333333333333	1.6666666666666667	1.7	1.7333333333333334	1.7666666666666666	1.8	1.8333333333333333	1.8666666666666667	1.9	1.9333333333333333	1.9666666666666666
extfig10b_varyposition_forward_vels_model_output	[0.01084518]	[0.00995823]	[0.01071053]	[0.01018334]	[0.01277098]	[0.0115403]	[0.01258557]	[0.01376665]	[0.01309258]	[0.01445271]	[0.00932811]	[0.00496151]	[0.00664575]	[0.0069911]	[0.00578745]	[0.00526995]	[0.00557294]	[0.0061132]	[0.00578534]	[0.00345434]	[0.00291503]	[0.00341471]	[0.00417285]	[0.00469606]	[0.0049542]	[0.00531626]	[0.00510193]	[0.00557554]	[0.00479952]	[0.00452484]	[0.00453239]	[0.00508307]	[0.00553022]	[0.00548434]	[0.00537476]	[0.00519809]	[0.00550421]	[0.0048402]	[0.004559]	[0.00482017]	[0.0045116]	[0.00476327]	[0.00448526]	[0.00435526]	[0.00409481]	[0.0075259]	[0.00384419]	[0.00471434]	[0.00483788]
extfig10b_varyposition_lateral_vels_model_output	[0.00140889]	[0.00149909]	[0.00184385]	[0.00196715]	[0.0017375]	[0.00096012]	[0.00117397]	[0.00085544]	[0.00076801]	[0.00038496]	[-0.00016114]	[-0.00033272]	[0.00014037]	[0.00011998]	[-0.00110276]	[-0.00170557]	[-0.0018467]	[-0.00152565]	[-0.00159831]	[-0.00132572]	[-0.00110283]	[-0.00152973]	[-0.00179707]	[-0.00129897]	[-0.00183274]	[-0.00165945]	[-0.00211695]	[-0.00219489]	[-0.00172875]	[-0.00169444]	[-0.00190359]	[-0.00246077]	[-0.00247035]	[-0.00272048]	[-0.00220319]	[-0.00230462]	[-0.00238485]	[-0.00225613]	[-0.00230069]	[-0.00225454]	[-0.00246327]	[-0.00233512]	[-0.00234375]	[-0.00243149]	[-0.00228155]	[-0.00201677]	[-0.00239047]	[-0.00251422]	[-0.00248839]
extfig10b_varyposition_angular_vels_model_output	[-0.24837175]	[-0.17837831]	[-0.32796285]	[-0.37338516]	[-0.32025474]	[-0.09434721]	[-0.15629473]	[-0.09700723]	[-0.11169264]	[-0.11439304]	[0.21942817]	[0.2534555]	[-0.00925765]	[-0.07327129]	[0.16147673]	[0.3135667]	[0.23753694]	[0.27514216]	[0.23301648]	[0.4186788]	[0.38272274]	[0.28238726]	[0.31092766]	[0.30435136]	[0.47299194]	[0.4467794]	[0.6050669]	[0.6663695]	[0.70693]	[0.74313307]	[0.6496151]	[0.6737009]	[0.66138494]	[0.70664513]	[0.5555178]	[0.6140376]	[0.6066806]	[0.5544015]	[0.6054564]	[0.5145924]	[0.6145958]	[0.60880965]	[0.6106759]	[0.57209575]	[0.57491535]	[0.5611279]	[0.52422875]	[0.6510018]	[0.614208]
extfig10b_varyposition_pfast_pulse_bits_model_output	[0.02706754]	[0.02586392]	[0.02771682]	[0.02737352]	[0.02908]	[0.02803567]	[0.0301542]	[0.0306299]	[0.03208008]	[0.03678149]	[0.02931142]	[0.02415344]	[0.02605551]	[0.02505499]	[0.02429491]	[0.0235526]	[0.02414659]	[0.02601957]	[0.02855396]	[0.02205351]	[0.02097747]	[0.02227086]	[0.02196768]	[0.02001989]	[0.02041528]	[0.01911876]	[0.02062047]	[0.02095583]	[0.01501408]	[0.01402128]	[0.01468262]	[0.01540881]	[0.01621893]	[0.01726744]	[0.01529202]	[0.01667628]	[0.01926434]	[0.01752272]	[0.01708588]	[0.01780629]	[0.01986915]	[0.02314782]	[0.02391493]	[0.02603596]	[0.02458042]	[0.02905658]	[0.0258441]	[0.02460408]	[0.02338713]
extfig10b_varyposition_pslow_pulse_bits_model_output	[0.14451471]	[0.13749206]	[0.14613038]	[0.1429792]	[0.15097287]	[0.14369604]	[0.15255651]	[0.1546498]	[0.1592775]	[0.17747563]	[0.14301613]	[0.11473089]	[0.12202635]	[0.11515129]	[0.10789213]	[0.10167101]	[0.10271758]	[0.11157387]	[0.1182884]	[0.08984295]	[0.08404499]	[0.0864386]	[0.08660418]	[0.0788013]	[0.0787181]	[0.07373014]	[0.07960531]	[0.08063585]	[0.05717793]	[0.05357063]	[0.05508175]	[0.05792627]	[0.0619593]	[0.06511831]	[0.05760759]	[0.06269783]	[0.07290146]	[0.06711894]	[0.06662109]	[0.06829783]	[0.07638279]	[0.09227568]	[0.09652513]	[0.10501441]	[0.10203832]	[0.1234619]	[0.11098269]	[0.11088815]	[0.10748991]
extfig10b_varyposition_sine_bits_model_output	[0.30429155]	[0.29939198]	[0.30009678]	[0.2937662]	[0.31261832]	[0.30116653]	[0.30735758]	[0.31212217]	[0.3092866]	[0.31433418]	[0.27808565]	[0.23435989]	[0.24657762]	[0.25389153]	[0.24078745]	[0.2357949]	[0.23832673]	[0.24947613]	[0.25004214]	[0.18405938]	[0.1717965]	[0.18071488]	[0.20332876]	[0.18601215]	[0.18770307]	[0.17538166]	[0.19116423]	[0.1896568]	[0.1351591]	[0.12900364]	[0.13911903]	[0.16344577]	[0.18334526]	[0.19471571]	[0.17062467]	[0.18514973]	[0.21208149]	[0.18648973]	[0.18819976]	[0.18894273]	[0.2265493]	[0.2724184]	[0.26791275]	[0.26814502]	[0.27569544]	[0.3023191]	[0.2845593]	[0.2955315]	[0.30435675]
extfig10c_varyrotation_times_param	0.0	0.03333333333333333	0.06666666666666667	0.1	0.13333333333333333	0.16666666666666666	0.2	0.23333333333333334	0.26666666666666666	0.3	0.3333333333333333	0.36666666666666664	0.4	0.43333333333333335	0.4666666666666667	0.5	0.5333333333333333	0.5666666666666667	0.6	0.6333333333333333	0.6666666666666666	0.7	0.7333333333333333	0.7666666666666667	0.8	0.8333333333333334	0.8666666666666667	0.9	0.9333333333333333	0.9666666666666667	1.0	1.0333333333333334	1.0666666666666667	1.1	1.1333333333333333	1.1666666666666667	1.2	1.2333333333333334	1.2666666666666666	1.3	1.3333333333333333	1.3666666666666667	1.4	1.4333333333333333	1.4666666666666666	1.5	1.5333333333333334	1.5666666666666667	1.6
extfig10c_varyrotation_female_position	-45	-43	-42	-41	-40	-38	-37	-36	-35	-34	-32	-31	-30	-29	-27	-26	-25	-24	-23	-21	-20	-19	-18	-17	-15	-14	-13	-12	-10	-9	-8	-7	-6	-4	-3	-2	-1	0	1	2	3	4	6	7	8	9	10	12	13
extfig10c_varyrotation_times_model	0.36666666666666664	0.4	0.43333333333333335	0.4666666666666667	0.5	0.5333333333333333	0.5666666666666667	0.6	0.6333333333333333	0.6666666666666666	0.7	0.7333333333333333	0.7666666666666667	0.8	0.8333333333333334	0.8666666666666667	0.9	0.9333333333333333	0.9666666666666667	1.0	1.0333333333333334	1.0666666666666667	1.1	1.1333333333333333	1.1666666666666667	1.2	1.2333333333333334	1.2666666666666666	1.3	1.3333333333333333	1.3666666666666667	1.4	1.4333333333333333	1.4666666666666666	1.5	1.5333333333333334	1.5666666666666667	1.6	1.6333333333333333	1.6666666666666667	1.7	1.7333333333333334	1.7666666666666666	1.8	1.8333333333333333	1.8666666666666667	1.9	1.9333333333333333	1.9666666666666666
extfig10c_varyrotation_forward_vels_model_output	[0.00663162]	[0.00716756]	[0.00670815]	[0.00690178]	[0.00713825]	[0.00669814]	[0.00694694]	[0.00690762]	[0.0070294]	[0.0067137]	[0.00730315]	[0.00684774]	[0.00703484]	[0.00658285]	[0.00625642]	[0.00640963]	[0.00612645]	[0.00607149]	[0.00621311]	[0.00597424]	[0.00549296]	[0.00539849]	[0.0055659]	[0.00520677]	[0.00489687]	[0.00477682]	[0.004713]	[0.00454828]	[0.00429701]	[0.00423577]	[0.00406585]	[0.00402517]	[0.0038862]	[0.00379741]	[0.00352921]	[0.00298597]	[0.00249257]	[0.00228499]	[0.00224862]	[0.00213777]	[0.00221337]	[0.00220942]	[0.0022199]	[0.0024419]	[0.00236868]	[0.00256889]	[0.00231299]	[0.00240882]	[0.00270454]
extfig10c_varyrotation_lateral_vels_model_output	[0.00192576]	[0.00155344]	[0.00159507]	[0.00147277]	[0.00125984]	[0.00118706]	[0.00069427]	[0.00053996]	[0.00046925]	[0.00036973]	[4.3809414e-05]	[-0.0002551]	[-0.00040838]	[-0.00021211]	[-0.00024204]	[-0.00048314]	[-0.00042525]	[-0.00044297]	[-0.00023214]	[-0.000303]	[-0.00029422]	[-0.00018458]	[-3.5453006e-05]	[8.805061e-05]	[0.00016171]	[0.0002052]	[0.00030491]	[0.00024829]	[0.00016701]	[0.00018867]	[0.00029921]	[0.0002344]	[7.128029e-05]	[6.137346e-05]	[0.00012485]	[9.4274525e-05]	[7.074152e-05]	[0.00017048]	[0.00022346]	[0.00035948]	[0.00032595]	[8.480274e-05]	[-0.00011214]	[-0.0002188]	[-0.00021635]	[-0.00027348]	[-0.00038442]	[-9.120547e-05]	[0.00025633]
extfig10c_varyrotation_angular_vels_model_output	[-0.06165814]	[-0.0178077]	[-0.02589134]	[-0.03934391]	[-0.02065122]	[-0.02631565]	[-0.01965548]	[0.00467558]	[0.03321642]	[0.05774498]	[0.06659704]	[0.06755181]	[0.06501719]	[0.04317275]	[0.06744186]	[0.03601896]	[0.05633296]	[0.08815101]	[0.09496183]	[0.10096905]	[0.08180627]	[0.09440501]	[0.10140788]	[0.07661068]	[0.03717213]	[-0.02659273]	[-0.02120542]	[-0.04846399]	[-0.12522946]	[-0.19827494]	[-0.21080893]	[-0.15129267]	[-0.07717061]	[-0.03694284]	[-0.11670925]	[-0.19162707]	[-0.23320764]	[-0.26228335]	[-0.22608003]	[-0.20865759]	[-0.21902534]	[-0.1912815]	[-0.17835923]	[-0.18327658]	[-0.17640181]	[-0.11504519]	[-0.05259884]	[-0.10734525]	[-0.13974465]
extfig10c_varyrotation_pfast_pulse_bits_model_output	[0.0110034]	[0.00995967]	[0.01011014]	[0.01106283]	[0.0113422]	[0.01170319]	[0.01259589]	[0.01186433]	[0.0110862]	[0.01106474]	[0.0121887]	[0.01302651]	[0.01184291]	[0.01162496]	[0.01217687]	[0.01464432]	[0.01508602]	[0.01444384]	[0.01315951]	[0.01482737]	[0.01588729]	[0.01535538]	[0.01520351]	[0.01549843]	[0.01520118]	[0.01555958]	[0.01501477]	[0.01474547]	[0.01508555]	[0.01691982]	[0.0170522]	[0.0154728]	[0.01415116]	[0.0132767]	[0.01381233]	[0.01469406]	[0.01487753]	[0.01538226]	[0.01540753]	[0.01496255]	[0.01596022]	[0.01627311]	[0.01508254]	[0.01453528]	[0.01420966]	[0.01357701]	[0.01248893]	[0.01335979]	[0.01364717]
extfig10c_varyrotation_pslow_pulse_bits_model_output	[0.0378204]	[0.03573254]	[0.03560936]	[0.03802222]	[0.0395591]	[0.04043677]	[0.04334801]	[0.0417124]	[0.04050007]	[0.04035285]	[0.04575482]	[0.04888645]	[0.04681113]	[0.0454925]	[0.04763874]	[0.05619013]	[0.05737311]	[0.05574763]	[0.05338755]	[0.0563899]	[0.05817789]	[0.05664974]	[0.05689695]	[0.05725899]	[0.05590537]	[0.05766061]	[0.05578992]	[0.05549362]	[0.0572114]	[0.06338027]	[0.06338656]	[0.05870214]	[0.0549286]	[0.05148265]	[0.05263719]	[0.05571043]	[0.05645761]	[0.05839172]	[0.05902666]	[0.05834368]	[0.06172225]	[0.06363866]	[0.06144005]	[0.06019646]	[0.05940908]	[0.05619603]	[0.05230793]	[0.05439967]	[0.05308586]
extfig10c_varyrotation_sine_bits_model_output	[0.06301466]	[0.05868405]	[0.05955145]	[0.06186199]	[0.06478921]	[0.06900847]	[0.07663193]	[0.07281756]	[0.07058892]	[0.07392219]	[0.08321044]	[0.09422988]	[0.09073269]	[0.08831492]	[0.09533089]	[0.11025971]	[0.1117624]	[0.10841343]	[0.1001758]	[0.11287865]	[0.12168372]	[0.12316105]	[0.11639026]	[0.1209569]	[0.12388223]	[0.1375792]	[0.13719305]	[0.14051887]	[0.14552882]	[0.16054654]	[0.16307369]	[0.14890698]	[0.1324293]	[0.11898479]	[0.12286419]	[0.12883991]	[0.13371849]	[0.13990319]	[0.14448091]	[0.15577894]	[0.16826025]	[0.16998777]	[0.16360593]	[0.15529868]	[0.1495854]	[0.13890713]	[0.13305584]	[0.12964886]	[0.11991268]
extfig10a_varysize_LC4_model_response	-0.34838992	-0.5622818	-0.7082501	-0.65026313	-1.0459023	-0.91535133	-1.0690991	-0.9741815	-0.99123555	-1.1820238	-1.2905278	-1.3936617	-0.93123794	-0.9316643	-0.82290304	-0.8551026	-0.9553826	-0.7953482	-0.7553187	-0.35637334	-0.33494037	-0.37892234	-0.31948015	-0.24484454	-0.10239182	0.15436767	0.27699092	0.42384776	0.6080364	0.90140915	0.9741989	1.0904448	1.1209075	1.0658137	1.2502656	0.8969588	1.1407658	0.97474295	0.97221696	0.8852235	0.8245928	0.7860029	0.88623494	0.98433685	0.96446985	0.89632577	0.94106376	1.0300627	1.2219993
extfig10a_varysize_LC6_model_response	-0.74622107	-0.74573946	-0.7251737	-0.7130777	-0.80677825	-0.842817	-0.89465994	-0.93286574	-0.95303005	-1.0054258	-1.099049	-1.1132044	-1.0593104	-1.0182334	-0.9109652	-0.88539094	-0.8519905	-0.80100787	-0.74724007	-0.68698746	-0.5903389	-0.5728576	-0.5352722	-0.4937685	-0.45426238	-0.33249873	-0.23990853	-0.23296075	-0.12046098	-0.025813168	0.0753791	0.20409285	0.3468903	0.40258622	0.45226532	0.50198495	0.4812976	0.5240867	0.52559006	0.5422763	0.5824326	0.5568742	0.62675256	0.6695225	0.7459444	0.7490792	0.83943814	0.94722706	1.0437536
extfig10a_varysize_LC9_model_response	-1.3810815	-1.3564897	-1.3116759	-1.2603847	-1.275909	-1.2322199	-1.2330464	-1.1797464	-1.1729132	-1.1614321	-1.1217791	-1.1559542	-1.0584395	-0.96757054	-0.92937267	-0.8664443	-0.83228046	-0.79415125	-0.7350103	-0.63052994	-0.557177	-0.5146586	-0.50218403	-0.45600307	-0.37163097	-0.31970206	-0.24967413	-0.19892904	-0.15223636	-0.07794294	0.010128426	0.093783885	0.13944204	0.21459855	0.28326744	0.3020093	0.3812922	0.36875144	0.3919745	0.46453512	0.5196876	0.5774761	0.67754716	0.7822521	0.80648214	0.8457251	0.88471466	0.9262927	1.0126361
extfig10a_varysize_LC10a_model_response	-1.0196302	-0.99407226	-0.97033066	-0.9632778	-0.9357917	-0.94959795	-0.9024361	-0.91582763	-0.88789165	-0.863634	-0.8769904	-0.8250999	-0.81278855	-0.8047615	-0.7522536	-0.7212525	-0.6704737	-0.6228247	-0.5674048	-0.55128074	-0.510816	-0.47277862	-0.41906753	-0.33809438	-0.3147442	-0.28043005	-0.2583031	-0.20237756	-0.13080508	-0.055566628	0.028216587	0.06976651	0.1463033	0.20246282	0.24573617	0.33415923	0.3743392	0.46986714	0.55553293	0.59785914	0.6319249	0.69861615	0.74192446	0.7226145	0.7747526	0.7896054	0.8009174	0.85811716	0.90867513
extfig10a_varysize_LC10ad_model_response	-0.5249379	-0.5423747	-0.62598497	-0.77080554	-0.5854028	-0.65233517	-0.4408405	-0.34493154	-0.3308832	-0.22538678	-0.17902893	0.019511579	-0.373479	-0.196509	-0.18278459	-0.112453	0.12481033	0.04388447	-0.09337757	-0.092259794	0.010207233	0.03964931	0.27859792	0.280741	0.05405536	0.03234331	0.10148954	-0.05460755	-0.076470084	-0.1723969	-0.24721424	-0.26598808	-0.22943702	-0.22237715	-0.39765614	-0.22025701	-0.28159225	-0.08616721	0.025605438	0.16666012	0.29899836	0.66873443	0.5299963	0.4868164	0.61157703	0.6487676	0.6605919	0.896381	0.6372641
extfig10a_varysize_LC10bc_model_response	-1.3262639	-1.3851163	-1.2649133	-1.3528469	-1.1617838	-1.1901746	-1.1259991	-1.1008474	-1.080603	-1.0598919	-1.0372437	-0.91196	-0.80078244	-0.9150957	-0.8868001	-0.91973144	-0.9015688	-0.71305984	-0.60835123	-0.6547191	-0.8396994	-0.714104	-0.62419695	-0.4980769	-0.35869786	-0.57224214	-0.71291286	-0.6282136	-0.639531	-0.47736984	-0.46037942	-0.48373967	-0.58980834	-0.47644827	-0.47257385	-0.31690496	-0.31927937	-0.321114	-0.22737847	-0.24343036	-0.2814653	-0.27168712	-0.15602013	-0.176462	-0.33868942	-0.25113273	-0.33736485	-0.4412153	-0.3601336
extfig10a_varysize_LC10d_model_response	-1.598942	-1.5545558	-1.5277337	-1.497746	-1.5035266	-1.4548446	-1.4086572	-1.3731434	-1.3055017	-1.2549047	-1.204582	-1.1322445	-1.108672	-1.0341984	-0.9682493	-0.9256903	-0.85856175	-0.81843704	-0.7750162	-0.7260094	-0.65653336	-0.62952465	-0.57075673	-0.49568534	-0.46761286	-0.39848098	-0.32481012	-0.2864363	-0.24189678	-0.19601226	-0.15695283	-0.102424905	-0.04210426	-0.0056881015	0.064139076	0.12445787	0.20457564	0.28737235	0.37111193	0.44720724	0.50267154	0.61577904	0.6673535	0.69826835	0.7630121	0.7832357	0.82253146	0.8659112	0.8791808
extfig10a_varysize_LC11_model_response	-0.26034623	-0.26034623	-0.26034623	-0.26034623	-0.26034623	-0.26034623	-0.26034623	-0.26034623	-0.26034623	-0.26034623	-0.26034623	-0.26034623	-0.26034623	-0.26034623	-0.26034623	-0.26034623	-0.26034623	-0.26034623	-0.26034623	-0.26034623	-0.26034623	-0.26034623	-0.26034623	-0.26034623	-0.26034623	-0.26034623	-0.26034623	-0.26034623	-0.26034623	-0.26034623	-0.26034623	-0.26034623	-0.26034623	-0.26034623	-0.26034623	-0.26034623	-0.26034623	-0.26034623	-0.26034623	-0.26034623	-0.26034623	-0.26034623	-0.26034623	-0.26034623	-0.26034623	-0.26034623	-0.26034623	-0.26034623	-0.26034623
extfig10a_varysize_LC12_model_response	-0.06736728	-0.06736728	-0.06736728	-0.06736728	-0.06736728	-0.06736728	-0.06736728	-0.06736728	-0.06736728	-0.06736728	-0.06736728	-0.06736728	-0.06736728	-0.06736728	-0.06736728	-0.06736728	-0.06736728	-0.06736728	-0.06736728	-0.06736728	-0.06736728	-0.06736728	-0.06736728	-0.06736728	-0.06736728	-0.06736728	-0.06736728	-0.06736728	-0.06736728	-0.06736728	-0.06736728	-0.06736728	-0.06736728	-0.06736728	-0.06736728	-0.06736728	-0.06736728	-0.06736728	-0.06736728	-0.06736728	-0.06736728	-0.06736728	-0.06736728	-0.06736728	-0.06736728	-0.06736728	-0.06736728	-0.06736728	-0.06736728
extfig10a_varysize_LC13_model_response	-0.41259834	-0.47689128	-0.42947719	-0.53915703	-0.32352692	-0.43193874	-0.33454868	-0.34997317	-0.36210456	-0.2641963	-0.2999637	-0.16924925	-0.20737326	-0.3310871	-0.2678827	-0.27955368	-0.23328167	-0.0823592	-0.02212563	-0.10836041	-0.21896072	-0.08059041	0.030361444	0.11549697	0.16634373	-0.023567861	-0.098738395	-0.070482664	-0.054179132	0.072822854	0.05312628	-0.015168587	-0.08348273	-0.010840823	-0.13397688	0.060940236	-0.033564616	0.03904231	0.08555167	0.04509854	-0.0018159047	0.052591644	0.037348107	-0.015722139	-0.13837565	-0.06908504	-0.1437627	-0.15683201	-0.20391883
extfig10a_varysize_LC15_model_response	-1.2241253	-1.1598556	-1.1262617	-1.0608083	-0.9650355	-0.94319165	-0.9604557	-0.92392373	-0.91052175	-0.8255372	-0.7906218	-0.74822646	-0.798295	-0.7846836	-0.7622288	-0.7664629	-0.70293576	-0.77551067	-0.749289	-0.7970095	-0.81722534	-0.78330505	-0.82829785	-0.8416472	-0.83898103	-0.8219933	-0.7538254	-0.72402465	-0.6225394	-0.6192978	-0.56127924	-0.51794827	-0.449269	-0.3848981	-0.34239936	-0.25037387	-0.22438489	-0.18064608	-0.11811055	-0.13745393	-0.040036026	0.058349885	0.19453658	0.29522032	0.31815264	0.35168207	0.44678113	0.559514	0.60873353
extfig10a_varysize_LC16_model_response	-1.2740202	-1.1655873	-1.0545635	-1.0792496	-0.90516955	-1.0133417	-0.8844543	-0.91840684	-0.888117	-0.7964275	-0.8416123	-0.72789145	-0.83628803	-0.76485705	-0.6889572	-0.5884442	-0.4772167	-0.4348176	-0.32751957	-0.38704702	-0.3035521	-0.244253	-0.10855503	-0.11513922	-0.18450113	-0.0677476	0.061001975	0.17045274	0.35503557	0.50982565	0.6332421	0.68041223	0.8546212	0.9050574	0.8609869	1.0305891	0.9698382	1.1775498	1.120876	1.0329112	1.00961	1.004277	0.9110874	0.95113784	0.9328972	0.9039835	1.0110993	1.1940187	1.0870671
extfig10a_varysize_LC17_model_response	-1.0135539	-1.0135539	-1.0135539	-1.0135539	-1.0135539	-1.0135539	-1.0135539	-1.0135539	-1.0135539	-1.0135539	-1.0135539	-1.0135539	-1.0135539	-1.0135539	-1.0135539	-1.0135539	-1.0135539	-1.0135539	-1.0135539	-1.0135539	-1.0135539	-1.0135539	-1.0135539	-1.0135539	-1.0135539	-0.99362266	-0.94276637	-0.8326361	-0.76974195	-0.6714186	-0.6662907	-0.6270703	-0.62824744	-0.6212941	-0.55001664	-0.568997	-0.48617247	-0.48195788	-0.4673589	-0.37346983	-0.32287744	-0.18885712	-0.05846296	0.10173799	0.19360773	0.27365485	0.36787924	0.4123762	0.46539193
extfig10a_varysize_LC18_model_response	-1.685348	-1.6530415	-1.6400402	-1.628649	-1.5324148	-1.5074139	-1.4557992	-1.4104326	-1.383932	-1.2994423	-1.1907678	-1.1122764	-1.0898169	-1.0818053	-1.063302	-0.9781367	-0.8977099	-0.8462607	-0.7843551	-0.80023193	-0.7915311	-0.70310086	-0.6372653	-0.5522763	-0.4468606	-0.43362606	-0.40847072	-0.35382506	-0.30397272	-0.25487414	-0.19222547	-0.14832003	-0.11638931	-0.043505818	-0.021363005	0.119331695	0.13129087	0.18489327	0.24229716	0.2799253	0.34590614	0.36609337	0.42278987	0.46627194	0.48906797	0.56021935	0.5716946	0.58345956	0.6118511
extfig10a_varysize_LC20_model_response	-1.2439917	-1.2495983	-1.2348003	-1.2390019	-1.2516136	-1.2496564	-1.1977614	-1.1937273	-1.1322658	-1.121349	-1.0770929	-1.0200034	-0.9911855	-0.94128346	-0.94718933	-0.8827294	-0.8814673	-0.83601254	-0.78070325	-0.7678652	-0.70627874	-0.7413073	-0.6452647	-0.59878343	-0.5156143	-0.39876658	-0.37716743	-0.28893897	-0.24999888	-0.17569129	-0.08046663	-0.0859078	0.008103941	0.02663191	0.06846062	0.096520245	0.11696627	0.16696534	0.15736115	0.2376137	0.24313	0.3164576	0.33378607	0.41955563	0.5251605	0.59203374	0.6281453	0.65873224	0.7676897
extfig10a_varysize_LC21_model_response	-0.13956489	-0.1156419	-0.071551695	-0.11585355	-0.036401812	-0.1956309	-0.15251361	-0.29634908	-0.31357622	-0.34750283	-0.46041688	-0.45842558	-0.5649436	-0.67927516	-0.7234754	-0.7380752	-0.7861233	-0.7509874	-0.65937406	-0.8096213	-0.9036964	-0.8423027	-0.8481306	-0.84014523	-0.83297336	-0.9573428	-1.0865829	-1.1260388	-1.2069923	-1.157924	-1.1756773	-1.1970212	-1.2355064	-1.1823423	-1.1844637	-1.0276302	-0.98457074	-0.82435024	-0.69583875	-0.6188224	-0.56758106	-0.3272587	-0.20342483	-0.12506333	-0.052450586	0.13028212	0.13634637	0.20648333	0.33113235
extfig10a_varysize_LC22_model_response	-1.4645501	-1.455222	-1.4496909	-1.3791136	-1.4606985	-1.353254	-1.3991721	-1.3089913	-1.3016633	-1.2873241	-1.2218435	-1.219254	-1.1198361	-1.023177	-0.9453584	-0.90696836	-0.86268824	-0.80815434	-0.77385557	-0.63900083	-0.5482331	-0.51417875	-0.49467134	-0.40139213	-0.31545264	-0.23747109	-0.12957057	-0.11744744	-0.01763495	0.045272272	0.15101095	0.24035639	0.27898946	0.33729726	0.42427155	0.41814598	0.5079027	0.47011703	0.5388513	0.5830546	0.6286731	0.61873287	0.6950421	0.76837593	0.7514355	0.7806011	0.81850296	0.83562344	0.9078923
extfig10a_varysize_LC24_model_response	0.6799857	0.561558	0.52010316	0.48849872	0.45760518	0.4701376	0.45169967	0.4981305	0.47448257	0.40242964	0.40850443	0.39619341	0.50199926	0.4471746	0.43276173	0.41448042	0.38608482	0.46186036	0.44561252	0.48775384	0.35819283	0.3608462	0.34367815	0.4228661	0.5144145	0.35538888	0.19329754	0.19099659	0.11429271	0.15091737	0.1551367	0.14120215	0.036320433	0.06663777	0.07988074	0.06481786	0.06936913	-0.040506043	0.045276895	0.08204463	0.08060786	0.10382599	0.17958015	0.102269635	0.053368285	0.08263831	-0.034831256	-0.17338759	-0.0927466
extfig10a_varysize_LC25_model_response	-1.0518031	-1.009095	-0.95392	-0.8817053	-0.88108414	-0.790283	-0.7951095	-0.7457746	-0.7360668	-0.74288625	-0.63120854	-0.59219784	-0.56221277	-0.47041804	-0.41209772	-0.3390423	-0.25714386	-0.2117226	-0.17154258	-0.09508951	0.024347933	0.02713663	0.07973972	0.16873026	0.20803855	0.25384602	0.2736246	0.23101975	0.2970302	0.29732135	0.38221532	0.42258605	0.44589293	0.47484154	0.48953968	0.5232035	0.49663037	0.45990285	0.51438713	0.5520262	0.610879	0.5744819	0.64073455	0.61929643	0.63796365	0.6932627	0.70085764	0.7057395	0.7975493
extfig10a_varysize_LC26_model_response	-1.0839716	-1.0762649	-1.0962667	-1.0698571	-1.1245172	-1.0535572	-1.0688641	-1.0325861	-1.0308276	-1.0488013	-0.9607611	-0.9914224	-0.94035596	-0.8990179	-0.88427365	-0.8298168	-0.80097526	-0.75864846	-0.7566658	-0.6724787	-0.58552945	-0.5767582	-0.5459071	-0.46480986	-0.36553943	-0.29639602	-0.2682493	-0.23024257	-0.21506071	-0.20281811	-0.15975556	-0.04873692	0.024354506	0.09280031	0.17127542	0.19358036	0.25136852	0.24385807	0.3176606	0.44222403	0.5104943	0.51127255	0.6022986	0.6269715	0.71433765	0.7573681	0.7890912	0.8060897	0.86061585
extfig10a_varysize_LC31_model_response	-0.039397933	-0.026933279	-0.021872062	-0.02125613	-0.0014300547	-0.02055651	0.006125704	0.01094496	0.005918409	0.04043686	0.016441075	0.08035093	0.028083205	0.075011335	0.17288674	0.19856293	0.2905042	0.33792847	0.3668528	0.41272694	0.4908834	0.5255323	0.5846607	0.66527426	0.64866704	0.6325397	0.66704136	0.6116462	0.6789461	0.68990505	0.74357027	0.7460018	0.79012793	0.82308745	0.76838124	0.8400811	0.769424	0.8051281	0.8485518	0.82060534	0.837447	0.82114637	0.8037516	0.70232314	0.67994666	0.6774555	0.62920845	0.6724056	0.6593373
extfig10a_varysize_LPLC1_model_response	0.3976815	0.42014894	0.4200106	0.37557235	0.50578094	0.48210222	0.6227428	0.6600833	0.6683134	0.72166663	0.6979815	0.7540924	0.71052897	0.75684714	0.84543437	0.89715594	0.98075444	1.0091984	0.96461844	1.0194854	1.1238353	1.1874582	1.3117787	1.2555566	1.151507	1.1738122	1.2019433	1.1785039	1.2143708	1.1680282	1.0740477	1.0932541	1.139478	1.1735152	1.0751544	1.1346954	1.0606717	1.0942867	1.0403115	1.108759	1.0500138	1.1113935	0.9594559	0.86469007	0.8860642	0.8489445	0.85082686	0.958729	0.8056832
extfig10a_varysize_LPLC2_model_response	-1.2788295	-1.2911296	-1.2666911	-1.2787173	-1.2208922	-1.2156126	-1.1621773	-1.1332474	-1.1081462	-1.0658149	-1.0424982	-0.96400267	-0.8613614	-0.87952167	-0.7983673	-0.76070553	-0.71554184	-0.595255	-0.52530223	-0.46559593	-0.4629523	-0.36792666	-0.2761201	-0.1967715	-0.1258374	-0.12414991	-0.09991353	-0.03940226	0.030202841	0.15149547	0.17818236	0.1953406	0.17472862	0.21384789	0.22685403	0.28388616	0.33856788	0.36995175	0.41739592	0.4514509	0.48109043	0.56928694	0.6313674	0.6699557	0.6582436	0.72146726	0.7019258	0.7258692	0.7510871
extfig10b_varyposition_LC4_model_response	-1.2520545	-1.2419796	-1.2203516	-1.2322693	-1.2092917	-1.0947452	-1.103709	-1.0713475	-1.0434531	-0.9194029	-0.8504607	-0.8028741	-0.7944763	-0.792385	-0.6166183	-0.55844045	-0.49835718	-0.49002478	-0.38048384	-0.26552358	-0.25009996	-0.1784536	-0.18519339	-0.064303055	-0.024244945	-0.0027005023	0.016742198	0.06603028	0.17601083	0.18494056	0.2666925	0.2991178	0.36949158	0.43629903	0.47678316	0.49890158	0.5588311	0.66623205	0.70339465	0.7281467	0.80933464	0.8655322	0.9491292	0.9199677	1.0069082	1.0380453	1.1400332	1.1341413	1.1628417
extfig10b_varyposition_LC6_model_response	-1.6202284	-1.4694937	-1.4821966	-1.382098	-1.4538728	-1.2627424	-1.1642622	-1.2234674	-1.1099876	-1.0518997	-0.85222256	-0.7456581	-0.694461	-0.6167654	-0.5419688	-0.4100629	-0.41339347	-0.35887325	-0.35949412	-0.27221492	-0.16635805	-0.13771893	-0.13987602	-0.07503774	0.04458435	0.1412787	0.20578213	0.39174983	0.43636656	0.51281446	0.4754239	0.4899839	0.47942665	0.53348345	0.511486	0.55894697	0.7198443	0.73150027	0.7972235	0.76354516	0.7607149	0.82619697	0.9145225	0.95674103	0.97448057	1.0786762	1.1863548	1.1066915	1.0514667
extfig10b_varyposition_LC9_model_response	-1.1848832	-1.0638846	-1.0732261	-1.0309619	-1.0691365	-0.9815577	-0.90233314	-0.966927	-0.8767019	-0.83586764	-0.7153289	-0.63897306	-0.706074	-0.6511781	-0.6184828	-0.5094262	-0.5279545	-0.54194397	-0.4548837	-0.4529921	-0.41365987	-0.5038861	-0.3718096	-0.27368888	-0.20362155	-0.1092963	-0.13204321	0.0727874	0.03660115	0.09355469	0.0868642	0.17895886	0.27292323	0.3631602	0.45711008	0.36590213	0.58849585	0.63277674	0.7024791	0.7166493	0.6125631	0.7346253	0.8303651	0.9727457	0.89571184	0.99870074	1.016372	0.86489075	0.8139011
extfig10b_varyposition_LC10a_model_response	0.60534143	0.49279368	0.42911825	0.038811173	0.19311188	-0.03118461	-0.1296878	-0.123607844	-0.0013193911	0.13755475	-0.03572674	-0.21722864	-0.609439	-0.75769055	-0.780287	-0.8698355	-0.8751196	-0.59422433	-0.3462304	-0.70355046	-0.84933	-1.0165085	-1.1826925	-0.9523742	-1.2102592	-1.1529733	-1.0637344	-0.9297492	-1.2896938	-1.3393104	-1.5060114	-1.7152699	-1.54159	-1.6695731	-1.6657071	-1.438031	-1.0246005	-1.0963975	-1.1574155	-1.0676398	-0.9829848	-0.6553587	-0.52901214	-0.25390923	0.04129628	0.61253774	0.52685636	0.59880817	0.6958372
extfig10b_varyposition_LC10ad_model_response	-1.2825035	-1.3731197	-1.3081348	-1.3157071	-1.2239922	-1.205204	-1.2474523	-1.138007	-1.1774259	-1.0940007	-1.0910305	-1.0582702	-1.0166988	-1.0780554	-0.97684383	-0.997398	-0.948122	-0.89848745	-0.8470574	-0.7773246	-0.6952667	-0.6826363	-0.60150456	-0.56699514	-0.55032367	-0.56574106	-0.53697133	-0.51633006	-0.46751374	-0.40179202	-0.40881836	-0.39616627	-0.35128784	-0.35290396	-0.37924376	-0.3577562	-0.37545863	-0.29436103	-0.17385899	-0.1209557	-0.08287655	0.016111406	0.10741469	0.1479575	0.15583648	0.24916495	0.2600135	0.48016232	0.58415973
extfig10b_varyposition_LC10bc_model_response	-0.09535581	-0.09554988	-0.1528598	-0.17059907	-0.24961717	-0.1677434	-0.26776978	-0.21414879	-0.16564634	-0.26313454	0.042413525	0.3234717	0.080873385	-0.017181784	0.09802757	0.122605115	0.11022814	0.118918166	0.12406828	0.61533016	0.638721	0.4689801	0.39872977	0.5756661	0.5348575	0.5748097	0.45924884	0.39510572	0.9986941	1.048935	0.930523	0.7659938	0.723582	0.61810595	0.73998004	0.5939702	0.38663605	0.7397186	0.8260753	0.75697327	0.51553345	0.32811907	0.50286984	0.44015503	0.34363613	0.098456785	0.35994798	0.47243965	0.44586396
extfig10b_varyposition_LC10d_model_response	-2.012531	-1.944264	-1.7833478	-1.6715853	-1.6375853	-1.4821174	-1.4027523	-1.3225718	-1.2374899	-1.0808433	-1.0414553	-0.96132356	-0.81127334	-0.75523067	-0.6405304	-0.6442437	-0.55273664	-0.48197374	-0.37104595	-0.25958565	-0.22970219	-0.13662075	-0.13559498	-0.0301195	0.10571922	0.09994151	0.13952054	0.21262822	0.31991985	0.32238233	0.32936072	0.340102	0.4029057	0.513409	0.45184267	0.5364942	0.61163473	0.70101374	0.7054564	0.76022637	0.7468921	0.72369504	0.8148992	0.7693161	0.74803746	0.6970908	0.7948888	0.74060243	0.6790515
extfig10b_varyposition_LC11_model_response	-0.47322065	-0.47322065	-0.47322065	-0.47322065	-0.47322065	-0.47322065	-0.47322065	-0.47322065	-0.47322065	-0.47322065	-0.47322065	-0.47322065	-0.47322065	-0.47322065	-0.47322065	-0.47322065	-0.47322065	-0.47322065	-0.47322065	-0.47322065	-0.47322065	-0.47322065	-0.47322065	-0.47322065	-0.47322065	-0.47322065	-0.47322065	-0.47322065	-0.47322065	-0.47322065	-0.47322065	-0.47322065	-0.47322065	-0.47322065	-0.47322065	-0.47322065	-0.47322065	-0.47322065	-0.47322065	-0.47322065	-0.47322065	-0.47322065	-0.47322065	-0.47322065	-0.47322065	-0.47322065	-0.47322065	-0.47322065	-0.47322065
extfig10b_varyposition_LC12_model_response	-0.1165512	-0.1165512	-0.1165512	-0.1165512	-0.1165512	-0.1165512	-0.1165512	-0.1165512	-0.1165512	-0.1165512	-0.1165512	-0.1165512	-0.1165512	-0.1165512	-0.1165512	-0.1165512	-0.1165512	-0.1165512	-0.1165512	-0.1165512	-0.1165512	-0.1165512	-0.1165512	-0.1165512	-0.1165512	-0.1165512	-0.1165512	-0.1165512	-0.1165512	-0.1165512	-0.1165512	-0.1165512	-0.1165512	-0.1165512	-0.1165512	-0.1165512	-0.1165512	-0.1165512	-0.1165512	-0.1165512	-0.1165512	-0.1165512	-0.1165512	-0.1165512	-0.1165512	-0.1165512	-0.1165512	-0.1165512	-0.1165512
extfig10b_varyposition_LC13_model_response	-0.22295174	-0.28739122	-0.2066906	-0.1902539	-0.041855447	-0.015682423	-0.010862864	0.15297092	0.091962084	0.20689413	0.109738596	-0.112215675	0.027094413	-0.07106086	-0.0696066	-0.10016548	-0.1319985	-0.038494047	-0.10836692	-0.3453017	-0.31709278	-0.27387702	-0.20190842	-0.33806357	-0.25770366	-0.35003737	-0.22013523	-0.22403796	-0.49113137	-0.45287207	-0.510448	-0.44254303	-0.40460917	-0.34177512	-0.57207	-0.45474052	-0.39337015	-0.51777613	-0.46005717	-0.5089115	-0.37505037	-0.22558129	-0.2543777	-0.25185055	-0.32384548	-0.15827653	-0.35456333	-0.21746959	-0.24252583
extfig10b_varyposition_LC15_model_response	0.6252215	0.52992827	0.38699305	0.19309336	0.6844007	0.5625244	0.53874594	0.7663094	0.5247332	0.43321118	0.18541807	-0.061945006	-0.40719375	-0.21747853	-0.05043114	-0.04723949	0.09701762	0.13171628	0.10140216	-0.38027695	-0.4956727	-0.6633035	-0.30050442	0.23127629	0.12623326	0.24830964	0.20918249	0.34440127	-0.13035886	-0.24489081	-0.6530563	-0.60192174	-0.026951859	-0.18200205	-0.35230654	-0.23709212	-0.22491075	-0.49685627	-0.61206317	-0.7917472	-0.73731345	-0.3493112	-0.46658233	-0.6361221	-0.7992935	-1.0193855	-1.3388299	-1.3738016	-1.5807605
extfig10b_varyposition_LC16_model_response	-1.0921007	-1.0705211	-1.0386912	-1.0263965	-0.8862716	-0.7537681	-0.7352298	-0.5816985	-0.5480227	-0.49353567	-0.401227	-0.46091428	-0.435627	-0.49102417	-0.37787315	-0.34676826	-0.35049132	-0.2294246	-0.28331035	-0.27912122	-0.30271792	-0.32478395	-0.29558223	-0.2783793	-0.17096457	-0.16178463	-0.023944471	-0.0010437465	0.040412165	0.054696087	-0.0547346	-0.06963	-0.027092217	0.03141064	-0.14553268	0.02929485	0.024576772	0.031063247	0.081145	-0.026232775	0.11838781	0.108005755	0.19033125	0.15084022	0.24208474	0.31803694	0.31715629	0.47117373	0.42438275
extfig10b_varyposition_LC17_model_response	-1.3970174	-1.2629936	-1.2783312	-1.147828	-1.1152263	-1.1502208	-1.2005508	-1.1789942	-1.1774281	-1.2826055	-1.1908563	-1.1669841	-0.9808891	-0.75030386	-0.78186524	-0.75846964	-0.7654848	-0.6972962	-0.71233904	-0.7835059	-0.7126406	-0.5720303	-0.31780317	-0.29708964	-0.34080085	-0.47969627	-0.47642532	-0.46700683	-0.55680937	-0.4574038	-0.26803902	0.0024575868	0.17532381	0.13462587	0.049458314	0.07549353	0.08922154	-0.056758624	0.04189461	0.1139912	0.3045081	0.41818058	0.33761626	0.078086026	0.11929789	0.049590364	0.09049066	0.13577472	0.3326315
extfig10b_varyposition_LC18_model_response	-0.16956589	-0.1135683	-0.14976782	-0.19368365	-0.19403179	-0.1620937	-0.1779727	-0.23249155	-0.2019725	-0.15562645	-0.09367922	-0.09462492	-0.19528133	-0.1692606	-0.095183	0.007750746	-0.036914334	-0.018653987	0.043156	0.13017151	0.15328434	0.14115131	0.16511138	0.18253726	0.24828677	0.2533981	0.29034156	0.37264204	0.50283784	0.55716026	0.584601	0.660074	0.6406703	0.72435445	0.75306493	0.8133456	0.8791242	0.9553432	1.0362175	0.95912284	1.1216954	1.0598724	1.0822068	1.0013355	1.0963619	1.1540167	1.1911858	1.2073607	1.2025542
extfig10b_varyposition_LC20_model_response	-1.5576782	-1.5987068	-1.5294449	-1.4528644	-1.3905538	-1.2195908	-1.1943123	-1.0763404	-1.0521595	-0.8870829	-0.8693124	-0.9177041	-0.9150904	-0.88184047	-0.74798346	-0.7333772	-0.72008187	-0.7955334	-0.6933762	-0.68091035	-0.78460693	-0.6703893	-0.68506473	-0.5327391	-0.5170323	-0.4814619	-0.51335657	-0.3911486	-0.2715599	-0.33145005	-0.15457414	-0.1969581	-0.11874096	-0.11181652	-0.015797941	-0.20558555	-0.1622347	0.041355602	-0.00029324368	0.14584278	0.12245197	0.25769952	0.38492006	0.6026927	0.6389927	0.6685334	0.7987541	0.69368196	0.7535271
extfig10b_varyposition_LC21_model_response	-1.348003	-1.3517545	-1.200492	-1.0383602	-0.99557614	-0.8476177	-0.75578034	-0.66276044	-0.5472572	-0.38972417	-0.31243023	-0.052743692	0.09636682	0.11957799	0.40009987	0.44369	0.6051282	0.6125886	0.7419493	0.9439018	1.0127317	1.1087468	1.0616573	1.1712301	1.095287	1.2023813	1.0939858	0.9649816	1.1502235	1.1364268	1.2059193	1.1704811	1.0886588	1.128433	1.3188772	1.2394239	1.0988686	1.2067823	1.1672801	1.2664888	1.1169435	0.9044027	0.94204307	1.0180945	0.8738815	0.59385717	0.7334152	0.5712255	0.49587378
extfig10b_varyposition_LC22_model_response	0.064067446	-0.029024605	0.029107306	-0.069782116	0.08102144	-0.058813877	-0.1321965	0.04052877	-0.063837394	-0.16479897	-0.15860088	-0.19028181	-0.025137592	-0.09967149	-0.1254136	-0.24041522	-0.23173639	-0.13692564	-0.25994742	-0.3846213	-0.27336457	-0.19104189	-0.21825065	-0.28278312	-0.32404014	-0.3999606	-0.3174033	-0.46779135	-0.6346595	-0.54288644	-0.5052322	-0.5095879	-0.4643021	-0.49472445	-0.65835804	-0.39141634	-0.57668483	-0.8216044	-0.74049187	-0.6908722	-0.5029175	-0.4956732	-0.59118366	-0.64252806	-0.48948005	-0.44539443	-0.6646536	-0.35200438	-0.16527452
extfig10b_varyposition_LC24_model_response	-1.6822306	-1.664449	-1.5290338	-1.5145949	-1.5078467	-1.482756	-1.4241079	-1.3787378	-1.3001252	-1.1487815	-1.202879	-1.1186787	-1.0384706	-0.96366453	-0.9316127	-0.90679526	-0.8142052	-0.78905857	-0.5945711	-0.63827854	-0.5912066	-0.46843913	-0.4604215	-0.33157158	-0.33699706	-0.3192353	-0.34606284	-0.27720556	-0.35391665	-0.3572792	-0.17374709	-0.10012249	0.009080045	0.08530037	0.21611124	0.20366983	0.34122172	0.388761	0.36181724	0.53275675	0.55488247	0.7167467	0.7610855	0.89879704	0.9010895	1.0205485	1.0813881	0.9914543	1.0935233
extfig10b_varyposition_LC25_model_response	-1.2989799	-1.2989799	-1.2989799	-1.2989799	-1.2022159	-1.0864159	-1.0780133	-0.9102005	-0.87816834	-0.8351339	-0.7119282	-0.69959205	-0.5734076	-0.5541765	-0.40381438	-0.34575027	-0.32710713	-0.25810272	-0.2855535	-0.24644324	-0.1689068	-0.08939783	-0.06583924	-0.062199906	0.0021844658	0.033539962	0.12062349	0.05788744	0.09393988	0.15255621	0.21432987	0.26537594	0.3015708	0.3696247	0.3407059	0.45576647	0.4095042	0.37740028	0.43939668	0.41764864	0.57898873	0.60178024	0.5747981	0.54443604	0.65827405	0.72543305	0.7115543	0.8397447	0.90116036
extfig10b_varyposition_LC26_model_response	-0.550762	-0.5347928	-0.56560475	-0.6164076	-0.45308462	-0.32444182	-0.32850942	-0.1936321	-0.26317745	-0.2319609	-0.14272895	-0.24979936	-0.25703064	-0.2787367	-0.17838892	-0.108297326	-0.12418322	-0.116199315	-0.18348743	-0.19079643	-0.17310901	-0.16615203	-0.16966479	-0.15064834	-0.026557017	-0.056668945	0.039127562	0.042432528	0.075683	0.12212776	0.07769351	0.11094078	0.21176507	0.30052808	0.16568752	0.30989873	0.29177117	0.28419864	0.3769403	0.25921577	0.45991212	0.5132128	0.50391406	0.41070804	0.48003924	0.50919294	0.44624913	0.6251261	0.59369797
extfig10b_varyposition_LC31_model_response	-1.652728	-1.5470431	-1.4601289	-1.3380599	-1.2880092	-1.2561775	-1.2455032	-1.1972833	-1.2072427	-1.2883937	-1.1249515	-1.0049163	-0.74911845	-0.5266403	-0.51739824	-0.46127617	-0.43899462	-0.44738582	-0.5076604	-0.42473972	-0.32689363	-0.19519594	-0.099831544	-0.15535806	-0.13832155	-0.15306	-0.1263437	-0.19286875	-0.16814297	-0.07947868	0.12787294	0.28026852	0.32853612	0.37241027	0.4062335	0.43453404	0.35011122	0.2552742	0.280613	0.3276176	0.45316768	0.37604123	0.23032247	0.11713859	0.25836006	0.14687894	0.18804975	0.29836866	0.44268104
extfig10b_varyposition_LPLC1_model_response	0.8112036	0.87985265	0.7772831	0.8868301	1.0049306	1.0740485	1.3009758	1.3079317	1.373642	1.1777269	0.91877186	0.65348744	0.7150718	1.0792911	0.9135855	1.0257705	1.0475131	1.0129526	0.8477518	0.43052182	0.19662409	0.30797014	0.64736587	0.5847633	0.76309407	0.8887816	0.9472376	1.0638794	0.820918	0.6214157	0.75073224	0.9208557	0.9097641	0.88072777	0.99808276	0.5446447	0.67961127	0.62465245	0.30102554	0.110942036	0.23296864	0.3318867	0.14425537	0.14104867	0.5128813	0.47785616	0.53334105	0.120935194	0.06917976
extfig10b_varyposition_LPLC2_model_response	0.27950966	0.24571462	0.13727923	0.07191143	0.06353219	0.11047251	0.038287506	-0.021411372	-0.0575171	0.12281171	0.06019141	-0.20825906	-0.23486145	-0.4360427	-0.41648492	-0.40828693	-0.49768242	-0.5543355	-0.46344718	-0.6277206	-0.6799977	-0.63355213	-0.6754129	-0.7123388	-0.63228565	-0.8705723	-0.85819876	-0.75524765	-0.90424913	-0.9395927	-0.8800931	-0.8190073	-0.7186297	-0.6498423	-0.8272188	-0.8064997	-0.63791686	-0.63289636	-0.5212001	-0.50834984	-0.30713427	-0.048791114	0.10381065	0.08697561	0.08591343	0.29318067	0.24872103	0.2773138	0.30010203
extfig10c_varyrotation_LC4_model_response	-0.638864	-0.7848891	-0.7768356	-0.8321929	-0.8808788	-0.8750342	-0.9879427	-1.0094663	-1.0295148	-0.9882894	-1.0283313	-1.0490187	-1.1009758	-1.099329	-1.095519	-1.1135681	-1.0523516	-1.0274348	-1.0188442	-1.0532285	-0.985098	-0.97267103	-0.91334164	-0.8525178	-0.792258	-0.83086604	-0.7317328	-0.7384481	-0.79942155	-0.835184	-0.7328327	-0.5887639	-0.5072862	-0.42474422	-0.44560772	-0.43005958	-0.40375614	-0.34555066	-0.2713341	-0.19061841	-0.15563653	-0.063311435	0.028848227	0.070232116	0.16505055	0.29691544	0.42835066	0.503077	0.5791957
extfig10c_varyrotation_LC6_model_response	-1.7269872	-1.4681059	-1.5076683	-1.4239317	-1.3005121	-1.2036169	-0.99055177	-0.90224105	-0.8390898	-0.7704722	-0.571482	-0.5501015	-0.4208868	-0.4282617	-0.2858431	-0.2567016	-0.23868404	-0.2162818	-0.022269594	0.13979988	0.16933694	0.34531224	0.45784572	0.5506409	0.856514	1.063213	1.1302983	1.2420095	1.3849492	1.3811826	1.3190777	1.1070591	1.0571041	1.0108618	0.9406572	0.96468574	1.1570053	1.2356846	1.3052559	1.3388295	1.4774022	1.4252429	1.392371	1.4043437	1.4356532	1.4303617	1.3430429	1.284791	1.1539911
extfig10c_varyrotation_LC9_model_response	-1.3782198	-1.3782198	-1.3782198	-1.3782198	-1.3782198	-1.3782198	-1.3782198	-1.3782198	-1.3782198	-1.3782198	-1.3782198	-1.3532631	-1.250485	-1.188152	-1.1128817	-1.0364774	-0.95177215	-0.93868995	-0.90795225	-0.7948692	-0.7415821	-0.67824465	-0.58558375	-0.49677873	-0.26676506	-0.1776949	-0.1528324	-0.03366106	0.09354076	0.18834598	0.23700663	0.23978478	0.27193928	0.36203292	0.4271924	0.5759899	0.7440182	0.79451174	0.81369	0.8769957	0.99113524	1.0013944	0.9711464	1.0056442	1.00741	1.0591284	1.0182542	1.0762635	1.1221894
extfig10c_varyrotation_LC10a_model_response	-1.4137359	-1.316409	-1.2469424	-1.1099312	-1.0035042	-0.87519646	-0.79084766	-0.70433146	-0.6169012	-0.5398817	-0.35740116	-0.2767881	-0.14759	-0.15742527	-0.04003727	0.17776714	0.3268633	0.41415453	0.47482723	0.6171497	0.68919957	0.76703566	0.8538784	0.94130397	1.0411543	1.0661342	1.0574125	1.0752143	1.0685695	1.1525452	1.1814065	1.211264	1.218219	1.2035655	1.1726168	1.2127683	1.1745633	1.1607376	1.1374573	1.0901773	1.0936431	1.0953454	1.0224707	0.94064736	0.922184	0.83519953	0.7686292	0.7839416	0.7266656
extfig10c_varyrotation_LC10ad_model_response	-1.5110393	-1.3957099	-1.4709457	-1.4270544	-1.3753412	-1.4300678	-1.3276327	-1.3038111	-1.248641	-1.2555534	-1.1321698	-1.1328049	-1.0194854	-1.0829735	-1.0820692	-0.9909604	-0.9970131	-0.94514126	-0.7491794	-0.6897705	-0.64556	-0.54450524	-0.3782745	-0.3449091	-0.19081204	-0.072565064	-0.006675215	0.04723158	0.16451351	0.24983463	0.24287198	0.192284	0.19066364	0.20864613	0.20144263	0.2477541	0.32779077	0.36428052	0.39424148	0.38865027	0.42866158	0.5047182	0.56284845	0.65033484	0.74836963	0.8361108	0.8408007	0.9383602	0.9404936
extfig10c_varyrotation_LC10bc_model_response	-1.1928617	-1.338204	-1.3084767	-1.2709123	-1.2575889	-1.2057676	-1.1018964	-1.1479148	-1.2001402	-1.1511085	-1.1298109	-0.9601198	-1.0106251	-0.9597799	-0.8611484	-0.53829974	-0.42424297	-0.4428305	-0.6977347	-0.41319525	-0.26602402	-0.33325657	-0.44299608	-0.33476287	-0.25629896	-0.13725251	-0.16365035	-0.17733894	-0.18662958	-0.06494853	0.056552902	-0.024701178	-0.21331842	-0.26555285	-0.04205209	0.08848604	0.16658619	0.2455209	0.27974778	0.41338283	0.5239838	0.49052787	0.37968498	0.2448303	0.097698204	-0.04429091	-0.17474139	-0.14413336	-0.09337854
extfig10c_varyrotation_LC10d_model_response	-1.6159937	-1.4647312	-1.3583478	-1.2244209	-1.0393876	-0.8762143	-0.7742678	-0.64937025	-0.51030874	-0.36487317	-0.19555432	-0.17665128	-0.04003219	-0.0006772569	0.09573845	0.22827144	0.3478793	0.44996232	0.61640847	0.7312565	0.8364979	0.9718006	1.0903912	1.1614314	1.3301957	1.4606414	1.4836547	1.435517	1.4485393	1.4547936	1.4424444	1.4054319	1.3797534	1.3662921	1.3278521	1.3047299	1.300623	1.3059602	1.3133475	1.2535765	1.2203505	1.1973786	1.1698633	1.1402723	1.1354389	1.0483116	0.98985696	0.94451547	0.79867333
extfig10c_varyrotation_LC11_model_response	-0.19967054	-0.19967054	-0.19967054	-0.19967054	-0.19967054	-0.19967054	-0.19967054	-0.19967054	-0.19967054	-0.19967054	-0.19967054	-0.19967054	-0.19967054	-0.19967054	-0.19967054	-0.19967054	-0.19967054	-0.19967054	-0.19967054	-0.19967054	-0.19967054	-0.19967054	-0.19967054	-0.19967054	-0.19967054	-0.19967054	-0.19967054	-0.19967054	-0.19967054	-0.19967054	-0.19967054	-0.19967054	-0.19967054	-0.19967054	-0.19967054	-0.19967054	-0.19967054	-0.19967054	-0.19967054	-0.19967054	-0.19967054	-0.19967054	-0.19967054	-0.19967054	-0.19967054	-0.19967054	-0.19967054	-0.19967054	-0.19967054
extfig10c_varyrotation_LC12_model_response	-0.37077945	-0.37077945	-0.37077945	-0.37077945	-0.37077945	-0.37077945	-0.37077945	-0.37077945	-0.37077945	-0.37077945	-0.37077945	-0.37077945	-0.37077945	-0.37077945	-0.37077945	-0.37077945	-0.37077945	-0.37077945	-0.37077945	-0.37077945	-0.37077945	-0.37077945	-0.37077945	-0.37077945	-0.37077945	-0.37077945	-0.37077945	-0.37077945	-0.37077945	-0.37077945	-0.37077945	-0.37077945	-0.37077945	-0.37077945	-0.37077945	-0.37077945	-0.37077945	-0.37077945	-0.37077945	-0.37077945	-0.37077945	-0.37077945	-0.37077945	-0.37077945	-0.37077945	-0.37077945	-0.37077945	-0.37077945	-0.37077945
extfig10c_varyrotation_LC13_model_response	-0.79639006	-0.8272077	-0.96401113	-0.9278603	-0.8688386	-0.9481605	-0.7671234	-0.89738965	-0.9674183	-0.95744	-0.8385399	-0.71809524	-0.77729833	-0.9124633	-0.8716138	-0.5242304	-0.54597247	-0.5985081	-0.730378	-0.51546055	-0.44628304	-0.4734325	-0.5243798	-0.5337797	-0.5627018	-0.3864416	-0.43479794	-0.3581161	-0.19435333	0.06818967	0.01667822	-0.20616868	-0.42561036	-0.57419235	-0.43047222	-0.27186328	-0.21959057	-0.20391393	-0.24373338	-0.26270863	-0.14978601	-0.12384009	-0.2594228	-0.3068985	-0.38240385	-0.44942832	-0.62690294	-0.5334951	-0.48962125
extfig10c_varyrotation_LC15_model_response	0.12674047	0.20625854	0.21733323	0.30124658	0.3985627	0.48581526	0.49959713	0.52382505	0.55069554	0.61511844	0.56663793	0.57473224	0.6426006	0.54720575	0.5933795	0.55604833	0.48773354	0.47625175	0.49685296	0.5113728	0.4795666	0.5155475	0.40192288	0.34982833	0.18581724	0.20251356	0.20135018	0.25215974	0.29753625	0.3772812	0.37468624	0.36625314	0.29344612	0.14237003	0.012563049	-0.060324423	-0.20754692	-0.2908148	-0.37932482	-0.4306188	-0.51708996	-0.5906957	-0.6606456	-0.7334551	-0.7640029	-0.83575284	-0.8430544	-0.8726611	-1.0136261
extfig10c_varyrotation_LC16_model_response	-0.6769698	-0.73488045	-0.72803444	-0.80022305	-0.8299291	-0.8410898	-0.8744117	-0.8941121	-0.8965314	-0.93340224	-0.9447991	-0.9495305	-0.95617837	-0.85459286	-0.86819255	-0.83712137	-0.7875086	-0.7996286	-0.7661364	-0.7261997	-0.6442254	-0.60434794	-0.50935674	-0.46068007	-0.33294407	-0.27035674	-0.21242641	-0.23853673	-0.257275	-0.29287377	-0.27070543	-0.28101537	-0.27897334	-0.22770922	-0.15506898	-0.109013245	-0.02861878	0.08367082	0.17808487	0.26312152	0.3195383	0.39774266	0.5243695	0.6144224	0.6940807	0.6948912	0.74267066	0.82398987	0.881079
extfig10c_varyrotation_LC17_model_response	-0.1718395	-0.19300947	-0.14683676	-0.3254583	-0.47094503	-0.4159429	-0.44556442	-0.49061078	-0.6049513	-0.53143793	-0.5358356	-0.52199763	-0.57976836	-0.41189116	-0.42633662	-0.5843803	-0.6882471	-0.7642909	-0.74235207	-0.6033419	-0.42237517	-0.35470662	-0.50200003	-0.35565832	-0.29419068	-0.22876547	-0.12118776	-0.12171005	-0.14191127	-0.24471685	-0.27319154	-0.30991885	-0.38652247	-0.3952786	-0.34560627	-0.3699653	-0.35772318	-0.31285957	-0.23384602	-0.15458837	-0.10872026	-0.12441689	-0.26036578	-0.26165572	-0.23690389	-0.21825674	-0.21873386	-0.2414809	-0.21913432
extfig10c_varyrotation_LC18_model_response	-1.3178383	-1.120803	-1.1395482	-1.062971	-0.94564635	-0.8941699	-0.7259627	-0.7371784	-0.6943284	-0.7833788	-0.6240237	-0.42776743	-0.20012048	-0.23209053	-0.21618345	0.04448477	0.07788494	0.069028616	0.10867681	0.21415491	0.3161644	0.3713389	0.45518714	0.5127378	0.609799	0.78192085	0.74944	0.7995912	1.0384488	1.2630439	1.2632965	1.1703168	1.0733954	0.98969966	1.0987306	1.1863812	1.1744037	1.1807431	1.073817	0.96286917	0.8588239	0.8135581	0.81980425	0.81047297	0.8068691	0.62123126	0.5065946	0.51703846	0.44800335
extfig10c_varyrotation_LC20_model_response	-0.5468691	-0.44829407	-0.29112113	-0.16419584	-0.15014265	-0.10394286	0.012625974	0.10187581	-0.03008792	-0.10514221	0.11886245	0.26151526	0.31698078	0.40550175	0.43690762	0.57844913	0.69058657	0.72985345	0.62358356	0.770876	0.7855022	0.7964098	0.738732	0.8235411	0.80433285	0.8162309	0.7823759	0.8826182	0.891111	0.9394614	0.9550523	1.0542058	0.98599416	0.90470237	1.041685	1.158731	1.1622767	1.086455	0.96962327	0.8919138	0.926032	0.7425325	0.5072278	0.39554894	0.24823144	0.15742007	0.011220302	-0.07723447	-0.14862065
extfig10c_varyrotation_LC21_model_response	1.1706419	1.2108775	1.1835915	1.1485999	1.085633	1.0533172	0.91018665	0.83818316	0.81688434	0.7483031	0.6225676	0.4226064	0.4118046	0.3533965	0.30044195	0.15640965	0.04792902	-0.052755	-0.06517883	-0.36386463	-0.5226967	-0.59475714	-0.62287885	-0.7334464	-0.8454405	-0.99156755	-1.1026037	-1.1490355	-1.1739877	-1.2358344	-1.280378	-1.2220961	-1.1146702	-1.0515127	-1.1318762	-1.1301806	-1.0920516	-0.974388	-0.89180434	-0.8441842	-0.7610273	-0.6741464	-0.56403303	-0.47591928	-0.41861555	-0.3499303	-0.23362374	-0.1595162	-0.118291534
extfig10c_varyrotation_LC22_model_response	-1.4454073	-1.4094919	-1.3565226	-1.1770974	-1.1632482	-1.0671788	-0.77372915	-0.6699389	-0.7242718	-0.6954491	-0.46495032	-0.28435108	-0.1715164	-0.11125483	-0.0044751596	0.17726667	0.21049875	0.25662756	0.27564853	0.54621786	0.6058845	0.6931591	0.7162998	0.87800896	1.1046059	1.2116045	1.1516258	1.280496	1.411757	1.5007535	1.4263592	1.2880716	1.2222779	1.2509174	1.3862106	1.5347831	1.6595637	1.6908559	1.6505617	1.6131467	1.7567421	1.6350826	1.3403909	1.2455952	1.1591164	1.1192626	0.9048085	0.8616288	0.8254411
extfig10c_varyrotation_LC24_model_response	-0.2971432	-0.4266477	-0.45023054	-0.42490536	-0.4358674	-0.4090574	-0.3778856	-0.45866576	-0.48797396	-0.55257255	-0.4963966	-0.4410131	-0.5047832	-0.4623644	-0.44284698	-0.34579659	-0.27863225	-0.26959223	-0.30271518	-0.20207314	-0.08596707	-0.09116142	0.037420984	0.15701428	0.32156944	0.38189235	0.52562755	0.5599123	0.47252366	0.44382542	0.49592224	0.4374681	0.36628157	0.34388402	0.3752973	0.41405177	0.45477343	0.5191157	0.5453967	0.5748505	0.6091013	0.5293688	0.50098956	0.43848604	0.4631815	0.38232437	0.33902156	0.42416924	0.51101667
extfig10c_varyrotation_LC25_model_response	-2.0667355	-1.8731654	-1.7870579	-1.6102176	-1.6242814	-1.4061416	-1.2488925	-1.179811	-1.2307562	-1.0463914	-0.96214336	-0.9740283	-0.8870764	-0.88674587	-0.7279388	-0.6027124	-0.5623464	-0.53276205	-0.5096951	-0.46058887	-0.34729487	-0.16247866	-0.08534286	0.07361911	0.3857847	0.43474564	0.35745487	0.37866816	0.44401652	0.53438103	0.51595753	0.47506037	0.4838765	0.6110234	0.64179987	0.7622559	0.926246	1.0821677	1.2019556	1.2425905	1.4583663	1.5196965	1.3805027	1.3732789	1.4266416	1.5011284	1.4768708	1.3934242	1.3304374
extfig10c_varyrotation_LC26_model_response	-0.9782708	-0.9760213	-0.95674	-1.0355126	-1.0096494	-1.0556785	-1.08581	-1.0068033	-0.8601877	-0.9898426	-0.8977706	-0.8312158	-0.6584395	-0.50224876	-0.5205234	-0.4086173	-0.3117915	-0.29751167	-0.16238706	-0.17341287	-0.10033948	-0.05747191	0.076169	0.12037933	0.22422595	0.26984024	0.3111946	0.28704998	0.30620304	0.30918393	0.3185097	0.38697866	0.47299895	0.53294295	0.6060499	0.6780671	0.75175416	0.8032519	0.8634381	0.9203102	0.9248917	1.0045289	1.1966556	1.2874405	1.3006727	1.1887057	1.2186016	1.296412	1.3609947
extfig10c_varyrotation_LC31_model_response	0.77050614	0.69145465	0.5445505	0.57908547	0.6742679	0.5486042	0.5160714	0.48155975	0.5422066	0.44610578	0.502239	0.4633359	0.38698196	0.22453818	0.20493747	0.2792812	0.2988412	0.32013375	0.38064572	0.28352717	0.23101524	0.17795938	0.2880174	0.14764099	-0.060967814	-0.08850651	-0.11716976	-0.12079105	-0.087456696	0.017786061	-0.011924336	-0.036619265	-0.008411839	-0.12131228	-0.20697503	-0.23733813	-0.3705941	-0.42437476	-0.50173646	-0.65343785	-0.71691304	-0.6713474	-0.65676147	-0.6325771	-0.6099331	-0.60050946	-0.6043076	-0.44610244	-0.35951668
extfig10c_varyrotation_LPLC1_model_response	1.2613704	1.3691964	1.3228359	1.4507027	1.4291646	1.2982945	1.3436142	1.3331956	1.2125548	1.0537062	1.3205534	1.2273839	1.2381855	1.2238985	1.143907	1.2200291	1.1234483	1.0755419	1.1577091	1.1004997	1.0044819	0.8806381	0.8350086	0.85814613	0.75817025	0.65482676	0.6147588	0.63625807	0.69092935	0.6760537	0.5914637	0.50821406	0.5013942	0.5514674	0.59526795	0.63467044	0.61011046	0.51489484	0.4336076	0.2122587	0.18544872	0.030024309	-0.21353067	-0.27194726	-0.29146668	-0.23527713	-0.36994365	-0.3548474	-0.31473958
extfig10c_varyrotation_LPLC2_model_response	0.37574044	0.19619527	0.11436156	0.033996325	0.019507568	-0.035857763	-0.0574434	-0.22538887	-0.3270616	-0.28420004	-0.21419246	-0.19089888	-0.39845166	-0.4259988	-0.48175818	-0.4024766	-0.34504575	-0.34072796	-0.43246266	-0.29437917	-0.17499663	-0.27492005	-0.24832486	-0.2431776	-0.27598956	-0.2000847	-0.12690996	-0.21747611	-0.2625175	-0.280629	-0.24075282	-0.3635442	-0.46696517	-0.5410886	-0.4844083	-0.4940475	-0.5043279	-0.47144136	-0.47360322	-0.53499264	-0.5495723	-0.5300092	-0.6200039	-0.62966925	-0.59439766	-0.5306003	-0.56846267	-0.4461715	-0.31124645
[truncated: 271 more columns]
