# Supplementary material for: Mapping model units to visual neurons reveals population code for social behaviour
Source: Nature. 2024 May 22;629(8014):1100–8. doi: 10.1038/s41586-024-07451-8 (PMC11136655; doi:10.1038/s41586-024-07451-8)
Supplement: Supplementary file 20 — Source Data Extended Data Fig. 11 [file 41586_2024_7451_MOESM20_ESM.csv]

extfig11b_LC_names	LC4	LC6	LC9	LC10a	LC10ad	LC10bc	LC10d	LC11	LC12	LC13	LC15	LC16	LC17	LC18	LC20	LC21	LC22	LC24	LC25	LC26	LC31	LPLC1	LPLC2
extfig11b_LC4_model_response	4.16242	0.0	1.9749677	0.18782187	3.4029386	0.0	0.0	2.436207	0.41996813	0.0	2.337172	1.6428114	0.0	3.7246714	0.57218915	2.0688484	3.1689522	1.0021411	1.8897946	1.803979	0.066871226	1.8469292	1.4417381
extfig11b_LC6_model_response	0.0	3.5150957	0.0	0.0	0.43121257	0.5268021	0.0	0.941389	0.39647377	0.30610657	0.9402453	0.0	1.7653083	0.0	0.03733529	2.502802	0.0	0.0	0.39776802	0.0	0.50520784	0.950706	1.9021816
extfig11b_LC9_model_response	1.296624	0.12719285	2.8419847	1.0492322	0.87788093	0.0	0.5483396	0.0	0.91107476	0.0	0.723765	0.0	0.0	0.89380777	0.33775067	1.4538777	1.5218803	0.0	1.2050735	0.7833548	0.0	0.0	1.1723635
extfig11b_LC10a_model_response	1.7821332	1.0870357	0.71854967	6.0350966	0.41950414	0.0	2.654434	0.0	0.0	0.0	2.247472	2.3819017	0.18297029	2.304218	0.75431395	3.0834937	1.7170042	1.1276903	0.0	1.6968448	0.0	0.93695754	3.71476
extfig11b_LC10ad_model_response	3.2638288	0.0	1.8669198	1.0223668	5.8786364	0.0	0.0	3.8499498	0.37002826	0.0	2.4060912	2.6885896	0.0	4.4905667	1.6392668	1.5310671	3.9161978	0.6278464	3.103596	2.016526	0.0	3.2979417	1.1147674
extfig11b_LC10bc_model_response	0.35774654	2.7825358	0.0	0.0	0.0	3.0883212	0.0	0.0	2.196114	0.8319179	1.6521641	0.0	0.0	0.11317018	0.0	2.3524048	0.06642872	0.0	2.857017	0.05195725	0.3961804	0.18797112	0.0
extfig11b_LC10d_model_response	1.9256127	0.35115063	0.27189642	3.4721122	0.383093	0.15571022	3.3941073	0.0	0.0	1.3872193	1.390096	0.68404394	1.5266193	1.5438439	1.1587684	1.8164866	0.6423033	1.46542	0.0	0.0	0.4009744	0.0	1.847275
extfig11b_LC11_model_response	2.9620614	0.54982686	2.198154	0.0	4.1215253	0.0	0.6136912	8.680201	3.0153313	0.0	4.062646	1.4126741	2.3316703	4.785296	0.59622014	3.384854	1.7822137	2.8478854	4.094983	2.657017	2.5867805	0.0	1.5956967
extfig11b_LC12_model_response	0.14220405	0.8222039	0.64770186	0.3007496	0.88168436	0.0	2.1166115	3.0557103	5.6673393	0.0	1.7898597	0.0	1.4484214	2.3748493	0.0	0.82023656	0.0	0.80898964	0.03419672	0.0	1.4330314	0.0	1.3910053
extfig11b_LC13_model_response	0.46836987	0.3308516	1.6646423	0.39397123	0.743911	2.1075413	0.9501735	0.0	0.6340288	1.7199237	0.5632515	0.0	0.26965475	0.18814594	0.46066412	0.43665424	0.07473749	0.7394026	0.84708273	0.30582875	0.36315286	0.09452438	0.8772233
extfig11b_LC15_model_response	2.121059	0.3265972	0.0	0.0	1.7295544	0.0	0.18852556	2.7360454	2.6457772	0.0	4.9374256	0.1589688	1.5612779	1.4093969	0.6442143	2.0764186	0.15218595	1.2419157	0.94327486	1.0252969	0.8485694	0.0	1.2034061
extfig11b_LC16_model_response	1.7157154	1.0545251	1.613518	3.4357662	2.5404022	0.0	1.2224064	2.1066093	0.0	0.0	2.4268954	4.2600384	1.0284237	2.1926816	1.2350998	2.5165668	2.2967315	1.828033	1.3512459	2.886065	0.0	0.23257756	2.705527
extfig11b_LC17_model_response	0.0	1.8516254	0.0	0.0	1.7876427	0.0	0.0	2.9210815	0.4208765	0.0	1.9866332	0.0	4.6975513	0.9911854	2.0389767	2.4921782	0.0	0.0	1.6618948	1.1315216	2.5729427	0.0	3.066946
extfig11b_LC18_model_response	3.4155946	0.0	2.9760478	0.0	4.583953	0.0	0.0	5.282586	2.469339	0.0	3.1859286	0.68545324	1.1922461	7.67119	0.35651284	2.2857444	1.8816558	0.0	3.238773	1.542765	1.485574	0.0	2.0720513
extfig11b_LC20_model_response	1.4723289	1.5440099	1.1801641	2.072316	1.0105627	0.0	0.1821779	0.8713371	0.0	0.0	2.3727052	2.5036156	2.5450726	2.625097	3.942771	2.1416883	1.8883358	0.41739228	1.0789346	2.471253	2.0969222	0.0	2.2315054
extfig11b_LC21_model_response	1.7890029	2.0130675	1.144356	0.08738172	0.2720037	0.0	0.0	0.0	0.0	0.0	1.0577289	0.0	0.0	2.5201316	1.4072922	4.011655	1.5992291	0.0	2.2465203	0.00928551	0.27837223	0.67166495	1.2735513
extfig11b_LC22_model_response	3.4873428	0.6661656	1.7284281	1.5185361	2.987527	0.0	0.0	0.9530472	0.0	0.0	1.4735185	2.0119271	0.0	3.2016282	1.6077031	3.690609	5.40582	0.0	1.7284293	2.3895874	0.28320956	4.138514	1.7366852
extfig11b_LC24_model_response	1.1484001	0.9818046	1.2690992	1.1833882	1.5221174	0.0	2.4939952	2.9861898	2.2161307	0.0	2.5077012	2.102831	2.0656347	0.70823824	0.4879479	2.3124967	0.62091875	4.0904527	2.444115	2.7507958	0.93898624	0.0	2.293977
extfig11b_LC25_model_response	1.2309003	1.1190728	1.1098483	0.0	0.2501408	0.0	0.0	0.4431454	1.783389	0.0	2.7911174	0.0	0.0	1.1920706	0.3957277	2.69363	1.126824	0.0	4.141229	0.20864308	0.067174375	0.0	0.87057173
extfig11b_LC26_model_response	1.4451516	0.834052	1.6641426	1.0144854	1.6162434	0.0	0.35045075	3.0402422	1.778325	0.0	1.9080924	3.2708745	0.0	0.0	0.25498635	2.2428691	2.52048	2.7663546	2.557331	4.5513616	0.3516093	0.9007905	1.7962067
extfig11b_LC31_model_response	0.6986984	0.57542324	0.81309104	0.27688196	0.16761065	0.0	0.11673814	3.1583018	1.8166546	0.0	1.7690645	1.4034853	2.6984305	1.7125938	0.0	2.309824	0.44557884	0.72888553	2.03104	2.662518	4.468093	0.0	1.5681933
extfig11b_LPLC1_model_response	4.0662303	0.8729171	1.5487845	1.8334645	4.598928	0.0	0.0	2.1738439	0.6005871	0.0	2.0968373	2.609253	0.0	3.9973297	1.7587788	4.0059214	4.8431067	0.7026125	1.5333445	1.824149	0.0	6.2135897	2.454862
extfig11b_LPLC2_model_response	1.2264138	0.875398	0.0	1.3119681	1.6785219	0.0	0.59402657	0.0	0.5587088	0.0	2.4007614	0.24013668	3.1721816	2.685866	1.7594421	3.00192	0.0	0.0	0.0	1.3391258	0.0	1.1395729	5.767925
