# Supplementary material for: Mapping model units to visual neurons reveals population code for social behaviour
Source: Nature. 2024 May 22;629(8014):1100–8. doi: 10.1038/s41586-024-07451-8 (PMC11136655; doi:10.1038/s41586-024-07451-8)
Supplement: Supplementary file 21 — Source Data Extended Data Fig. 12 [file 41586_2024_7451_MOESM21_ESM.csv]

extfig12_forward_vels_LC_names	none	LC31	LPLC1	LC6	LC20	LC12	LC17	LC21	LC10d	LC11	LC26	LC25	LC9	LC10a	LC18	LC16	LC10ad	LC10bc	LC4	LC24	LC15	LPLC2	LC13	LC22
extfig12_forward_vels_R2_single_inactivation	nan	0.49897705618176513	0.4981893414485774	0.49864139423058484	0.49513959624367265	0.49543025194644397	0.4931950325963227	0.49280628440385743	0.49003759549399406	0.49179075965234964	0.49706605973571494	0.4878760741476784	0.49033676998904985	0.49375589542622766	0.48825963786083604	0.4896141049945435	0.4859670579828743	0.48546323627802057	0.47824728642549263	0.49540219451140044	0.49312784034686674	0.48523407691300635	0.49494219439877973	0.48905016344893915
extfig12_forward_vels_R2_cumulative_inactivation	0.49621238026273884	0.49897705618176513	0.5006770308687074	0.5016302244654266	0.5018773494360007	0.5011713735287906	0.49884631182507533	0.4971055281635276	0.49401426651333646	0.4895440468029233	0.48534244266596993	0.48591970382482585	0.4797463276545366	0.4748575251324241	0.4721039325222234	0.4689214680092676	0.465750484524722	0.4585428885052213	0.447486276949123	0.4367173007939974	0.416324364463618	0.3680363298595769	0.29935419892267257	-0.0034890145927377603
extfig12_lateral_vels_LC_names	none	LC31	LC20	LC21	LPLC1	LC13	LC10d	LC17	LC11	LC24	LC6	LC15	LC9	LC10bc	LC18	LC10a	LC25	LC22	LPLC2	LC12	LC16	LC26	LC4	LC10ad
extfig12_lateral_vels_R2_single_inactivation	nan	0.17081292151094674	0.16991463709891452	0.1674889360971772	0.17048766582610653	0.1675068215789809	0.164815851506126	0.16715960578142353	0.16508779765103376	0.1639887222208124	0.16773425143071452	0.16405186592897725	0.15743052264809543	0.16136669326564623	0.1635437826337598	0.16196565883023972	0.1616853353161526	0.16289815249628303	0.16401611548155892	0.16572730521077828	0.14946992709767137	0.1578831207967144	0.15604179771470827	0.15992240047497264
extfig12_lateral_vels_R2_cumulative_inactivation	0.16852989433448418	0.17081292151094674	0.1717074710051123	0.17148217731089033	0.17082033159990673	0.16953737211094266	0.16793910295662906	0.16636632389661232	0.16464681197788533	0.1619162052719495	0.15812808119133615	0.1519223369461652	0.14559693137031415	0.1403628498572851	0.13679847016079394	0.13295847815840334	0.1260760978465194	0.11099006077730866	0.0959648055097383	0.07511072867624402	0.07716793715856429	0.04516407251172039	0.02483767922267277	-0.00825269471913459
extfig12_angular_vels_LC_names	none	LC22	LC20	LPLC1	LC17	LC10a	LC24	LC10bc	LC21	LC31	LC11	LC9	LC15	LC6	LC10d	LC18	LC12	LC25	LPLC2	LC13	LC16	LC10ad	LC4	LC26
extfig12_angular_vels_R2_single_inactivation	nan	0.14084323325238035	0.13989619320882352	0.14027601484795715	0.13972702235164414	0.13897429545566897	0.13788644312290899	0.1396906741365691	0.1375793291924997	0.13941830137139333	0.1381747718927936	0.13746438279384687	0.13792942596658886	0.13849089103090062	0.1386053920863345	0.13290658283447965	0.13839801348442748	0.13586149062621966	0.1371593554948859	0.13779249027854368	0.13210552508311146	0.13718132424692853	0.1283938082117474	0.11896490018254346
extfig12_angular_vels_R2_cumulative_inactivation	0.1396607267623995	0.14084323325238035	0.14103101802076745	0.14084907706932936	0.14048370832280377	0.14000386189935166	0.1395262998899669	0.13935366483917533	0.13825195632121157	0.13686383711123973	0.13487243246122183	0.13269573069949647	0.13042405415852087	0.12751324913169781	0.1239312385875132	0.12082229434458391	0.1156332000303425	0.10765086325282347	0.10266737757052857	0.09379316021652884	0.08287823533956606	0.05626295684485305	0.03883002274043734	-0.005832047390274875
extfig12_pfast_pulse_bits_LC_names	none	LC18	LC17	LC13	LC6	LC20	LC11	LC10ad	LC21	LPLC1	LC9	LC10d	LC10a	LC24	LC4	LC26	LC15	LPLC2	LC31	LC16	LC12	LC10bc	LC25	LC22
extfig12_pfast_pulse_bits_R2_single_inactivation	nan	0.8218365001286008	0.8215083269032921	0.8215468267746914	0.8212580375514403	0.8215670211226852	0.821264347029321	0.8212536972736626	0.8213518759645062	0.8211614663708848	0.8203711540316359	0.8215895262667181	0.8212000064300411	0.8207216917438271	0.8206141493055555	0.8192834121013375	0.8212944074717078	0.8204545235339507	0.8213975292566873	0.8186854986496914	0.8194290525334362	0.8209737091692386	0.819614860628858	0.8202308384773662
extfig12_pfast_pulse_bits_R2_cumulative_inactivation	0.8212968991126544	0.8218365001286008	0.8223937033822016	0.8229866134580761	0.8234227711869856	0.8236781041023662	0.8233258584104939	0.8229170484503601	0.8232691132973251	0.8232077465920782	0.8230804317772633	0.8224378295396091	0.8223369180812757	0.8222537294238683	0.8228547574266976	0.8227152858153293	0.8226532359182099	0.8217919319058642	0.8202661836098251	0.8168299093364197	0.811870720003858	0.8155451067386832	0.813258744855967	0.8000336572466564
extfig12_pslow_pulse_bits_LC_names	none	LC6	LC15	LPLC1	LC11	LC10a	LPLC2	LC13	LC18	LC20	LC24	LC22	LC9	LC21	LC26	LC17	LC25	LC10ad	LC10d	LC10bc	LC31	LC4	LC12	LC16
extfig12_pslow_pulse_bits_R2_single_inactivation	nan	0.7626494984567901	0.7604966202096193	0.7598397513181584	0.7590900688014404	0.7605548120820473	0.7576136710712449	0.7591365057548869	0.759355267811214	0.7596063609182099	0.759179888438786	0.7597651829346708	0.7548349086934156	0.7587796585648148	0.7579201830954219	0.7575750104488168	0.7568342094264403	0.7589714345421811	0.759678035783179	0.755727940940072	0.7577428546167695	0.7564605838477366	0.7579108193479938	0.757309168434928
extfig12_pslow_pulse_bits_R2_cumulative_inactivation	0.7597153300218622	0.7626494984567901	0.7627877443415638	0.7628420781893004	0.7627402022247942	0.7621699178562242	0.7632942909272119	0.7631385030864197	0.7631629975244342	0.7628816229423868	0.7627693785365226	0.7625266042952675	0.7619845518261317	0.7615069605195474	0.7609181094071502	0.7597837094907407	0.7587003078382202	0.756820887184928	0.7542904650527263	0.7516593123070987	0.7483303192515431	0.7448461210776749	0.7410714859825103	0.7193849263760288
extfig12_sine_bits_LC_names	none	LC6	LC17	LC25	LC20	LC10d	LC9	LC10ad	LC18	LPLC1	LC15	LC11	LC4	LC24	LC26	LC16	LC21	LC13	LC31	LPLC2	LC22	LC10bc	LC12	LC10a
extfig12_sine_bits_R2_single_inactivation	nan	0.7024197651427468	0.6964270672582304	0.6936746077674898	0.69397159529321	0.6987527930491255	0.6900522641782407	0.6977856545781893	0.6935186591756688	0.6951247227044752	0.6936283114711934	0.6923854447980967	0.692486054848251	0.6891995804398148	0.6940084072788066	0.6966390174897119	0.6904504042888375	0.6918278597608025	0.6909265287422839	0.6839540332433127	0.6933445055298354	0.6979185755851338	0.6902025061085391	0.6930723540380659
extfig12_sine_bits_R2_cumulative_inactivation	0.693907857510288	0.7024197651427468	0.7044927300347222	0.7076548032407408	0.7084336017875514	0.7092806391460905	0.7097200118955762	0.710174977494856	0.7106913901748971	0.7112776893647119	0.7114064911265432	0.7112669994212963	0.7107493007330247	0.7107111625514404	0.7089833903999485	0.7070466017232511	0.7063027464313272	0.7051879782343107	0.7018712625385802	0.6976069798096708	0.6953424398791153	0.6893614768197016	0.6947329121656378	0.6858207143775721
